# Supplementary material for: Crystal structure and Hirshfeld surface analysis of (E)-2-[2-(2-amino-1-cyano-2-oxo­ethyl­idene)hydrazin-1-yl]benzoic acid N,N-di­methylformamide monosolvate
Source: Acta Crystallogr E Crystallogr Commun. 2024 Jan 5;80(Pt 2):110–6. doi: 10.1107/S2056989023011118 (PMC10848978; doi:10.1107/S2056989023011118)
Supplement: Supplementary file 1 [file e-80-00110-sup1.cif]

##############################################################################
#                                                                            #
# This CIF contains the data in a paper accepted for publication in          #
# Acta Crystallographica Section E. It conforms to the requirements of       #
# Notes for Authors for Acta Crystallographica Section E, and has been       #
# peer reviewed under the auspices of the IUCr Commission on Journals.       #
#                                                                            #
# Full details of the Crystallographic Information File format               #
# are given in the paper "The Crystallographic Information File (CIF):       #
# a New Standard Archive File for Crystallography" by S. R. Hall, F. H.      #
# Allen and I. D. Brown [Acta Cryst. (1991), A47, 655-685].                  #
#                                                                            #
# The current version of the core CIF dictionary is obtainable from          #
# ftp://ftp.iucr.org/pub/cif_core.dic.                                       #
#                                                                            #
# Software is freely available for graphical display of the structure(s)     #
# in this CIF. For information consult the CIF software page                 #
# http://www.iucr.org/resources/cif/software.                                #
#                                                                            #
# This file may be used for bona fide research purposes within the           #
# scientific community so long as proper attribution is given to the journal # 
# article from which it was obtained.                                        #
#                                                                            #
##############################################################################
data_I
_audit_creation_method     'SHELXL-2019/1'
_journal_date_recd_electronic     2023-10-02
_journal_date_accepted     2023-12-29
_journal_name_full     'Acta Crystallographica, Section E'
_journal_year     2025
_journal_volume     81
_journal_issue      1
_journal_page_first     0
_journal_page_last     0
_journal_paper_category     GO
_journal_paper_doi     10.1107/S2056989023011118
_journal_coeditor_code     EJ2001
_publ_contact_author_name     'Ajaya Bhattarai'
_publ_contact_author_address
;
Department of Chemistry,
M.M.A.M.C (Tribhuvan University) Biratnagar,
Nepal
;
_publ_contact_author_email     'ajaya.bhattarai@mmamc.tu.edu.np'
_publ_contact_author_fax     ?
_publ_contact_author_phone     ?
_publ_section_title
;
Crystal structure and Hirshfeld surface analysis of
(<i>E</i>)-2-[2-(2-amino-1-cyano-2-oxoethylidene)hydrazin-1-yl]benzoic acid
<i>N</i>,<i>N</i>-dimethylformamide monosolvate
;
loop_
    _publ_author_name
    _publ_author_address
    'Sevinc R. Hajiyeva'
;
Department of Ecology and Soil Sciences,
Baku State University, Z. Xalilov Str. 33,
Az 1148 Baku,
Azerbaijan
;
    'Fatali E. Huseynov'
;
Department of Ecology and Soil Sciences,
Baku State University, Z. Xalilov Str. 33,
Az 1148 Baku,
Azerbaijan
;
    'Zeliha Atio\(glu'
;
Department of Aircraft Electrics and Electronics,
School of Applied Sciences,
Cappadocia University,
Mustafapa\,sa, 50420 \"Urg\"up,
Nev\,sehir, T\"urkiye
;
    'Akkurt, Mehmet'
;
Department of Physics,
Faculty of Sciences,
Erciyes University,
38039 Kayseri,
T\"urkiye
;
    'Ajaya Bhattarai'
;
Department of Chemistry,
M.M.A.M.C (Tribhuvan University) Biratnagar,
Nepal
;
_publ_section_synopsis
;
In the crystal, N----H...O and O---H...O hydrogen bonds connect the two
independent molecules, forming <i>R</i>^2^~2~(8) ring motifs. Weak C---H...O
interactions link the molecules, forming layers parallel to the (\=212) plane.
The DMF solvent molecules are also connected to the main molecules N---H...O
hydrogen bonds. \p--\p stacking interactions between the layers are also
observed.
;
_chemical_name_systematic
;
(<i>E</i>)-2-[2-(2-Amino-1-cyano-2-oxoethylidene)hydrazin-1-yl]benzoic acid
<i>N</i>,<i>N</i>-dimethylformamide monosolvate
;
_chemical_name_common     ?
_chemical_formula_moiety     'C10 H8 N4 O3, C3 H7 N O'
_chemical_formula_sum     'C13 H15 N5 O4'
_chemical_formula_iupac     'C10 H8 N4 O3, C3 H7 N O'
_chemical_formula_weight     305.30
_chemical_melting_point     ?
_space_group_crystal_system     triclinic
_space_group_name_H-M_alt     'P -1'
_space_group_name_Hall     '-P 1'
loop_
    _space_group_symop_operation_xyz
    'x, y, z'
    '-x, -y, -z'
_cell_length_a     7.9481(7)
_cell_length_b     12.8523(13)
_cell_length_c     14.8737(15)
_cell_angle_alpha     96.651(4)
_cell_angle_beta     96.960(3)
_cell_angle_gamma     90.548(3)
_cell_volume     1497.6(3)
_cell_formula_units_Z     4
_cell_measurement_reflns_used     9961
_cell_measurement_theta_min     2.24
_cell_measurement_theta_max     26.28
_cell_measurement_temperature     296(2)
_exptl_crystal_description     'plate'
_exptl_crystal_colour     'yellow'
_exptl_crystal_size_max     0.350
_exptl_crystal_size_mid     0.230
_exptl_crystal_size_min     0.150
_exptl_crystal_density_diffrn     1.354
_exptl_crystal_density_meas     ?
_exptl_crystal_density_method     ?
_exptl_crystal_F_000     640
_exptl_absorpt_coefficient_mu     0.103
_exptl_absorpt_correction_type     multi-scan
_exptl_absorpt_process_details
;
(SADABS; Krause <i>et al.</i>,  2015)
;
_exptl_absorpt_correction_T_min     0.956
_exptl_absorpt_correction_T_max     0.975
_diffrn_ambient_temperature     296(2)
_diffrn_source     ?
_diffrn_radiation_type     MoK\a
_diffrn_radiation_wavelength     0.71073
_diffrn_measurement_device_type     'Bruker D8 Quest PHOTON 100 detector'
_diffrn_measurement_method     '\f and \w scans'
_diffrn_detector_area_resol_mean     ?
_diffrn_reflns_number     51380
_diffrn_reflns_av_R_equivalents     0.0828
_diffrn_reflns_av_unetI/netI     0.0402
_diffrn_reflns_theta_min     2.582
_diffrn_reflns_theta_max     26.450
_diffrn_reflns_theta_full     25.242
_diffrn_measured_fraction_theta_max     0.993
_diffrn_measured_fraction_theta_full     0.995
_diffrn_reflns_limit_h_min     -9
_diffrn_reflns_limit_h_max     9
_diffrn_reflns_limit_k_min     -16
_diffrn_reflns_limit_k_max     16
_diffrn_reflns_limit_l_min     -18
_diffrn_reflns_limit_l_max     18
_diffrn_standards_number     0
_diffrn_standards_interval_count     0
_diffrn_standards_interval_time     0
_diffrn_standards_decay_%     0
_refine_special_details     ?
_reflns_number_total     6106
_reflns_number_gt     4113
_reflns_threshold_expression     'I > 2\s(I)'
_refine_ls_structure_factor_coef     Fsqd
_refine_ls_matrix_type     full
_refine_ls_R_factor_all     0.1068
_refine_ls_R_factor_gt     0.0632
_refine_ls_wR_factor_gt     0.1445
_refine_ls_wR_factor_ref     0.1856
_refine_ls_goodness_of_fit_ref     1.120
_refine_ls_restrained_S_all     1.120
_refine_ls_number_reflns     6106
_refine_ls_number_parameters     401
_refine_ls_number_restraints     0
_refine_ls_hydrogen_treatment     constr
_refine_ls_weighting_scheme     calc
_refine_ls_weighting_details
              'w=1/[\s^2^(Fo^2^)+(0.0525P)^2^+1.4706P] where P=(Fo^2^+2Fc^2^)/3'
_atom_sites_solution_hydrogens     mixed
_atom_sites_solution_primary     direct
_atom_sites_solution_secondary     difmap
_refine_ls_shift/su_max     0.000
_refine_ls_shift/su_mean     0.000
_refine_diff_density_max     0.279
_refine_diff_density_min     -0.241
_refine_ls_extinction_method     none
_refine_ls_extinction_coef     .
loop_
    _atom_type_symbol
    _atom_type_description
    _atom_type_scat_dispersion_real
    _atom_type_scat_dispersion_imag
    _atom_type_scat_source
    'C' 'C' 0.0033 0.0016
                         'International Tables Vol C Tables 4.2.6.8 and 6.1.1.4'
    'H' 'H' 0.0000 0.0000
                         'International Tables Vol C Tables 4.2.6.8 and 6.1.1.4'
    'N' 'N' 0.0061 0.0033
                         'International Tables Vol C Tables 4.2.6.8 and 6.1.1.4'
    'O' 'O' 0.0106 0.0060
                         'International Tables Vol C Tables 4.2.6.8 and 6.1.1.4'
_computing_data_collection
;
<i>APEX4</i> (Bruker, 2018)
;
_computing_cell_refinement
;
SAINT (Bruker, 2018)
;
_computing_data_reduction
;
SAINT (Bruker, 2018)
;
_computing_structure_solution
;
<i>SHELXT</i> (Sheldrick, 2015a)
;
_computing_structure_refinement
;
SHELXL2018 (Sheldrick, 2015b)
;
_computing_molecular_graphics
;
ORTEP-3 for Windows (Farrugia, 2012)
;
_computing_publication_material
;
PLATON (Spek, 2020)
;
loop_
    _atom_site_type_symbol
    _atom_site_label
    _atom_site_fract_x
    _atom_site_fract_y
    _atom_site_fract_z
    _atom_site_U_iso_or_equiv
    _atom_site_adp_type
    _atom_site_calc_flag
    _atom_site_occupancy
    _atom_site_disorder_assembly
    _atom_site_disorder_group
    O O1 0.5077(3) 0.83808(16) 0.46961(15) 0.0606(6) Uani d 1 . .
    H H1A 0.461271 0.798067 0.501619 0.091 Uiso d 1 . .
    O O2 0.5136(3) 0.69907(15) 0.36569(14) 0.0526(5) Uani d 1 . .
    O O3 0.7061(3) 0.44678(15) -0.00144(14) 0.0566(6) Uani d 1 . .
    O O4 -0.2192(3) 0.33799(16) 0.85161(15) 0.0617(6) Uani d 1 . .
    H H4B -0.240599 0.379454 0.897420 0.093 Uiso d 1 . .
    O O5 -0.0804(3) 0.47622(16) 0.81769(15) 0.0609(6) Uani d 1 . .
    O O6 0.3548(3) 0.72532(15) 0.56897(14) 0.0541(5) Uani d 1 . .
    O O7 -0.0481(4) 0.8179(2) 0.0095(2) 0.0812(8) Uani d 1 . .
    O O8 0.2197(4) 0.35888(19) 0.40513(18) 0.0809(8) Uani d 1 . .
    N N1 0.6435(3) 0.72330(17) 0.21577(15) 0.0425(5) Uani d 1 . .
    H H1N 0.599503 0.681439 0.251926 0.051 Uiso d 1 . .
    N N2 0.6978(3) 0.68585(17) 0.13792(15) 0.0413(5) Uani d 1 . .
    N N3 0.5278(4) 0.4699(2) 0.2074(2) 0.0715(8) Uani d 1 . .
    N N4 0.8120(4) 0.6045(2) -0.02242(18) 0.0626(8) Uani d 1 . .
    H H4C 0.834937 0.673399 -0.006946 0.075 Uiso d 1 . .
    H H4D 0.847177 0.579809 -0.075956 0.075 Uiso d 1 . .
    N N5 0.0657(3) 0.45672(17) 0.66661(16) 0.0452(5) Uani d 1 . .
    H H5N 0.039820 0.498241 0.715773 0.054 Uiso d 1 . .
    N N6 0.1512(3) 0.49363(17) 0.60548(15) 0.0415(5) Uani d 1 . .
    N N7 0.1432(4) 0.7136(2) 0.7607(2) 0.0749(9) Uani d 1 . .
    N N8 0.3283(3) 0.57007(18) 0.47862(17) 0.0509(6) Uani d 1 . .
    H H8A 0.292853 0.502581 0.467258 0.061 Uiso d 1 . .
    H H8B 0.393353 0.591571 0.438508 0.061 Uiso d 1 . .
    N N9 0.2321(4) 0.8553(2) 0.0099(2) 0.0683(8) Uani d 1 . .
    N N10 0.2728(3) 0.2365(2) 0.29056(19) 0.0576(7) Uani d 1 . .
    C C1 0.6661(3) 0.82926(19) 0.24815(18) 0.0397(6) Uani d 1 . .
    C C2 0.7397(4) 0.8984(2) 0.1980(2) 0.0491(7) Uani d 1 . .
    H H2A 0.775447 0.874291 0.142162 0.059 Uiso calc 1 . .
    C C3 0.7590(4) 1.0028(2) 0.2316(2) 0.0579(8) Uani d 1 . .
    H H3A 0.806985 1.049024 0.197694 0.069 Uiso calc 1 . .
    C C4 0.7085(5) 1.0401(2) 0.3146(2) 0.0636(9) Uani d 1 . .
    H H4A 0.722721 1.110754 0.336468 0.076 Uiso calc 1 . .
    C C5 0.6365(4) 0.9715(2) 0.3652(2) 0.0536(7) Uani d 1 . .
    H H5A 0.602677 0.996593 0.421230 0.064 Uiso calc 1 . .
    C C6 0.6139(3) 0.8654(2) 0.33319(19) 0.0420(6) Uani d 1 . .
    C C7 0.6755(3) 0.5866(2) 0.10982(18) 0.0397(6) Uani d 1 . .
    C C8 0.7337(4) 0.5420(2) 0.02367(19) 0.0461(6) Uani d 1 . .
    C C9 0.5411(4) 0.7930(2) 0.38984(19) 0.0453(6) Uani d 1 . .
    C C10 0.5941(4) 0.5167(2) 0.1609(2) 0.0485(7) Uani d 1 . .
    C C11 0.0087(3) 0.3522(2) 0.65460(18) 0.0398(6) Uani d 1 . .
    C C12 0.0409(4) 0.2854(2) 0.5782(2) 0.0478(7) Uani d 1 . .
    H H12A 0.100522 0.310240 0.534674 0.057 Uiso calc 1 . .
    C C13 -0.0153(4) 0.1830(2) 0.5672(2) 0.0577(8) Uani d 1 . .
    H H13A 0.005908 0.138834 0.515929 0.069 Uiso calc 1 . .
    C C14 -0.1030(5) 0.1447(2) 0.6314(2) 0.0624(9) Uani d 1 . .
    H H14A -0.138944 0.074782 0.623994 0.075 Uiso calc 1 . .
    C C15 -0.1371(4) 0.2102(2) 0.7063(2) 0.0528(7) Uani d 1 . .
    H H15A -0.197101 0.183987 0.749065 0.063 Uiso calc 1 . .
    C C16 -0.0837(3) 0.3151(2) 0.71983(19) 0.0419(6) Uani d 1 . .
    C C17 0.2032(3) 0.5910(2) 0.61849(18) 0.0395(6) Uani d 1 . .
    C C18 0.3021(3) 0.6324(2) 0.55211(18) 0.0409(6) Uani d 1 . .
    C C19 -0.1254(4) 0.3835(2) 0.8002(2) 0.0465(6) Uani d 1 . .
    C C20 0.1723(4) 0.6620(2) 0.6966(2) 0.0484(7) Uani d 1 . .
    C C21 0.0905(5) 0.7971(3) -0.0140(2) 0.0663(9) Uani d 1 . .
    H H21A 0.098251 0.735057 -0.052137 0.080 Uiso calc 1 . .
    C C23 0.2309(7) 0.9502(4) 0.0710(4) 0.1176(19) Uani d 1 . .
    H H23A 0.126554 0.953456 0.097600 0.176 Uiso calc 1 . .
    H H23B 0.240655 1.009384 0.037917 0.176 Uiso calc 1 . .
    H H23C 0.324543 0.951311 0.118398 0.176 Uiso calc 1 . .
    C C22 0.3904(6) 0.8209(4) -0.0208(4) 0.1016(15) Uani d 1 . .
    H H22A 0.371200 0.756777 -0.061050 0.152 Uiso calc 1 . .
    H H22B 0.470003 0.809503 0.030799 0.152 Uiso calc 1 . .
    H H22C 0.435242 0.873648 -0.052721 0.152 Uiso calc 1 . .
    C C24 0.2762(4) 0.3327(2) 0.3335(2) 0.0605(8) Uani d 1 . .
    H H24A 0.326115 0.384986 0.306639 0.073 Uiso calc 1 . .
    C C25 0.3442(7) 0.2137(3) 0.2058(3) 0.0922(13) Uani d 1 . .
    H H25A 0.389979 0.277101 0.189053 0.138 Uiso calc 1 . .
    H H25B 0.257282 0.184864 0.158807 0.138 Uiso calc 1 . .
    H H25C 0.432807 0.164055 0.213278 0.138 Uiso calc 1 . .
    C C26 0.2027(6) 0.1503(3) 0.3292(3) 0.0849(12) Uani d 1 . .
    H H26A 0.160269 0.176165 0.385159 0.127 Uiso calc 1 . .
    H H26B 0.289377 0.100539 0.341305 0.127 Uiso calc 1 . .
    H H26C 0.111800 0.117008 0.287035 0.127 Uiso calc 1 . .
loop_
    _atom_site_aniso_label
    _atom_site_aniso_U_11
    _atom_site_aniso_U_22
    _atom_site_aniso_U_33
    _atom_site_aniso_U_12
    _atom_site_aniso_U_13
    _atom_site_aniso_U_23
    O1 0.0856(16) 0.0436(11) 0.0549(13) -0.0106(10) 0.0279(11) -0.0039(9)
    O2 0.0690(13) 0.0373(10) 0.0534(12) -0.0072(9) 0.0216(10) -0.0006(9)
    O3 0.0758(15) 0.0416(11) 0.0537(12) -0.0098(10) 0.0228(11) -0.0031(9)
    O4 0.0814(16) 0.0479(12) 0.0592(13) -0.0111(11) 0.0265(11) 0.0033(10)
    O5 0.0795(15) 0.0445(12) 0.0611(13) -0.0106(10) 0.0271(11) -0.0018(10)
    O6 0.0711(14) 0.0408(11) 0.0515(12) -0.0104(9) 0.0188(10) -0.0006(9)
    O7 0.0848(19) 0.0619(15) 0.099(2) -0.0123(13) 0.0337(16) -0.0017(14)
    O8 0.108(2) 0.0609(15) 0.0751(17) -0.0173(14) 0.0416(15) -0.0157(13)
    N1 0.0473(13) 0.0356(12) 0.0453(13) -0.0052(9) 0.0113(10) 0.0018(9)
    N2 0.0433(12) 0.0364(11) 0.0439(12) -0.0036(9) 0.0074(10) 0.0017(9)
    N3 0.086(2) 0.0595(17) 0.073(2) -0.0141(15) 0.0230(17) 0.0118(15)
    N4 0.087(2) 0.0456(14) 0.0581(16) -0.0191(13) 0.0296(14) -0.0031(12)
    N5 0.0528(14) 0.0381(12) 0.0449(13) -0.0049(10) 0.0123(11) 0.0003(10)
    N6 0.0450(12) 0.0378(12) 0.0419(12) -0.0002(9) 0.0071(10) 0.0042(9)
    N7 0.097(2) 0.0653(19) 0.0621(18) -0.0025(16) 0.0248(17) -0.0080(15)
    N8 0.0624(16) 0.0403(13) 0.0517(14) -0.0032(11) 0.0197(12) -0.0004(11)
    N9 0.081(2) 0.0551(16) 0.0695(19) -0.0144(15) 0.0131(15) 0.0069(14)
    N10 0.0616(16) 0.0492(15) 0.0596(16) -0.0057(12) 0.0086(13) -0.0047(12)
    C1 0.0392(14) 0.0327(13) 0.0453(15) 0.0004(10) 0.0019(11) 0.0004(11)
    C2 0.0531(17) 0.0408(15) 0.0537(17) -0.0052(12) 0.0101(13) 0.0035(13)
    C3 0.068(2) 0.0406(16) 0.067(2) -0.0084(14) 0.0140(16) 0.0105(14)
    C4 0.082(2) 0.0319(15) 0.077(2) -0.0048(15) 0.0198(19) -0.0015(14)
    C5 0.0617(19) 0.0377(15) 0.0612(19) -0.0010(13) 0.0153(15) -0.0027(13)
    C6 0.0412(14) 0.0347(13) 0.0498(16) -0.0020(11) 0.0063(12) 0.0035(11)
    C7 0.0430(14) 0.0354(13) 0.0399(14) -0.0037(11) 0.0056(11) 0.0014(11)
    C8 0.0507(16) 0.0415(15) 0.0453(15) -0.0067(12) 0.0077(12) 0.0003(12)
    C9 0.0445(15) 0.0421(15) 0.0491(16) -0.0018(12) 0.0105(12) -0.0010(12)
    C10 0.0520(17) 0.0412(15) 0.0508(17) -0.0084(12) 0.0083(13) -0.0018(13)
    C11 0.0387(14) 0.0357(13) 0.0440(15) 0.0014(10) 0.0010(11) 0.0053(11)
    C12 0.0528(17) 0.0397(15) 0.0516(17) 0.0020(12) 0.0085(13) 0.0060(12)
    C13 0.070(2) 0.0430(16) 0.0576(19) 0.0028(14) 0.0082(16) -0.0044(14)
    C14 0.074(2) 0.0357(15) 0.076(2) -0.0067(14) 0.0094(18) 0.0021(15)
    C15 0.0549(18) 0.0445(16) 0.0602(19) -0.0029(13) 0.0079(14) 0.0108(14)
    C16 0.0411(14) 0.0380(14) 0.0462(15) 0.0003(11) 0.0016(12) 0.0071(11)
    C17 0.0446(15) 0.0344(13) 0.0395(14) -0.0009(11) 0.0058(11) 0.0033(11)
    C18 0.0446(15) 0.0363(14) 0.0415(14) 0.0028(11) 0.0057(11) 0.0027(11)
    C19 0.0475(16) 0.0448(16) 0.0484(16) -0.0010(12) 0.0086(12) 0.0080(12)
    C20 0.0548(17) 0.0411(15) 0.0496(17) -0.0029(12) 0.0114(13) 0.0021(13)
    C21 0.086(3) 0.0492(18) 0.065(2) -0.0128(17) 0.0207(19) 0.0022(15)
    C23 0.133(4) 0.073(3) 0.137(5) -0.029(3) 0.019(4) -0.029(3)
    C22 0.079(3) 0.109(4) 0.116(4) -0.011(3) 0.015(3) 0.011(3)
    C24 0.066(2) 0.0469(17) 0.068(2) -0.0111(15) 0.0156(17) -0.0022(15)
    C25 0.127(4) 0.075(3) 0.074(3) 0.001(2) 0.031(3) -0.013(2)
    C26 0.109(3) 0.051(2) 0.094(3) -0.014(2) 0.018(2) -0.0004(19)
_geom_special_details
;
 All esds (except the esd in the dihedral angle between two l.s. planes)
 are estimated using the full covariance matrix.  The cell esds are taken
 into account individually in the estimation of esds in distances, angles
 and torsion angles; correlations between esds in cell parameters are only
 used when they are defined by crystal symmetry.  An approximate (isotropic)
 treatment of cell esds is used for estimating esds involving l.s. planes.
;
loop_
    _geom_bond_atom_site_label_1
    _geom_bond_atom_site_label_2
    _geom_bond_site_symmetry_2
    _geom_bond_distance
    _geom_bond_publ_flag
    O1 C9 . 1.317(3) ?
    O1 H1A . 0.8502 ?
    O2 C9 . 1.228(3) ?
    O3 C8 . 1.247(3) ?
    O4 C19 . 1.311(3) ?
    O4 H4B . 0.8501 ?
    O5 C19 . 1.230(3) ?
    O6 C18 . 1.249(3) ?
    O7 C21 . 1.219(4) ?
    O8 C24 . 1.219(4) ?
    N1 N2 . 1.325(3) ?
    N1 C1 . 1.393(3) ?
    N1 H1N . 0.8999 ?
    N2 C7 . 1.299(3) ?
    N3 C10 . 1.138(4) ?
    N4 C8 . 1.313(4) ?
    N4 H4C . 0.8999 ?
    N4 H4D . 0.9000 ?
    N5 N6 . 1.325(3) ?
    N5 C11 . 1.398(3) ?
    N5 H5N . 0.9000 ?
    N6 C17 . 1.300(3) ?
    N7 C20 . 1.145(4) ?
    N8 C18 . 1.318(3) ?
    N8 H8A . 0.9000 ?
    N8 H8B . 0.9000 ?
    N9 C21 . 1.333(5) ?
    N9 C23 . 1.435(5) ?
    N9 C22 . 1.446(5) ?
    N10 C24 . 1.323(4) ?
    N10 C26 . 1.442(5) ?
    N10 C25 . 1.445(5) ?
    C1 C2 . 1.392(4) ?
    C1 C6 . 1.408(4) ?
    C2 C3 . 1.377(4) ?
    C2 H2A . 0.9300 ?
    C3 C4 . 1.379(5) ?
    C3 H3A . 0.9300 ?
    C4 C5 . 1.385(4) ?
    C4 H4A . 0.9300 ?
    C5 C6 . 1.394(4) ?
    C5 H5A . 0.9300 ?
    C6 C9 . 1.483(4) ?
    C7 C10 . 1.438(4) ?
    C7 C8 . 1.471(4) ?
    C11 C12 . 1.394(4) ?
    C11 C16 . 1.407(4) ?
    C12 C13 . 1.371(4) ?
    C12 H12A . 0.9300 ?
    C13 C14 . 1.380(5) ?
    C13 H13A . 0.9300 ?
    C14 C15 . 1.372(4) ?
    C14 H14A . 0.9300 ?
    C15 C16 . 1.395(4) ?
    C15 H15A . 0.9300 ?
    C16 C19 . 1.473(4) ?
    C17 C20 . 1.439(4) ?
    C17 C18 . 1.476(4) ?
    C21 H21A . 0.9300 ?
    C23 H23A . 0.9600 ?
    C23 H23B . 0.9600 ?
    C23 H23C . 0.9600 ?
    C22 H22A . 0.9600 ?
    C22 H22B . 0.9600 ?
    C22 H22C . 0.9600 ?
    C24 H24A . 0.9300 ?
    C25 H25A . 0.9600 ?
    C25 H25B . 0.9600 ?
    C25 H25C . 0.9600 ?
    C26 H26A . 0.9600 ?
    C26 H26B . 0.9600 ?
    C26 H26C . 0.9600 ?
loop_
    _geom_angle_atom_site_label_1
    _geom_angle_atom_site_label_2
    _geom_angle_atom_site_label_3
    _geom_angle_site_symmetry_1
    _geom_angle_site_symmetry_3
    _geom_angle
    _geom_angle_publ_flag
    C9 O1 H1A . . 115.0 ?
    C19 O4 H4B . . 111.9 ?
    N2 N1 C1 . . 120.3(2) ?
    N2 N1 H1N . . 122.1 ?
    C1 N1 H1N . . 117.4 ?
    C7 N2 N1 . . 118.8(2) ?
    C8 N4 H4C . . 126.8 ?
    C8 N4 H4D . . 120.3 ?
    H4C N4 H4D . . 112.9 ?
    N6 N5 C11 . . 120.4(2) ?
    N6 N5 H5N . . 121.4 ?
    C11 N5 H5N . . 118.1 ?
    C17 N6 N5 . . 119.1(2) ?
    C18 N8 H8A . . 124.0 ?
    C18 N8 H8B . . 120.7 ?
    H8A N8 H8B . . 115.1 ?
    C21 N9 C23 . . 120.1(4) ?
    C21 N9 C22 . . 120.7(3) ?
    C23 N9 C22 . . 119.1(4) ?
    C24 N10 C26 . . 120.5(3) ?
    C24 N10 C25 . . 121.4(3) ?
    C26 N10 C25 . . 118.1(3) ?
    C2 C1 N1 . . 120.9(2) ?
    C2 C1 C6 . . 120.4(2) ?
    N1 C1 C6 . . 118.7(2) ?
    C3 C2 C1 . . 119.4(3) ?
    C3 C2 H2A . . 120.3 ?
    C1 C2 H2A . . 120.3 ?
    C2 C3 C4 . . 121.3(3) ?
    C2 C3 H3A . . 119.4 ?
    C4 C3 H3A . . 119.4 ?
    C3 C4 C5 . . 119.6(3) ?
    C3 C4 H4A . . 120.2 ?
    C5 C4 H4A . . 120.2 ?
    C4 C5 C6 . . 120.9(3) ?
    C4 C5 H5A . . 119.6 ?
    C6 C5 H5A . . 119.6 ?
    C5 C6 C1 . . 118.5(3) ?
    C5 C6 C9 . . 119.9(3) ?
    C1 C6 C9 . . 121.6(2) ?
    N2 C7 C10 . . 121.8(2) ?
    N2 C7 C8 . . 120.5(2) ?
    C10 C7 C8 . . 117.7(2) ?
    O3 C8 N4 . . 123.7(3) ?
    O3 C8 C7 . . 118.1(2) ?
    N4 C8 C7 . . 118.3(2) ?
    O2 C9 O1 . . 122.1(3) ?
    O2 C9 C6 . . 123.8(2) ?
    O1 C9 C6 . . 114.1(2) ?
    N3 C10 C7 . . 173.2(3) ?
    C12 C11 N5 . . 120.5(2) ?
    C12 C11 C16 . . 120.1(2) ?
    N5 C11 C16 . . 119.4(2) ?
    C13 C12 C11 . . 120.0(3) ?
    C13 C12 H12A . . 120.0 ?
    C11 C12 H12A . . 120.0 ?
    C12 C13 C14 . . 120.7(3) ?
    C12 C13 H13A . . 119.6 ?
    C14 C13 H13A . . 119.6 ?
    C15 C14 C13 . . 119.7(3) ?
    C15 C14 H14A . . 120.1 ?
    C13 C14 H14A . . 120.1 ?
    C14 C15 C16 . . 121.5(3) ?
    C14 C15 H15A . . 119.2 ?
    C16 C15 H15A . . 119.2 ?
    C15 C16 C11 . . 118.0(3) ?
    C15 C16 C19 . . 119.9(3) ?
    C11 C16 C19 . . 122.1(2) ?
    N6 C17 C20 . . 123.2(2) ?
    N6 C17 C18 . . 119.7(2) ?
    C20 C17 C18 . . 117.1(2) ?
    O6 C18 N8 . . 124.0(3) ?
    O6 C18 C17 . . 117.6(2) ?
    N8 C18 C17 . . 118.4(2) ?
    O5 C19 O4 . . 121.9(3) ?
    O5 C19 C16 . . 123.8(3) ?
    O4 C19 C16 . . 114.3(2) ?
    N7 C20 C17 . . 175.9(3) ?
    O7 C21 N9 . . 125.8(3) ?
    O7 C21 H21A . . 117.1 ?
    N9 C21 H21A . . 117.1 ?
    N9 C23 H23A . . 109.5 ?
    N9 C23 H23B . . 109.5 ?
    H23A C23 H23B . . 109.5 ?
    N9 C23 H23C . . 109.5 ?
    H23A C23 H23C . . 109.5 ?
    H23B C23 H23C . . 109.5 ?
    N9 C22 H22A . . 109.5 ?
    N9 C22 H22B . . 109.5 ?
    H22A C22 H22B . . 109.5 ?
    N9 C22 H22C . . 109.5 ?
    H22A C22 H22C . . 109.5 ?
    H22B C22 H22C . . 109.5 ?
    O8 C24 N10 . . 125.8(3) ?
    O8 C24 H24A . . 117.1 ?
    N10 C24 H24A . . 117.1 ?
    N10 C25 H25A . . 109.5 ?
    N10 C25 H25B . . 109.5 ?
    H25A C25 H25B . . 109.5 ?
    N10 C25 H25C . . 109.5 ?
    H25A C25 H25C . . 109.5 ?
    H25B C25 H25C . . 109.5 ?
    N10 C26 H26A . . 109.5 ?
    N10 C26 H26B . . 109.5 ?
    H26A C26 H26B . . 109.5 ?
    N10 C26 H26C . . 109.5 ?
    H26A C26 H26C . . 109.5 ?
    H26B C26 H26C . . 109.5 ?
loop_
    _geom_torsion_atom_site_label_1
    _geom_torsion_atom_site_label_2
    _geom_torsion_atom_site_label_3
    _geom_torsion_atom_site_label_4
    _geom_torsion_site_symmetry_1
    _geom_torsion_site_symmetry_2
    _geom_torsion_site_symmetry_3
    _geom_torsion_site_symmetry_4
    _geom_torsion
    _geom_torsion_publ_flag
    C1 N1 N2 C7 . . . . 179.7(2) ?
    C11 N5 N6 C17 . . . . -179.8(2) ?
    N2 N1 C1 C2 . . . . 2.6(4) ?
    N2 N1 C1 C6 . . . . -177.1(2) ?
    N1 C1 C2 C3 . . . . 179.5(3) ?
    C6 C1 C2 C3 . . . . -0.9(4) ?
    C1 C2 C3 C4 . . . . 0.7(5) ?
    C2 C3 C4 C5 . . . . -0.2(5) ?
    C3 C4 C5 C6 . . . . -0.2(5) ?
    C4 C5 C6 C1 . . . . 0.0(5) ?
    C4 C5 C6 C9 . . . . 178.2(3) ?
    C2 C1 C6 C5 . . . . 0.5(4) ?
    N1 C1 C6 C5 . . . . -179.8(3) ?
    C2 C1 C6 C9 . . . . -177.7(3) ?
    N1 C1 C6 C9 . . . . 2.0(4) ?
    N1 N2 C7 C10 . . . . -0.1(4) ?
    N1 N2 C7 C8 . . . . 179.9(2) ?
    N2 C7 C8 O3 . . . . -178.4(3) ?
    C10 C7 C8 O3 . . . . 1.6(4) ?
    N2 C7 C8 N4 . . . . 1.6(4) ?
    C10 C7 C8 N4 . . . . -178.3(3) ?
    C5 C6 C9 O2 . . . . 178.2(3) ?
    C1 C6 C9 O2 . . . . -3.6(4) ?
    C5 C6 C9 O1 . . . . -1.8(4) ?
    C1 C6 C9 O1 . . . . 176.4(3) ?
    N6 N5 C11 C12 . . . . 0.0(4) ?
    N6 N5 C11 C16 . . . . -179.2(2) ?
    N5 C11 C12 C13 . . . . 179.8(3) ?
    C16 C11 C12 C13 . . . . -0.9(4) ?
    C11 C12 C13 C14 . . . . -0.4(5) ?
    C12 C13 C14 C15 . . . . 1.2(5) ?
    C13 C14 C15 C16 . . . . -0.6(5) ?
    C14 C15 C16 C11 . . . . -0.7(4) ?
    C14 C15 C16 C19 . . . . 178.9(3) ?
    C12 C11 C16 C15 . . . . 1.5(4) ?
    N5 C11 C16 C15 . . . . -179.3(2) ?
    C12 C11 C16 C19 . . . . -178.1(3) ?
    N5 C11 C16 C19 . . . . 1.1(4) ?
    N5 N6 C17 C20 . . . . -0.1(4) ?
    N5 N6 C17 C18 . . . . 178.5(2) ?
    N6 C17 C18 O6 . . . . -177.4(3) ?
    C20 C17 C18 O6 . . . . 1.3(4) ?
    N6 C17 C18 N8 . . . . 3.1(4) ?
    C20 C17 C18 N8 . . . . -178.1(3) ?
    C15 C16 C19 O5 . . . . 178.7(3) ?
    C11 C16 C19 O5 . . . . -1.7(4) ?
    C15 C16 C19 O4 . . . . -2.9(4) ?
    C11 C16 C19 O4 . . . . 176.7(3) ?
    C23 N9 C21 O7 . . . . 2.1(6) ?
    C22 N9 C21 O7 . . . . 178.5(4) ?
    C26 N10 C24 O8 . . . . -2.1(6) ?
    C25 N10 C24 O8 . . . . -179.8(4) ?
loop_
    _geom_hbond_atom_site_label_D
    _geom_hbond_atom_site_label_H
    _geom_hbond_atom_site_label_A
    _geom_hbond_site_symmetry_A
    _geom_hbond_distance_DH
    _geom_hbond_distance_HA
    _geom_hbond_distance_DA
    _geom_hbond_angle_DHA
    _geom_hbond_publ_flag
    O1 H1A O6 . 0.85 1.73 2.580(3) 175.0 yes
    O4 H4B O3 1_456 0.85 1.75 2.590(3) 170.9 yes
    N1 H1N O2 . 0.90 1.89 2.617(3) 136.4 yes
    N4 H4C O7 1_655 0.90 2.04 2.915(3) 162.3 yes
    N4 H4D O5 1_654 0.90 2.09 2.952(3) 161.1 yes
    N5 H5N O5 . 0.90 1.93 2.640(3) 134.1 yes
    N8 H8A O8 . 0.90 2.01 2.889(3) 163.7 yes
    N8 H8B O2 . 0.90 2.14 2.990(3) 157.7 yes
    C2 H2A O7 1_655 0.93 2.60 3.505(4) 165.00 yes
    C4 H4A O6 2_676 0.93 2.52 3.372(3) 153.00 yes
    C12 H12A O8 . 0.93 2.39 3.311(4) 171.00 yes
    C24 H24A N3 . 0.93 2.62 3.498(4) 158.00 yes
_shelx_space_group_comment
;
The symmetry employed for this shelxl refinement is uniquely defined
by the following loop, which should always be used as a source of
symmetry information in preference to the above space-group names.
They are only intended as comments.
;
_shelx_estimated_absorpt_T_min     0.965
_shelx_estimated_absorpt_T_max     0.985
_shelx_hkl_file
;
  -1   0   0   61.19    4.40
  -1   0   0   56.99    4.20
   1   0   0   59.59    4.10
  -3   0   0  247.58   16.70
  -3   0   0  260.77   16.20
  -3   0   0  283.57   16.30
  -3   0   0  242.98   17.50
   3   0   0  261.37   16.10
   3   0   0  234.38   17.50
  -4   0   0  117.39    8.00
  -4   0   0  103.69    8.90
  -4   0   0  107.09   10.30
  -4   0   0  123.49    8.10
   4   0   0  129.29    7.80
   4   0   0  110.39    7.80
   4   0   0  120.99   10.60
  -5   0   0  235.18   16.50
  -5   0   0  283.17   19.00
  -5   0   0  280.67   16.70
  -5   0   0  239.48   17.50
  -6   0   0   36.50    3.60
  -6   0   0   41.60    5.70
  -6   0   0   30.90    3.60
  -7   0   0   20.90    4.20
  -7   0   0   25.70    7.60
  -7   0   0   18.20    2.50
  -7   0   0   21.50    2.10
  -7   0   0   23.70    2.10
  -7   0   0   20.80    2.60
  -8   0   0    1.10    2.50
  -8   0   0   -1.50    6.40
  -8   0   0    1.70    2.40
  -8   0   0   -1.60    3.20
  -9   0   0    1.60    3.10
  -9   0   0    9.30    6.70
  -9   0   0    4.00    3.00
  -9   1   0   11.50    3.20
  -9   1   0    8.20    4.00
  -9   1   0    5.40    7.50
  -9   1   0   18.40    3.50
  -8   1   0   72.39    6.60
  -8   1   0   77.69    6.60
  -8   1   0   65.29    8.30
  -8   1   0   78.19   12.00
  -7   1   0   18.80    4.20
  -7   1   0   16.40    7.30
  -7   1   0   17.50    2.30
  -7   1   0   17.70    2.30
  -6   1   0   10.60    3.70
  -6   1   0   13.40    6.10
  -6   1   0   12.60    1.90
  -6   1   0   13.90    2.00
  -5   1   0  641.14   39.50
  -5   1   0  632.34   39.50
  -5   1   0  589.64   40.50
  -5   1   0  680.73   42.00
   4  -1   0  312.37   19.10
   4  -1   0  290.87   19.00
   4  -1   0  301.07   21.50
  -4   1   0  320.67   19.40
  -4   1   0  308.47   20.20
  -4   1   0  289.07   21.60
  -4   1   0  302.77   19.30
   3  -1   0   88.49    5.80
   3  -1   0   69.49    8.30
   3  -1   0   86.69    5.70
  -3   1   0   78.09    6.80
  -3   1   0   71.29    8.10
  -3   1   0   87.29    5.90
  -3   1   0   78.99    5.80
   2  -1   0 2492.85  161.18
   2  -1   0 2732.43  160.78
  -2   1   0 2678.23  161.68
  -2   1   0 2487.35  161.18
  -2   1   0 2687.73  160.88
   1  -1   0  315.17   19.30
  -1   1   0  318.07   19.90
  -1   1   0  313.27   19.50
  -1   1   0  268.67   19.20
  -1   1   0  326.47   19.30
   0  -1   0   -0.30    0.90
  -1  -1   0  860.71   50.39
  -1  -1   0  794.12   50.59
  -1  -1   0  884.21   50.39
  -1  -1   0  799.82   50.39
   1   1   0  786.32   50.39
   1   1   0  780.02   50.59
  -3  -1   0  343.77   23.50
  -3  -1   0  372.56   24.10
  -3  -1   0  396.96   23.50
   3   1   0  388.16   24.20
   3   1   0  365.26   23.40
   3   1   0  368.26   23.50
  -4  -1   0   39.70    4.60
  -4  -1   0   54.79    4.50
  -4  -1   0   38.90    5.40
  -4  -1   0   41.60    5.20
   4   1   0   51.79    6.40
   4   1   0   49.10    4.30
   4   1   0   39.80    4.20
  -5  -1   0   17.00    4.60
  -5  -1   0   11.10    1.20
  -5  -1   0   13.80    2.50
  -5  -1   0   11.70    1.20
  -5  -1   0   13.80    2.60
   5   1   0   13.20    2.10
  -6  -1   0   76.29    8.80
  -6  -1   0   69.59    5.70
  -6  -1   0   79.89    5.70
  -6  -1   0   79.99    6.30
  -6  -1   0   69.79    6.20
  -6  -1   0   78.49    7.30
  -7  -1   0  151.68   10.40
  -7  -1   0  164.38   11.80
  -7  -1   0  154.18   11.00
  -7  -1   0  160.88   13.90
  -7  -1   0  146.49   10.90
  -7  -1   0  144.69   10.30
  -8  -1   0   26.90    7.20
  -8  -1   0   22.60    3.90
  -8  -1   0   22.20    3.70
  -8  -1   0   29.30    3.90
  -9  -1   0    8.30    6.10
  -9  -1   0   17.10    4.00
  -9  -1   0    5.70    3.20
  -9   2   0    3.30    3.10
  -9   2   0    2.20    4.20
  -9   2   0   -8.10    7.10
  -9   2   0    4.60    3.00
  -8   2   0   24.00    3.50
  -8   2   0   22.50    5.00
  -8   2   0   25.50    3.30
  -8   2   0   38.20    9.20
  -7   2   0   12.10    2.50
  -7   2   0   11.60    2.40
  -7   2   0   17.90    1.80
  -7   2   0   13.60    1.50
  -7   2   0   10.10    4.20
  -7   2   0   14.60    8.00
  -6   2   0   70.29    8.20
  -6   2   0   73.19    5.10
  -6   2   0   69.39    5.10
  -6   2   0   75.79    5.70
  -6   2   0   70.89    5.70
  -6   2   0   83.69   10.50
   5  -2   0   31.10    3.20
  -5   2   0   37.50    4.80
  -5   2   0   30.30    3.30
  -5   2   0   30.50    3.90
  -5   2   0   33.90    7.50
   4  -2   0   -3.30    1.80
   4  -2   0   -4.20    3.40
  -4   2   0   -2.60    2.00
  -4   2   0    2.50    3.10
  -4   2   0   -2.60    2.00
   3  -2   0    0.80    2.00
   3  -2   0   -0.30    3.00
   3  -2   0   -5.60    4.30
   3  -2   0    0.50    1.80
  -3   2   0    0.50    2.00
  -3   2   0    2.30    2.00
  -3   2   0    4.90    2.80
  -3   2   0  -10.30    4.50
   2  -2   0 1893.71  112.99
   2  -2   0 1847.92  111.99
   2  -2   0 1828.32  112.49
  -2   2   0 1747.53  112.89
  -2   2   0 1838.72  111.99
  -2   2   0 1796.02  112.39
  -2   2   0 1821.82  111.79
  -2   2   0 1831.42  111.99
  -2   2   0 1742.53  111.79
   1  -2   0  193.08   13.20
   1  -2   0  211.68   13.40
   1  -2   0  206.58   13.10
   1  -2   0  218.28   13.70
  -1   2   0  206.48   13.40
  -1   2   0  221.68   13.20
  -1   2   0  184.28   14.10
  -1   2   0  212.88   13.40
  -1   2   0  202.38   13.40
  -1   2   0  190.58   13.70
  -1  -2   0  206.88   13.40
  -1  -2   0  212.28   13.40
  -1  -2   0  205.48   13.20
  -1  -2   0  202.28   13.20
   1   2   0  198.28   13.10
   1   2   0  185.58   13.40
   1   2   0  207.48   13.20
   1   2   0  204.28   13.40
  -2  -2   0  435.56   27.10
  -2  -2   0  434.86   27.60
  -2  -2   0  404.36   27.20
  -2  -2   0  407.26   27.30
   2   2   0  455.25   27.20
   2   2   0  466.85   26.90
   2   2   0  437.16   27.50
  -3  -2   0  115.19    8.10
  -3  -2   0  120.29    8.50
  -3  -2   0  113.19    8.30
   3   2   0  109.29    8.50
  -4  -2   0    6.30    2.70
  -4  -2   0    5.20    3.10
  -4  -2   0    9.20    2.70
  -4  -2   0    4.00    2.00
   4   2   0    4.90    2.30
   4   2   0    4.50    3.30
   4   2   0    6.00    2.60
  -5  -2   0   54.29    5.70
  -5  -2   0   50.89    4.80
  -5  -2   0   49.60    4.80
  -5  -2   0   39.00    5.20
  -5  -2   0   44.80    6.30
  -5  -2   0   49.40    5.40
   5   2   0   55.19    6.70
   5   2   0   49.30    4.90
  -6  -2   0   71.09    7.00
  -6  -2   0   79.99    6.80
  -6  -2   0   76.19    6.80
  -6  -2   0   82.39    8.50
  -6  -2   0   85.99    6.80
  -6  -2   0   71.19    7.20
   6   2   0   79.89    6.10
   6   2   0   76.89    6.10
  -7  -2   0   -2.80    2.50
  -7  -2   0   -1.10    2.60
  -7  -2   0   -1.00    2.90
  -7  -2   0    3.70    4.80
  -7  -2   0   -1.40    2.90
  -8  -2   0   -1.10    1.90
  -8  -2   0   -1.30    3.20
  -8  -2   0   -3.10    4.90
  -8  -2   0   -3.50    2.40
  -8  -2   0    2.60    2.00
  -9  -2   0    3.80    4.00
  -9  -2   0    0.60    5.30
  -9   3   0    0.80    3.30
  -9   3   0    6.10    3.20
  -9   3   0   -4.00    4.30
  -9   3   0   -0.10    8.20
  -8   3   0    1.60    4.30
  -8   3   0   -2.10    2.90
  -8   3   0   -5.20    7.50
  -8   3   0   -3.00    2.60
  -7   3   0   25.10    3.50
  -7   3   0   24.80    5.30
  -7   3   0   32.30    9.10
  -7   3   0   16.90    3.30
  -7   3   0   26.60    3.00
  -7   3   0   31.60    3.80
   6  -3   0  161.98   10.70
   6  -3   0  167.98   10.70
  -6   3   0  161.68   11.40
  -6   3   0  176.88   16.20
  -6   3   0  169.78   13.50
  -6   3   0  165.48   11.50
  -6   3   0  166.38   11.50
  -6   3   0  164.08   11.40
   5  -3   0   11.10    2.40
   5  -3   0   10.70    4.40
   5  -3   0   15.50    2.60
  -5   3   0   15.10    2.80
  -5   3   0   12.20    2.20
  -5   3   0    8.20    2.60
  -5   3   0   14.00    4.00
  -5   3   0   -2.00    6.60
  -5   3   0   10.20    2.10
   4  -3   0   -2.30    3.50
  -4   3   0    2.50    3.50
  -4   3   0   -3.70    2.50
   3  -3   0  239.68   16.30
   3  -3   0  268.37   17.60
  -3   3   0  250.67   17.10
  -3   3   0  244.48   18.30
  -3   3   0  232.28   16.00
  -3   3   0  235.68   15.90
  -3   3   0  253.57   16.40
  -3   3   0  247.98   16.40
   2  -3   0 1298.27   76.39
   2  -3   0 1202.18   76.89
   2  -3   0 1269.87   77.39
   2  -3   0 1199.88   76.29
  -2   3   0 1290.97   76.99
  -2   3   0 1216.98   77.29
  -2   3   0 1237.68   76.99
  -2   3   0 1237.48   76.79
  -2   3   0 1182.38   76.69
  -2   3   0 1258.57   77.99
   1  -3   0  175.68   12.60
   1  -3   0  168.88   12.40
   1  -3   0  182.78   12.00
   1  -3   0  193.88   12.30
  -1   3   0  183.48   13.20
  -1   3   0  189.38   12.40
  -1   3   0  162.78   12.10
  -1   3   0  172.08   12.30
  -1   3   0  180.08   12.70
  -1   3   0  192.58   12.10
   0  -3   0  973.30   59.09
   0  -3   0  918.71   58.79
   0  -3   0 1013.70   58.99
   0  -3   0  913.51   58.99
   0  -3   0  917.71   58.99
   0   3   0  938.61   58.99
   0   3   0  861.01   58.89
   0   3   0  937.31   58.79
   0   3   0 1048.20   59.19
  -1  -3   0  424.06   27.10
  -1  -3   0  386.36   26.80
  -1  -3   0  431.06   27.00
   1   3   0  465.35   27.10
   1   3   0  455.35   26.80
   1   3   0  380.16   27.00
  -3  -3   0  135.19    8.60
  -3  -3   0  119.69    9.60
  -3  -3   0  125.79    9.40
  -3  -3   0  123.89    9.10
  -3  -3   0  123.09    9.80
   3   3   0  117.19    9.80
   3   3   0  121.09    9.50
  -4  -3   0  431.86   27.00
  -4  -3   0  357.96   27.20
  -4  -3   0  467.05   27.50
  -4  -3   0  421.66   27.00
   4   3   0  437.66   27.20
  -5  -3   0  222.08   15.10
  -5  -3   0  233.38   14.80
  -5  -3   0  191.98   14.70
  -5  -3   0  216.18   14.50
  -5  -3   0  203.58   14.80
   5   3   0  203.88   14.60
   5   3   0  230.58   15.20
  -6  -3   0    1.70    2.70
  -6  -3   0    6.80    3.10
  -6  -3   0    0.80    3.50
  -6  -3   0    6.00    3.20
  -6  -3   0   -0.10    2.90
  -6  -3   0    4.80    3.10
   6   3   0    1.20    2.60
   6   3   0    2.50    2.70
  -7  -3   0   35.10    4.70
  -7  -3   0   37.40    4.90
  -7  -3   0   36.50    5.60
  -7  -3   0   28.20    4.20
  -7  -3   0   32.20    4.50
  -7  -3   0   38.70    4.60
   7   3   0   37.70    4.50
   7   3   0   34.70    4.40
  -8  -3   0    5.50    3.50
  -8  -3   0    9.20    4.70
  -8  -3   0    2.30    2.50
  -8  -3   0    4.90    2.90
  -8  -3   0    2.30    3.70
  -8  -3   0    5.50    2.90
  -9  -3   0    9.40    4.10
  -9  -3   0    1.30    4.90
  -9  -3   0    0.80    1.40
  -9  -3   0    7.60    3.80
  -9  -3   0    0.30    1.30
  -9   4   0    9.30    8.50
  -9   4   0    1.30    3.80
  -9   4   0    1.70    3.30
  -9   4   0   -4.80    4.80
  -8   4   0    9.20    8.60
  -8   4   0    5.50    1.50
  -8   4   0    4.70    3.30
  -8   4   0    5.80    3.40
  -8   4   0    6.50    1.50
  -8   4   0    5.10    4.70
  -7   4   0   -2.30    2.60
  -7   4   0   -0.30    2.50
  -7   4   0    4.00    4.70
  -7   4   0  -13.30    7.60
  -7   4   0   -3.70    3.00
  -7   4   0   -2.30    3.10
   6  -4   0   43.40    6.70
   6  -4   0   38.70    4.70
   6  -4   0   46.40    4.80
  -6   4   0   38.40    9.30
  -6   4   0   32.10    5.80
  -6   4   0   33.80    4.30
  -6   4   0   32.40    4.20
  -6   4   0   36.90    4.30
  -6   4   0   40.40    4.50
   5  -4   0  109.29   10.40
   5  -4   0   95.59    7.90
   5  -4   0  104.09    8.00
  -5   4   0   94.59    8.00
  -5   4   0   83.79   11.60
  -5   4   0   86.39    8.00
  -5   4   0   90.69    7.90
  -5   4   0  100.69    9.90
  -5   4   0   97.09    7.80
   4  -4   0   72.69    6.50
   4  -4   0   81.99    8.80
  -4   4   0   57.49   10.10
  -4   4   0   57.89    6.60
  -4   4   0   67.39    6.70
  -4   4   0   54.19    6.20
  -4   4   0   59.09    6.70
   3  -4   0  168.68   12.70
   3  -4   0  150.38   11.60
  -3   4   0  163.98   14.10
  -3   4   0  153.58   11.60
  -3   4   0  152.38   11.50
  -3   4   0  164.08   12.50
  -3   4   0  160.98   11.70
  -3   4   0  149.59   11.20
   2  -4   0  148.09   11.20
   2  -4   0  151.28   10.50
   2  -4   0  130.89   10.00
   2  -4   0  125.09    9.70
  -2   4   0  165.58   11.40
  -2   4   0  129.89   10.80
  -2   4   0  134.79   10.40
  -2   4   0  134.79   10.30
  -2   4   0  153.48   12.20
  -2   4   0  142.99   10.40
   1  -4   0  634.54   36.10
   1  -4   0  585.64   35.30
   1  -4   0  507.45   35.50
   1  -4   0  510.75   35.70
   1  -4   0  541.35   35.50
  -1   4   0  619.64   35.80
  -1   4   0  557.84   35.70
  -1   4   0  539.55   35.60
  -1   4   0  610.44   36.10
  -1   4   0  497.05   35.20
   0  -4   0   -2.30    2.70
   0  -4   0    1.00    2.60
   0  -4   0    1.50    3.00
   0  -4   0    0.70    2.30
   0  -4   0   -2.30    2.20
   0   4   0   -4.70    2.20
   0   4   0   -5.30    2.80
   0   4   0   -3.50    3.10
   0   4   0    2.90    3.00
   0   4   0    0.70    3.00
  -1  -4   0  131.79    9.30
  -1  -4   0   96.59    9.10
  -1  -4   0  110.29    9.00
  -1  -4   0  122.99    8.80
  -1  -4   0  119.49    8.80
   1   4   0  103.79    8.80
   1   4   0   95.59    8.80
   1   4   0  113.09    8.30
   1   4   0  103.19    8.70
  -2  -4   0 1828.62  111.69
  -2  -4   0 1607.04  111.39
  -2  -4   0 1888.31  111.59
  -2  -4   0 1891.81  111.29
   2   4   0 1690.53  111.19
   2   4   0 1845.22  111.09
   2   4   0 1832.72  111.59
  -3  -4   0  220.28   14.40
  -3  -4   0  192.98   14.20
  -3  -4   0  193.98   14.30
  -3  -4   0  185.68   13.80
  -3  -4   0  202.58   13.90
   3   4   0  167.58   13.90
   3   4   0  216.18   12.90
  -4  -4   0  577.04   40.60
  -4  -4   0  681.03   40.70
  -4  -4   0  607.94   40.20
  -4  -4   0  607.84   40.20
  -4  -4   0  656.13   40.50
   4   4   0  658.43   40.50
   4   4   0  658.73   39.80
  -5  -4   0  129.29    9.90
  -5  -4   0  114.69    8.70
  -5  -4   0  129.19    9.70
  -5  -4   0  102.29    9.20
  -5  -4   0  130.29   10.00
  -5  -4   0  117.49    9.50
   5   4   0  110.89    9.40
  -6  -4   0   -1.00    3.10
  -6  -4   0    3.90    3.60
  -6  -4   0   -4.50    3.10
  -6  -4   0   -0.10    3.10
  -6  -4   0    5.40    2.90
  -6  -4   0    0.70    3.30
   6   4   0    1.20    3.10
   6   4   0   -1.50    2.90
  -7  -4   0    2.20    3.00
  -7  -4   0    3.60    2.80
  -7  -4   0   -5.00    3.70
  -7  -4   0    2.50    3.90
  -7  -4   0    2.30    3.60
  -7  -4   0    9.30    3.80
  -7  -4   0    1.70    3.60
   7   4   0    3.90    3.00
   7   4   0    0.60    2.70
  -8  -4   0   -0.80    2.40
  -8  -4   0   -6.50    3.40
  -8  -4   0   -6.90    3.00
  -8  -4   0    3.30    3.80
  -8  -4   0   -6.60    3.60
  -8  -4   0    1.30    4.40
   8   4   0   -3.90    1.90
   8   4   0   -1.00    2.30
  -9  -4   0   26.10    5.80
  -9  -4   0   20.40    3.80
  -9  -4   0   27.30    5.20
  -9  -4   0   29.00    5.20
  -9   5   0   23.40    9.90
  -9   5   0   26.00    6.60
  -9   5   0   22.60    4.90
  -9   5   0   29.80    4.80
  -8   5   0    7.80    3.60
  -8   5   0    3.00    2.60
  -8   5   0    4.30    5.30
  -8   5   0    1.40    8.50
  -8   5   0    1.60    3.90
  -8   5   0   -1.20    2.50
   7  -5   0   16.40    6.40
   7  -5   0    7.60    2.50
   7  -5   0    7.90    2.20
  -7   5   0    5.30    3.40
  -7   5   0   11.70    3.50
  -7   5   0   -2.30    8.80
  -7   5   0   11.20    4.00
  -7   5   0    9.80    5.40
  -7   5   0   11.00    3.80
   6  -5   0   52.39    6.00
   6  -5   0   55.19    6.10
   6  -5   0   39.40    7.30
  -6   5   0   45.10    5.50
  -6   5   0   42.40   10.60
  -6   5   0   50.79    7.30
  -6   5   0   55.19    6.80
  -6   5   0   44.40    5.50
  -6   5   0   53.59    6.60
   5  -5   0   48.30    5.30
   5  -5   0   49.40    7.10
   5  -5   0   53.39    6.20
  -5   5   0   45.50    6.60
  -5   5   0   53.69    6.60
  -5   5   0   47.00    9.80
  -5   5   0   38.00    5.20
  -5   5   0   48.20    5.50
  -5   5   0   55.99    6.40
   4  -5   0    0.60    4.30
  -4   5   0    2.50    4.20
   3  -5   0  136.99    9.10
   3  -5   0  132.79    9.30
   3  -5   0  138.49   10.60
   3  -5   0  132.09   12.00
  -3   5   0  157.78   13.40
  -3   5   0  132.59   10.80
  -3   5   0  115.79   10.90
  -3   5   0  137.79   11.80
  -3   5   0  147.99   10.80
  -3   5   0  142.19   10.60
   2  -5   0    1.90    2.70
   2  -5   0    3.00    3.50
   2  -5   0   -5.70    3.20
   2  -5   0    3.80    3.80
   2  -5   0   -3.70    2.80
  -2   5   0   -4.50    3.10
  -2   5   0    0.10    3.10
  -2   5   0  -10.40    5.30
  -2   5   0   -5.80    3.40
  -2   5   0   -4.40    3.70
  -2   5   0   -3.00    3.40
   1  -5   0   85.79    7.60
   1  -5   0   95.09    8.00
   1  -5   0   76.59    8.20
   1  -5   0   80.29    7.40
   1  -5   0   83.29    7.90
  -1   5   0   71.29    8.70
  -1   5   0   92.69    8.30
  -1   5   0   74.79    9.00
  -1   5   0   97.89    7.60
  -1   5   0   82.79    7.60
  -1   5   0   89.99    8.30
   0  -5   0    0.00    3.00
   0  -5   0   -5.40    3.10
   0  -5   0   -0.60    2.70
   0  -5   0   -4.10    3.60
   0  -5   0    3.20    3.80
   0   5   0    0.00    3.50
   0   5   0   -3.90    3.50
   0   5   0   -1.60    3.70
   0   5   0   -0.60    2.80
   0   5   0   -3.80    3.20
  -1  -5   0  264.87   18.10
  -1  -5   0  274.57   18.50
  -1  -5   0  263.37   18.60
  -1  -5   0  241.68   18.30
  -1  -5   0  296.87   18.40
   1   5   0  281.47   18.70
   1   5   0  230.78   18.30
   1   5   0  303.87   18.70
   1   5   0  260.57   18.00
  -2  -5   0  605.94   41.40
  -2  -5   0  667.83   41.80
  -2  -5   0  636.04   41.90
  -2  -5   0  640.74   41.90
   2   5   0  650.43   41.30
   2   5   0  724.13   41.70
   2   5   0  647.64   41.90
  -3  -5   0   -1.00    3.30
  -3  -5   0    1.40    3.10
  -3  -5   0    2.20    3.60
  -3  -5   0   -5.40    3.20
  -3  -5   0   -3.70    3.10
   3   5   0    1.60    1.60
   3   5   0   -3.80    3.20
   3   5   0   -3.90    2.40
   3   5   0   -0.70    2.30
  -4  -5   0   34.30    4.90
  -4  -5   0   25.10    4.30
  -4  -5   0   31.40    4.70
  -4  -5   0   42.20    5.20
  -4  -5   0   27.00    4.20
   4   5   0   27.70    4.50
   4   5   0   34.20    3.40
  -5  -5   0    6.50    4.00
  -5  -5   0    0.10    3.50
  -5  -5   0    3.70    3.80
  -5  -5   0    4.10    3.40
  -5  -5   0    2.50    3.00
   5   5   0    6.80    3.60
   5   5   0    3.40    3.30
  -6  -5   0    8.10    4.30
  -6  -5   0    4.50    3.90
  -6  -5   0    8.10    4.00
  -6  -5   0    7.90    3.30
  -6  -5   0    5.70    4.30
   6   5   0    6.40    3.70
   6   5   0   10.40    4.00
  -7  -5   0   26.90    5.10
  -7  -5   0   20.20    5.70
  -7  -5   0   23.20    5.10
  -7  -5   0   22.50    5.10
   7   5   0   21.90    4.40
   7   5   0   26.80    4.70
  -8  -5   0   11.30    3.40
  -8  -5   0   17.40    5.00
  -8  -5   0   12.20    3.10
  -8  -5   0   13.40    4.80
  -8  -5   0   12.30    4.40
  -8  -5   0   17.50    5.60
   8   5   0   12.90    3.50
   8   5   0   10.30    3.10
  -9  -5   0   33.50    5.90
  -9  -5   0   29.70    5.00
  -9  -5   0   25.70    4.40
  -9   6   0    4.50    4.40
  -9   6   0   -0.60    5.80
  -9   6   0    0.70    1.40
  -9   6   0    0.50    4.70
  -9   6   0   -1.80    1.50
  -9   6   0   16.40    9.00
  -8   6   0   13.70    3.70
  -8   6   0    8.80    3.40
  -8   6   0   13.90    4.90
  -8   6   0   21.80    4.70
  -8   6   0   13.60    9.30
  -8   6   0   13.60    6.30
   7  -6   0    8.00    3.00
   7  -6   0   13.10    6.50
   7  -6   0    9.30    3.10
  -7   6   0    7.20    8.50
  -7   6   0    5.90    5.40
  -7   6   0    8.70    3.80
  -7   6   0    4.50    3.80
  -7   6   0    8.60    4.30
  -7   6   0   10.40    4.50
   6  -6   0   -3.80    3.30
   6  -6   0    4.90    5.90
   6  -6   0   -5.50    3.30
  -6   6   0   -8.70    3.80
  -6   6   0    3.90    5.10
  -6   6   0   -7.00    3.70
  -6   6   0   -2.30    3.70
  -6   6   0   -1.50    3.80
  -6   6   0  -14.50    8.00
   5  -6   0   -5.80    3.20
   5  -6   0   -1.70    4.60
  -5   6   0   -6.90    3.60
  -5   6   0    0.60    3.80
  -5   6   0   -1.80    7.20
  -5   6   0    1.30    4.60
  -5   6   0   -1.80    3.30
  -5   6   0   -4.10    3.90
   4  -6   0   41.10    6.60
   4  -6   0   37.20    5.10
   4  -6   0   32.90    4.80
  -4   6   0   31.40    6.10
  -4   6   0   31.00    5.30
  -4   6   0   27.90    4.60
  -4   6   0   29.80    5.10
  -4   6   0   33.80    8.40
  -4   6   0   36.20    5.50
   3  -6   0  131.59   12.00
   3  -6   0  128.29   10.00
   3  -6   0  127.49    9.60
   3  -6   0  126.09   10.90
   3  -6   0  152.48   11.20
  -3   6   0  113.99   11.40
  -3   6   0  131.99   11.10
  -3   6   0  151.28   12.50
  -3   6   0  133.19   10.90
  -3   6   0  137.69   13.30
  -3   6   0  140.09   11.50
   2  -6   0  251.87   17.20
   2  -6   0  234.48   16.20
   2  -6   0  237.08   17.70
   2  -6   0  227.48   16.50
   2  -6   0  233.68   16.90
  -2   6   0  238.98   16.40
  -2   6   0  210.78   17.40
  -2   6   0  226.58   16.90
  -2   6   0  247.08   17.10
  -2   6   0  243.68   16.90
   1  -6   0   30.80    5.20
   1  -6   0   36.80    5.20
   1  -6   0   47.30    6.20
   1  -6   0   55.09    7.60
   1  -6   0   43.60    5.80
  -1   6   0   38.10    5.50
  -1   6   0   50.29    6.40
  -1   6   0   32.20    7.00
  -1   6   0   37.60    5.80
  -1   6   0   44.00    6.20
  -1   6   0   49.30    6.20
   0  -6   0 3765.42  224.08
   0  -6   0 3427.36  223.88
   0  -6   0 3327.77  223.48
   0  -6   0 3716.63  224.18
   0   6   0 3924.81  224.18
   0   6   0 3502.35  223.48
   0   6   0 3768.92  224.08
   0   6   0 3621.24  223.88
   0   6   0 3549.15  224.08
  -1  -6   0  379.46   26.70
  -1  -6   0  373.16   26.10
  -1  -6   0  438.56   26.80
  -1  -6   0  355.86   26.70
  -1  -6   0  436.36   26.80
   1   6   0  369.76   25.90
   1   6   0  363.76   26.20
   1   6   0  448.06   26.80
  -2  -6   0  598.14   36.40
  -2  -6   0  576.14   36.40
  -2  -6   0  499.35   36.40
  -2  -6   0  531.05   36.00
  -2  -6   0  538.65   36.50
   2   6   0  589.74   36.00
   2   6   0  600.04   36.20
   2   6   0  549.95   36.60
   2   6   0  551.04   36.50
  -3  -6   0  212.98   16.30
  -3  -6   0  249.58   17.20
  -3  -6   0  220.18   16.80
  -3  -6   0  221.08   17.20
  -3  -6   0  254.27   16.80
   3   6   0  222.58   16.80
   3   6   0  251.87   16.90
   3   6   0  228.78   15.00
   3   6   0  235.78   16.10
   3   6   0  229.68   15.80
  -4  -6   0  133.39   11.40
  -4  -6   0  143.79   11.60
  -4  -6   0  164.98   11.90
  -4  -6   0  124.79   11.20
   4   6   0  125.39    9.40
   4   6   0  136.99   11.70
   4   6   0  126.99    9.50
   4   6   0  151.88   11.90
  -5  -6   0   15.90    4.80
  -5  -6   0   14.30    4.80
  -5  -6   0   10.00    3.80
  -5  -6   0   15.00    4.20
  -5  -6   0   14.50    5.00
   5   6   0   23.80    4.40
   5   6   0   14.70    4.10
  -6  -6   0   13.10    4.70
  -6  -6   0    3.40    5.00
  -6  -6   0   15.70    4.10
  -6  -6   0    2.60    4.40
  -6  -6   0   10.30    5.50
   6   6   0    6.30    4.80
  -7  -6   0   17.90    4.20
  -7  -6   0   22.30    5.40
  -7  -6   0   23.90    6.40
  -7  -6   0   21.20    5.80
  -7  -6   0   22.70    5.40
   7   6   0   15.40    4.70
   7   6   0   26.00    5.20
  -8  -6   0  106.29   10.20
  -8  -6   0   84.29    8.30
  -8  -6   0  101.19   11.10
  -8  -6   0   97.69    8.60
  -8  -6   0  105.19   10.70
   8   6   0   82.09    9.00
   8   6   0   92.99    9.20
  -9  -6   0   11.30    4.00
  -9  -6   0    8.40    5.00
  -9  -6   0   18.50    6.60
   9   6   0    2.10    2.90
   9   6   0    5.60    2.50
   8  -7   0    5.70    6.90
   8  -7   0   -4.10    2.40
   8  -7   0   -2.30    2.10
  -8   7   0   -3.20    3.80
  -8   7   0   -2.40    3.50
  -8   7   0   -3.90    4.80
  -8   7   0   -9.10    6.00
  -8   7   0    1.50    9.20
  -8   7   0    0.50    4.30
   7  -7   0   59.19    9.30
   7  -7   0   59.79    7.00
   7  -7   0   40.50    5.70
  -7   7   0   54.59    8.60
  -7   7   0   49.40    6.70
  -7   7   0   56.49   12.30
  -7   7   0   57.49    6.60
  -7   7   0   50.99    6.90
  -7   7   0   51.39    6.70
   6  -7   0    2.00    5.90
   6  -7   0    3.20    3.90
   6  -7   0   -4.60    3.80
  -6   7   0   -2.80    4.30
  -6   7   0   -0.40    9.00
  -6   7   0   -0.50    5.80
  -6   7   0   -3.00    4.50
  -6   7   0   -2.60    4.20
  -6   7   0   -5.00    4.40
   5  -7   0   35.50    5.50
   5  -7   0   40.80    5.70
   5  -7   0   38.60    7.40
  -5   7   0   30.20    5.80
  -5   7   0   22.20    9.20
  -5   7   0   27.30    5.50
  -5   7   0   35.10    5.40
  -5   7   0   30.10    5.60
  -5   7   0   32.00    6.70
   4  -7   0    6.90    4.30
   4  -7   0    2.30    5.00
   4  -7   0    2.10    4.20
  -4   7   0    1.40    5.00
  -4   7   0    4.00    4.10
  -4   7   0    0.00    7.10
  -4   7   0   -1.20    3.70
  -4   7   0   -0.50    3.70
  -4   7   0   -3.30    4.20
   3  -7   0  432.06   29.80
   3  -7   0  434.46   28.90
   3  -7   0  418.46   27.80
   3  -7   0  454.05   29.10
   3  -7   0  429.26   28.10
  -3   7   0  408.96   29.70
  -3   7   0  430.66   28.50
  -3   7   0  414.86   29.00
  -3   7   0  461.85   29.10
  -3   7   0  472.75   31.10
  -3   7   0  403.96   28.80
   2  -7   0  130.59   10.70
   2  -7   0  143.89   12.00
   2  -7   0  138.29   12.70
   2  -7   0  148.89   11.70
   2  -7   0  145.09   12.00
  -2   7   0  128.69   12.40
  -2   7   0  137.99   13.10
  -2   7   0  151.98   12.60
  -2   7   0  127.89   11.70
  -2   7   0  138.39   12.10
  -2   7   0  145.59   12.00
   1  -7   0  963.30   55.89
   1  -7   0  857.61   55.19
   1  -7   0  857.81   55.79
   1  -7   0  819.02   55.79
  -1   7   0  910.81   55.89
  -1   7   0  932.81   56.39
  -1   7   0  954.00   55.49
  -1   7   0  771.32   55.69
  -1   7   0  808.62   56.29
  -1   7   0  851.91   55.89
   0  -7   0  293.17   20.80
   0  -7   0  308.77   21.20
   0  -7   0  320.27   21.90
   0  -7   0  319.87   21.70
   0  -7   0  290.77   21.40
   0   7   0  291.47   20.80
   0   7   0  299.37   21.20
   0   7   0  305.47   21.50
   0   7   0  313.37   21.70
  -1  -7   0  133.69   12.50
  -1  -7   0  139.39   12.50
  -1  -7   0  159.18   12.00
  -1  -7   0  132.79   12.10
  -1  -7   0  159.88   12.10
   1   7   0  137.39   12.50
   1   7   0  156.28   12.40
   1   7   0  115.59   12.30
   1   7   0  167.38   12.50
   1   7   0  133.19   11.50
  -2  -7   0   56.99    7.40
  -2  -7   0   60.19    7.30
  -2  -7   0   57.79    7.90
  -2  -7   0   46.10    6.90
  -2  -7   0   56.09    7.50
   2   7   0   62.69    7.50
   2   7   0   61.59    7.80
   2   7   0   73.09    8.30
   2   7   0   66.49    7.50
   2   7   0   53.69    7.00
  -3  -7   0   13.60    4.00
  -3  -7   0   11.80    4.60
  -3  -7   0    9.10    4.90
  -3  -7   0   13.80    4.30
  -3  -7   0   19.70    4.80
   3   7   0   13.40    3.50
   3   7   0   14.30    4.60
   3   7   0   10.90    4.40
   3   7   0   11.20    3.80
   3   7   0   17.40    2.70
  -4  -7   0   70.29    8.20
  -4  -7   0   60.89    7.50
  -4  -7   0   72.99    8.90
  -4  -7   0   81.99    9.20
  -4  -7   0   69.29    8.70
   4   7   0   63.39    6.80
   4   7   0   58.89    4.60
   4   7   0   76.59    9.10
   4   7   0   76.99    9.20
  -5  -7   0   -8.00    4.30
  -5  -7   0  -12.10    4.40
  -5  -7   0   -7.00    4.20
  -5  -7   0   -5.80    3.70
   5   7   0  -11.10    4.40
  -6  -7   0   20.20    6.30
  -6  -7   0   22.50    6.60
  -6  -7   0   21.20    5.00
  -6  -7   0   23.40    5.50
  -6  -7   0   22.10    5.60
   6   7   0   21.60    5.90
   6   7   0   17.10    5.30
  -7  -7   0  187.08   16.10
  -7  -7   0  245.58   19.00
  -7  -7   0  235.38   18.00
  -7  -7   0  246.78   17.70
  -7  -7   0  197.38   16.90
   7   7   0  222.38   17.00
  -8  -7   0   15.20    5.10
  -8  -7   0    8.30    5.30
  -8  -7   0   11.30    6.10
  -8  -7   0    3.10    4.90
   8   7   0    9.60    4.30
   8   7   0   16.70    4.60
   8  -8   0   -2.70    3.10
   8  -8   0    5.40    3.20
   8  -8   0    0.30    6.80
  -8   8   0    7.70    9.40
  -8   8   0    7.20    5.90
  -8   8   0   -3.30    6.60
  -8   8   0    5.40    4.30
  -8   8   0    0.30    5.00
  -8   8   0   -9.10    4.80
   7  -8   0   46.20    6.30
   7  -8   0   44.60    6.20
   7  -8   0   65.89    9.90
  -7   8   0   56.59    7.30
  -7   8   0   50.89    6.90
  -7   8   0   53.29    9.20
  -7   8   0   47.70    7.20
  -7   8   0   44.70    7.30
  -7   8   0   52.49   11.80
   6  -8   0   -3.00    6.10
   6  -8   0   -3.40    4.00
  -6   8   0    0.80    9.00
  -6   8   0   -6.10    5.80
  -6   8   0   -9.10    4.30
  -6   8   0   -5.20    4.70
  -6   8   0   -3.80    4.90
  -6   8   0   -6.50    4.60
   5  -8   0    2.50    3.90
   5  -8   0    6.20    6.20
   5  -8   0   -6.80    4.50
  -5   8   0   -6.80    4.30
  -5   8   0   -2.90    5.00
  -5   8   0   -2.90    4.40
  -5   8   0   -2.10    8.40
  -5   8   0    4.30    4.80
  -5   8   0   -2.10    5.80
   4  -8   0   22.90    2.60
   4  -8   0   34.70    7.20
   4  -8   0   28.90    5.60
   4  -8   0   17.70    5.30
  -4   8   0   20.40    6.60
  -4   8   0   22.20    5.40
  -4   8   0   22.80    6.00
  -4   8   0   35.70    9.20
  -4   8   0   33.80    6.10
  -4   8   0   24.20    4.90
   3  -8   0    2.00    4.40
   3  -8   0    3.10    3.10
   3  -8   0    1.10    3.50
   3  -8   0    1.40    5.00
   3  -8   0   -1.00    3.90
  -3   8   0   -1.20    4.90
  -3   8   0    1.80    3.70
  -3   8   0   -1.00    4.60
  -3   8   0   -3.60    4.50
  -3   8   0   -2.40    6.30
  -3   8   0    2.90    4.50
   2  -8   0  104.29   11.20
   2  -8   0   91.99    9.60
   2  -8   0  106.19   10.60
   2  -8   0  102.39   10.40
   2  -8   0   99.09    9.00
  -2   8   0  107.39    9.80
  -2   8   0  111.39   12.00
  -2   8   0   92.69   11.10
  -2   8   0  103.49   10.80
  -2   8   0   98.29   10.50
  -2   8   0   96.79   10.50
   1  -8   0   23.40    5.10
   1  -8   0   30.70    5.50
   1  -8   0   17.20    4.50
   1  -8   0   30.70    5.20
   1  -8   0   26.00    4.60
  -1   8   0   11.90    5.50
  -1   8   0   14.80    5.20
  -1   8   0   14.20    6.30
  -1   8   0   14.40    5.40
  -1   8   0   19.90    5.60
  -1   8   0   23.40    4.80
   0  -8   0  234.08   17.90
   0  -8   0  212.08   17.60
   0  -8   0  248.08   17.10
   0  -8   0  238.68   17.30
   0  -8   0  204.88   17.20
   0   8   0  213.28   17.40
   0   8   0  250.97   17.40
   0   8   0  245.38   18.10
   0   8   0  251.77   17.80
   0   8   0  249.97   17.10
   0   8   0  233.48   18.00
  -1  -8   0   83.09    8.60
  -1  -8   0   84.69    9.50
  -1  -8   0   68.09    8.10
  -1  -8   0   79.89    9.90
   1   8   0   61.69    9.20
   1   8   0   75.99    8.20
   1   8   0   68.39    8.40
   1   8   0   81.79    9.20
   1   8   0   59.89    7.80
   1   8   0   82.59    8.50
  -2  -8   0  236.98   17.40
  -2  -8   0  206.18   17.70
  -2  -8   0  193.98   17.30
  -2  -8   0  216.68   17.40
  -2  -8   0  250.87   17.00
   2   8   0  232.18   17.40
   2   8   0  200.28   17.10
   2   8   0  251.77   17.10
   2   8   0  222.38   16.30
   2   8   0  251.37   17.60
  -3  -8   0  483.15   34.10
  -3  -8   0  461.55   34.50
  -3  -8   0  536.25   35.10
  -3  -8   0  573.54   34.60
  -3  -8   0  502.15   34.90
   3   8   0  493.75   34.60
   3   8   0  551.84   34.90
   3   8   0  556.54   34.10
   3   8   0  494.25   33.60
  -4  -8   0   30.50    6.20
  -4  -8   0   37.10    5.90
  -4  -8   0   29.90    5.70
  -4  -8   0   23.10    7.10
  -4  -8   0   27.80    6.60
   4   8   0   25.40    6.30
   4   8   0   27.00    4.80
   4   8   0   38.10    3.40
   4   8   0   29.90    3.00
   4   8   0   31.20    6.30
   4   8   0   30.20    4.70
  -5  -8   0  392.36   29.00
  -5  -8   0  426.16   28.70
  -5  -8   0  415.86   29.00
  -5  -8   0  436.26   29.50
  -5  -8   0  425.66   29.70
   5   8   0  384.96   29.20
   5   8   0  446.66   29.30
  -6  -8   0   74.09    9.80
  -6  -8   0   84.79   10.00
  -6  -8   0   95.99   11.00
  -6  -8   0   63.79    9.20
   6   8   0   80.09    9.80
   6   8   0   89.39   10.60
  -7  -8   0   37.90    7.90
  -7  -8   0   44.10    7.30
  -7  -8   0   58.89    8.10
  -7  -8   0   45.00    7.10
  -7  -8   0   33.30    7.10
   7   8   0   42.40    6.80
   7   8   0   32.20    6.30
  -8  -8   0  119.39   11.70
  -8  -8   0   72.19    9.90
  -8  -8   0   95.59   11.90
  -8  -8   0  117.59   14.10
  -8  -8   0   96.49    9.30
   8   8   0   82.29   10.30
   8   8   0  100.19   10.30
   8  -9   0   -5.10    3.40
   8  -9   0    1.50    3.60
   8  -9   0    7.80    7.60
  -8   9   0   20.00    6.20
  -8   9   0    3.20    5.60
  -8   9   0    2.50    4.60
  -8   9   0   -3.70    6.70
  -8   9   0   25.90    9.80
   7  -9   0    2.70    4.60
   7  -9   0   12.00    7.40
   7  -9   0    1.70    4.50
  -7   9   0  -11.00    5.20
  -7   9   0   -4.80    6.50
  -7   9   0   -5.40    4.90
  -7   9   0   15.00    9.80
  -7   9   0   -0.30    5.50
  -7   9   0   -8.20    4.50
   6  -9   0   -1.90    4.30
   6  -9   0   -4.80    4.50
   6  -9   0    6.00    6.90
  -6   9   0   -6.30    4.90
  -6   9   0   -9.20    5.10
  -6   9   0   -5.60    5.00
  -6   9   0   -8.00    5.80
  -6   9   0  -11.70    4.70
  -6   9   0  -13.40    9.00
   5  -9   0   61.89    9.50
   5  -9   0   34.90    6.60
   5  -9   0   32.90    6.80
  -5   9   0   41.10    7.50
  -5   9   0   36.70    7.50
  -5   9   0   41.30    8.40
  -5   9   0   46.10    7.10
  -5   9   0   47.50   11.30
  -5   9   0   44.80    7.20
   4  -9   0   18.80    5.80
   4  -9   0   12.40    3.00
   4  -9   0   20.20    6.80
   4  -9   0   12.40    3.30
   4  -9   0   10.40    5.10
  -4   9   0    3.20    6.30
  -4   9   0   10.20    5.10
  -4   9   0    6.40    5.40
  -4   9   0   21.80    5.80
  -4   9   0    9.50    7.90
  -4   9   0    9.70    5.30
   3  -9   0   41.20    7.70
   3  -9   0   52.39    7.40
   3  -9   0   36.80    6.60
   3  -9   0   44.40    6.00
   3  -9   0   52.59    5.70
  -3   9   0   41.90    7.00
  -3   9   0   38.30    7.00
  -3   9   0   40.40    6.50
  -3   9   0   34.40    7.60
  -3   9   0   44.80    9.70
  -3   9   0   47.20    7.30
   2  -9   0   97.09   10.80
   2  -9   0   91.19    9.60
   2  -9   0   77.69   11.20
   2  -9   0  115.59   10.90
   2  -9   0  115.39   11.30
  -2   9   0   80.19   10.80
  -2   9   0  119.99   12.20
  -2   9   0   88.69   10.00
  -2   9   0   88.69    9.70
  -2   9   0   87.39   12.20
  -2   9   0   98.59   10.90
   1  -9   0    2.90    4.60
   1  -9   0    2.70    3.80
   1  -9   0   -1.70    5.00
   1  -9   0   -0.90    5.10
   1  -9   0    5.70    4.20
  -1   9   0    0.00    4.80
  -1   9   0   -1.50    4.90
  -1   9   0    2.20    5.80
  -1   9   0    4.30    4.20
  -1   9   0    5.90    4.20
  -1   9   0   -5.60    4.80
   0  -9   0   58.99    8.10
   0  -9   0   71.89    9.10
   0  -9   0   73.39    9.40
   0  -9   0   69.39    8.30
   0  -9   0   83.09    9.80
   0   9   0   54.19    8.10
   0   9   0   62.59    8.40
   0   9   0   45.30    7.70
   0   9   0   52.19    7.50
   0   9   0   58.09    8.10
   0   9   0   82.69    9.70
  -1  -9   0    0.30    5.20
  -1  -9   0   11.40    5.40
  -1  -9   0    2.60    4.20
  -1  -9   0    8.50    5.40
  -1  -9   0   11.00    5.00
   1   9   0    2.50    4.70
   1   9   0   -1.80    5.20
   1   9   0    8.70    4.60
   1   9   0    2.20    5.20
   1   9   0    8.20    5.00
   1   9   0    3.00    4.00
  -2  -9   0  221.18   18.40
  -2  -9   0  284.87   19.30
  -2  -9   0  240.18   19.10
  -2  -9   0  250.87   19.50
  -2  -9   0  230.18   18.30
   2   9   0  245.48   19.00
   2   9   0  282.87   19.10
   2   9   0  258.17   19.20
   2   9   0  214.88   17.70
   2   9   0  227.18   19.00
  -3  -9   0   -3.10    4.60
  -3  -9   0   -6.30    4.00
  -3  -9   0   -5.40    4.70
  -3  -9   0   -7.70    3.90
   3   9   0   -5.90    3.10
   3   9   0   -4.60    3.70
   3   9   0   -4.10    5.50
   3   9   0   -9.60    5.20
  -4  -9   0  390.76   26.10
  -4  -9   0  395.66   26.00
  -4  -9   0  357.56   26.40
  -4  -9   0  403.56   25.70
  -4  -9   0  329.27   26.10
   4   9   0  371.26   22.50
   4   9   0  317.37   25.50
   4   9   0  368.86   26.00
   4   9   0  322.47   22.50
   4   9   0  338.07   23.90
   4   9   0  332.97   24.30
  -5  -9   0   12.70    6.70
  -5  -9   0   14.60    5.50
  -5  -9   0    9.70    5.10
  -5  -9   0    3.50    5.70
  -5  -9   0   16.40    5.90
   5   9   0    9.30    2.60
   5   9   0   11.30    5.60
   5   9   0   11.60    5.70
   5   9   0    8.80    2.80
  -6  -9   0  330.97   25.70
  -6  -9   0  390.96   27.90
  -6  -9   0  331.77   26.10
  -6  -9   0  374.56   25.40
  -6  -9   0  394.86   26.20
   6   9   0  347.77   26.00
   6   9   0  327.27   25.70
  -7  -9   0  122.09   12.30
  -7  -9   0  153.48   14.10
  -7  -9   0  133.29   14.10
  -7  -9   0  127.29   13.30
  -7  -9   0  140.09   15.00
   7   9   0  161.58   13.50
   7   9   0  113.59   12.70
  -8  -9   0   37.50    8.10
  -8  -9   0    4.50    6.00
  -8  -9   0   14.90    4.40
  -8  -9   0    4.00    5.50
  -8  -9   0   17.20    6.30
   8   9   0   23.00    5.70
   7 -10   0    8.40    7.70
   7 -10   0   -0.40    4.60
  -7  10   0    2.70    5.40
  -7  10   0    0.00    6.00
  -7  10   0   22.00   10.90
  -7  10   0   -2.90    5.80
  -7  10   0  -13.80    6.10
  -7  10   0    6.50    7.10
   6 -10   0    6.40    5.40
   6 -10   0    3.30    4.80
   6 -10   0    6.60    6.90
  -6  10   0    4.70    5.60
  -6  10   0  -10.90    9.20
  -6  10   0   10.90    6.40
  -6  10   0    7.20    7.20
  -6  10   0    0.30    6.10
  -6  10   0   -0.30    6.20
   5 -10   0   -1.80    5.30
   5 -10   0    7.20    6.90
   5 -10   0   -0.50    5.00
  -5  10   0    5.00    5.80
  -5  10   0    1.20    5.80
  -5  10   0    1.30    5.10
  -5  10   0    5.50    7.10
  -5  10   0    5.30    8.40
  -5  10   0    3.60    5.90
   4 -10   0   17.70    4.30
   4 -10   0    4.00    6.10
   4 -10   0    9.80    5.50
   4 -10   0   15.10    6.90
   4 -10   0   15.70    3.60
  -4  10   0   15.90    6.20
  -4  10   0   15.60    5.90
  -4  10   0   14.40    7.20
  -4  10   0   16.70    6.10
  -4  10   0   16.30    9.40
  -4  10   0   16.70    5.60
   3 -10   0   33.90    8.00
   3 -10   0   32.30    6.80
   3 -10   0   37.70    6.20
   3 -10   0   37.60    5.60
   3 -10   0   21.60    7.50
  -3  10   0   42.20    7.60
  -3  10   0   42.30    9.50
  -3  10   0   38.50    7.40
  -3  10   0   35.50    6.80
  -3  10   0   31.10    6.90
  -3  10   0   36.30    8.20
   2 -10   0  -10.80    5.10
   2 -10   0   -7.20    4.30
   2 -10   0  -10.50    3.80
   2 -10   0   -0.60    5.60
   2 -10   0  -15.00    5.60
  -2  10   0   -3.40    5.60
  -2  10   0  -15.00    6.10
  -2  10   0    1.90    6.00
  -2  10   0   -0.20    6.10
  -2  10   0    1.60    4.60
  -2  10   0   -5.70    5.20
   1 -10   0   -8.00    4.30
   1 -10   0    0.40    4.50
   1 -10   0   -5.40    5.30
   1 -10   0   -0.90    4.10
   1 -10   0    2.50    5.30
  -1  10   0   -2.50    5.20
  -1  10   0   -5.10    5.70
  -1  10   0   -6.90    5.90
  -1  10   0   -5.20    5.50
  -1  10   0   -1.30    4.60
  -1  10   0    1.30    5.70
   0 -10   0   -5.90    5.70
   0 -10   0    1.40    5.30
   0 -10   0   -0.40    4.90
   0 -10   0    0.10    4.70
   0 -10   0   -2.80    5.40
   0  10   0   -1.50    5.80
   0  10   0  -14.40    4.90
   0  10   0   -5.70    5.10
   0  10   0   -1.70    5.40
   0  10   0  -13.80    4.80
   0  10   0    1.10    4.40
  -1 -10   0   -1.40    5.40
  -1 -10   0   -4.70    5.40
  -1 -10   0   22.00    6.50
  -1 -10   0    7.30    4.80
  -1 -10   0    8.40    4.90
   1  10   0   -0.60    5.80
   1  10   0    6.90    5.60
   1  10   0    2.00    5.70
   1  10   0    3.00    5.60
   1  10   0    5.00    5.20
   1  10   0    5.30    4.80
  -2 -10   0  409.36   28.90
  -2 -10   0  489.85   30.40
  -2 -10   0  443.16   30.40
  -2 -10   0  374.26   29.30
  -2 -10   0  375.66   29.60
   2  10   0  407.26   28.40
   2  10   0  384.76   28.90
   2  10   0  415.96   29.90
   2  10   0  429.26   29.60
   2  10   0  438.26   29.80
  -3 -10   0   75.89   10.10
  -3 -10   0   75.09    9.90
  -3 -10   0   90.09   10.90
  -3 -10   0   94.69   10.30
  -3 -10   0   60.49    8.90
   3  10   0   82.79   10.30
   3  10   0   66.39    9.40
   3  10   0   65.49    7.70
   3  10   0   63.99    8.40
   3  10   0   68.69    8.20
  -4 -10   0  169.98   14.90
  -4 -10   0  144.99   15.50
  -4 -10   0  130.59   14.60
  -4 -10   0  147.19   14.40
  -4 -10   0  150.38   13.80
   4  10   0  149.59   13.10
   4  10   0  134.39   14.30
   4  10   0  135.59    9.80
   4  10   0  136.09   14.20
   4  10   0  146.09   12.60
  -5 -10   0    7.90    5.10
  -5 -10   0   -1.50    5.50
  -5 -10   0   -2.40    5.30
  -5 -10   0    3.40    6.80
  -5 -10   0    3.30    6.10
   5  10   0    1.60    3.10
   5  10   0    4.40    5.70
   5  10   0    1.20    5.50
  -6 -10   0   58.19    8.80
  -6 -10   0   60.09    9.60
  -6 -10   0   85.79   10.90
  -6 -10   0   81.79   10.70
  -6 -10   0   78.69   10.30
   6  10   0   58.89    8.60
  -7 -10   0   15.00    7.70
  -7 -10   0   14.60    6.20
  -7 -10   0   -4.20    4.40
  -7 -10   0    0.10    6.10
  -7 -10   0    5.70    5.50
   7  10   0    1.60    5.00
   7  10   0   11.40    5.00
   7 -11   0   -7.10    5.00
   7 -11   0    5.50    8.60
  -7  11   0    7.00    6.90
  -7  11   0    6.30    6.60
  -7  11   0    1.20    7.10
  -7  11   0    4.60    7.40
  -7  11   0   30.90   11.20
  -7  11   0   -1.50    5.80
   6 -11   0   18.60    8.70
   6 -11   0   13.10    6.00
   6 -11   0   24.80    6.90
  -6  11   0    6.10    6.50
  -6  11   0   22.00    7.10
  -6  11   0   24.80    7.30
  -6  11   0   12.20    7.80
  -6  11   0   28.80    7.90
   5 -11   0    3.60    5.80
   5 -11   0    3.00    6.20
   5 -11   0   -3.20    7.30
  -5  11   0    2.20    6.30
  -5  11   0    4.80    6.50
  -5  11   0   17.90    6.50
  -5  11   0    2.50    9.30
  -5  11   0    3.00    7.00
  -5  11   0   11.40    7.00
   4 -11   0    4.00    3.40
   4 -11   0    1.20    6.60
   4 -11   0    5.20    6.10
   4 -11   0    3.90    5.50
   4 -11   0    2.20    4.30
  -4  11   0    9.90    6.40
  -4  11   0    2.90    7.10
  -4  11   0    8.80    8.30
  -4  11   0    7.00    5.70
  -4  11   0    2.80    6.20
  -4  11   0    4.20    5.70
   3 -11   0   80.09    9.60
   3 -11   0   93.89   11.20
   3 -11   0   82.69   10.60
   3 -11   0   78.29   10.90
   3 -11   0   99.59   11.90
  -3  11   0   74.69   11.10
  -3  11   0   71.19    9.60
  -3  11   0   72.69    9.80
  -3  11   0   66.39   10.00
  -3  11   0   99.29   10.60
  -3  11   0   79.49   13.00
   2 -11   0  -15.80    6.10
   2 -11   0  -16.00    6.10
   2 -11   0   -3.70    4.00
   2 -11   0   -1.20    4.40
   2 -11   0   -9.00    5.60
  -2  11   0  -16.90    5.50
  -2  11   0   -6.80    4.30
  -2  11   0   -4.50    7.40
  -2  11   0  -12.00    6.30
  -2  11   0   -7.90    5.00
  -2  11   0   -8.50    5.40
   1 -11   0   35.20    8.50
   1 -11   0   50.09    7.40
   1 -11   0   39.80    6.50
   1 -11   0   29.50    8.20
   1 -11   0   44.50    7.90
  -1  11   0   41.20    7.00
  -1  11   0   37.10    7.90
  -1  11   0   46.60    8.50
  -1  11   0   39.50    8.80
  -1  11   0   40.30    7.70
  -1  11   0   26.70    8.40
   0 -11   0   -1.90    5.40
   0 -11   0   -5.80    5.80
   0 -11   0   -3.50    6.70
   0 -11   0   -2.00    5.40
   0 -11   0  -11.50    6.00
   0  11   0    2.10    6.50
   0  11   0   -7.60    6.30
   0  11   0   -1.40    5.00
   0  11   0  -10.50    5.90
   0  11   0  -13.80    5.90
   0  11   0   -4.30    5.90
  -1 -11   0  -12.30    5.70
  -1 -11   0   -7.20    6.10
  -1 -11   0    0.20    7.20
  -1 -11   0   -2.60    5.30
  -1 -11   0  -10.70    6.10
   1  11   0   -4.20    4.70
   1  11   0  -10.70    5.60
   1  11   0  -13.10    5.20
   1  11   0   -5.00    5.50
   1  11   0   -9.60    6.30
  -2 -11   0  213.88   19.70
  -2 -11   0  263.77   19.10
  -2 -11   0  227.48   19.70
  -2 -11   0  231.48   19.20
  -2 -11   0  228.38   18.60
   2  11   0  193.38   17.10
   2  11   0  248.18   19.70
   2  11   0  219.48   18.50
   2  11   0  249.08   19.60
   2  11   0  214.68   17.90
  -3 -11   0  200.38   17.80
  -3 -11   0  205.38   17.80
  -3 -11   0  192.28   17.90
  -3 -11   0  194.48   17.40
  -3 -11   0  182.98   18.20
   3  11   0  190.28   16.60
   3  11   0  172.98   14.40
   3  11   0  219.38   17.80
   3  11   0  205.68   17.90
   3  11   0  187.28   16.00
  -4 -11   0   89.79   11.10
  -4 -11   0  105.79   13.80
  -4 -11   0  102.59   12.70
  -4 -11   0   91.99   12.40
   4  11   0   72.19   10.50
   4  11   0   95.89   10.80
   4  11   0   87.19    7.20
   4  11   0   82.99   10.80
   4  11   0   90.29    7.00
   4  11   0   95.69   10.10
  -5 -11   0   -2.80    5.90
  -5 -11   0    0.60    6.20
  -5 -11   0    9.80    7.10
  -5 -11   0    3.10    5.50
  -5 -11   0   10.00    6.30
   5  11   0    0.70    3.60
   5  11   0   -1.10    5.60
   5  11   0   -3.80    5.20
  -6 -11   0   24.60    7.90
  -6 -11   0   10.60    6.10
  -6 -11   0   15.00    5.90
  -6 -11   0   20.20    6.70
  -6 -11   0   20.70    8.20
   6  11   0    8.40    5.40
   6  11   0   12.50    6.00
  -7 -11   0   -1.50    6.50
   6 -12   0   35.00    7.30
   6 -12   0   17.10    9.00
   6 -12   0   19.70    6.30
  -6  12   0   33.10    7.80
  -6  12   0   32.70    7.90
  -6  12   0   36.20    8.90
  -6  12   0   40.70   11.60
  -6  12   0   26.30    8.80
  -6  12   0   43.10    9.30
   5 -12   0   57.89   10.80
   5 -12   0   69.89   10.10
   5 -12   0   51.89    8.70
  -5  12   0   70.19    9.60
  -5  12   0   69.09   10.70
  -5  12   0   73.89   10.50
  -5  12   0   64.89    9.80
   4 -12   0   37.10    6.20
   4 -12   0   27.60    8.50
   4 -12   0   10.40    7.00
   4 -12   0   16.30    6.80
   4 -12   0   24.60    4.70
  -4  12   0   22.50    7.00
  -4  12   0   19.80    8.40
  -4  12   0   26.80    7.60
  -4  12   0   35.90   11.10
  -4  12   0   30.60    7.30
  -4  12   0   33.60    8.10
   3 -12   0    5.30    7.20
   3 -12   0   10.50    6.10
   3 -12   0    7.50    6.40
   3 -12   0   -1.20    6.90
   3 -12   0    6.80    5.10
  -3  12   0    0.10    6.00
  -3  12   0   11.50    7.30
  -3  12   0    8.80    7.00
  -3  12   0   18.80    9.00
  -3  12   0    9.70    6.50
  -3  12   0   -2.50    7.10
   2 -12   0   -0.10    6.70
   2 -12   0   -2.50    4.90
   2 -12   0    1.50    7.20
   2 -12   0   -2.10    6.10
   2 -12   0    0.80    6.50
  -2  12   0   -1.10    6.50
  -2  12   0   -0.10    8.00
  -2  12   0   -4.10    6.30
  -2  12   0   -1.10    6.70
  -2  12   0    6.50    6.90
  -2  12   0   -8.20    6.40
   1 -12   0    9.30    7.20
   1 -12   0    9.10    6.10
   1 -12   0    0.50    6.70
   1 -12   0    4.80    7.20
   1 -12   0    4.30    7.20
  -1  12   0   10.60    6.10
  -1  12   0   13.00    7.20
  -1  12   0   -2.40    6.20
  -1  12   0    7.70    7.30
  -1  12   0   16.70    7.50
  -1  12   0   12.20    8.10
   0 -12   0    9.50    7.30
   0 -12   0   22.00    7.50
   0 -12   0   19.40    7.20
   0 -12   0   19.10    8.30
   0 -12   0    9.30    6.30
   0  12   0   13.80    7.40
   0  12   0   35.90    7.10
   0  12   0   18.90    7.60
   0  12   0   15.30    7.90
   0  12   0   13.40    6.90
   0  12   0   11.40    5.90
  -1 -12   0   21.20    6.40
  -1 -12   0   20.90    7.70
  -1 -12   0   15.10    7.30
  -1 -12   0   26.80    7.60
  -1 -12   0   27.30    8.60
   1  12   0   16.70    6.70
   1  12   0    9.90    7.40
   1  12   0   34.70    7.90
   1  12   0   19.40    7.00
   1  12   0   26.10    8.10
   1  12   0   20.50    6.30
  -2 -12   0  283.87   23.10
  -2 -12   0  299.67   24.70
  -2 -12   0  257.17   23.50
  -2 -12   0  283.27   23.90
  -2 -12   0  303.37   23.90
   2  12   0  319.47   22.90
   2  12   0  293.37   23.60
   2  12   0  265.57   23.00
   2  12   0  317.97   21.80
  -3 -12   0   38.50    8.60
  -3 -12   0   34.40    8.50
  -3 -12   0   43.10    9.20
  -3 -12   0   42.90    8.50
  -3 -12   0   32.20    7.40
   3  12   0   26.40    8.10
   3  12   0   61.09    9.50
   3  12   0   46.60    6.40
   3  12   0   60.59    7.90
   3  12   0   45.10    7.30
  -4 -12   0    0.70    5.40
  -4 -12   0   -7.70    6.10
  -4 -12   0   -0.50    5.60
  -4 -12   0   -4.30    6.20
  -4 -12   0   11.70    7.40
   4  12   0   -0.90    2.10
   4  12   0    1.80    4.50
   4  12   0    3.00    6.50
   4  12   0    0.90    2.50
   4  12   0   -0.80    4.90
   4  12   0   -3.20    6.30
  -5 -12   0   -3.40    6.00
  -5 -12   0   -7.50    5.70
  -5 -12   0   -2.60    7.30
  -5 -12   0   18.90    7.30
  -5 -12   0   -1.90    5.50
   5  12   0    2.50    3.80
   5  12   0   10.20    6.30
   5  12   0    4.90    5.90
  -6 -12   0    8.30    7.70
  -6 -12   0   -3.80    5.40
  -6 -12   0   15.30    8.60
  -6 -12   0   -0.60    6.30
   6  12   0    9.70    5.80
   6  12   0    6.40    6.40
   5 -13   0  159.58   18.60
   5 -13   0  158.38   17.30
   5 -13   0  135.59   15.30
  -5  13   0  141.59   18.00
  -5  13   0  178.18   16.60
  -5  13   0  148.39   18.10
  -5  13   0  181.28   18.40
  -5  13   0  133.19   16.10
  -5  13   0  163.48   18.80
   4 -13   0   79.89    9.00
   4 -13   0   76.69   11.10
   4 -13   0   66.39    9.60
   4 -13   0   43.80   10.60
  -4  13   0   53.59   10.70
  -4  13   0   69.39   10.70
  -4  13   0   71.19   10.00
  -4  13   0   61.09    9.60
   3 -13   0  154.38   14.80
   3 -13   0  131.29   16.70
   3 -13   0  115.79   14.40
   3 -13   0  108.29   12.20
   3 -13   0  162.68   16.10
  -3  13   0  142.69   17.00
  -3  13   0  139.69   15.50
  -3  13   0  118.39   14.60
  -3  13   0  136.29   15.10
  -3  13   0   98.49   14.00
  -3  13   0  156.18   14.10
   2 -13   0    7.80    6.70
   2 -13   0   -2.70    6.00
   2 -13   0    5.70    7.60
   2 -13   0    1.50    5.20
   2 -13   0   -4.00    6.90
  -2  13   0    5.70    8.30
  -2  13   0    1.10    6.70
  -2  13   0    8.10    7.60
  -2  13   0    0.60    7.00
  -2  13   0    3.30    6.50
  -2  13   0   -3.40    6.10
   1 -13   0   39.70    9.20
   1 -13   0   35.60    8.60
   1 -13   0   60.79   10.60
   1 -13   0   38.80    9.10
   1 -13   0   47.50    8.10
  -1  13   0   47.40    8.20
  -1  13   0   44.50    9.40
  -1  13   0   40.00    9.20
  -1  13   0   41.90    8.10
  -1  13   0   43.20   10.30
  -1  13   0   41.00    8.50
   0 -13   0   -7.30    4.80
   0 -13   0   -5.80    5.00
   0 -13   0   -7.80    7.30
   0 -13   0   -3.20    6.20
   0 -13   0  -11.00    6.10
   0  13   0   -5.60    6.60
   0  13   0  -13.10    6.20
   0  13   0   -7.70    6.30
   0  13   0   -4.50    5.90
   0  13   0   -5.00    5.30
   0  13   0   -9.30    6.00
  -1 -13   0   66.89   10.70
  -1 -13   0   76.09   11.30
  -1 -13   0   80.49   10.30
  -1 -13   0   81.09   11.10
  -1 -13   0   87.89   12.20
   1  13   0   74.49    9.80
   1  13   0  108.39   13.10
   1  13   0   76.69   11.20
   1  13   0   69.09   10.00
   1  13   0   84.09   11.60
   1  13   0   97.49   12.20
  -2 -13   0   28.20    7.40
  -2 -13   0   30.20    8.40
  -2 -13   0   39.70    8.80
  -2 -13   0   32.20    8.40
  -2 -13   0   31.70    9.10
   2  13   0   41.00    7.90
   2  13   0   38.40    7.10
   2  13   0   35.80    7.30
   2  13   0   42.70    7.80
   2  13   0   28.70    7.00
  -3 -13   0   21.10    8.00
  -3 -13   0   13.10    7.30
  -3 -13   0   11.40    7.60
  -3 -13   0    7.90    6.90
  -3 -13   0    3.70    6.00
   3  13   0   14.00    4.60
   3  13   0   20.50    5.90
   3  13   0    8.20    6.10
   3  13   0   11.60    5.80
   3  13   0    0.30    6.90
  -4 -13   0   -3.80    6.50
  -4 -13   0   -7.70    6.10
  -4 -13   0   11.40    7.60
  -4 -13   0    1.70    5.70
  -4 -13   0  -12.40    6.40
   4  13   0    2.10    2.30
   4  13   0   -1.30    5.00
   4  13   0    2.10    6.60
   4  13   0   -0.10    6.10
   4  13   0    0.80    2.70
   4  13   0   -0.10    4.90
  -5 -13   0   13.70    7.90
  -5 -13   0    2.70    7.10
  -5 -13   0    2.50    7.80
  -5 -13   0    7.80    7.00
  -5 -13   0   -7.20    5.80
   5  13   0    5.00    6.30
   5  13   0   -3.60    6.40
   5  13   0    0.50    4.30
   4 -14   0   14.70    7.00
   4 -14   0   18.20    5.00
   4 -14   0   13.70    8.20
   4 -14   0   24.20    9.00
   4 -14   0   28.60    6.90
  -4  14   0   26.90    8.30
  -4  14   0   20.70    7.60
  -4  14   0   10.80    7.90
  -4  14   0    0.70    8.40
  -4  14   0   45.70   11.00
  -4  14   0    3.10    7.90
   3 -14   0   13.10    7.20
   3 -14   0   19.70    8.40
   3 -14   0   15.80    8.10
   3 -14   0    6.50    5.60
   3 -14   0   13.60    7.10
  -3  14   0   14.50    8.20
  -3  14   0   22.10    9.50
  -3  14   0   -0.10    7.20
  -3  14   0   12.10    8.20
  -3  14   0   19.80    7.20
  -3  14   0    7.50    7.20
   2 -14   0   12.90    8.20
   2 -14   0   13.20    7.00
   2 -14   0   14.10    7.30
   2 -14   0   19.00    8.50
   2 -14   0    9.80    6.00
  -2  14   0   13.60    9.40
  -2  14   0   15.60    7.40
  -2  14   0   10.40    7.70
  -2  14   0   22.80    8.00
  -2  14   0   12.50    6.10
  -2  14   0   13.00    7.00
   1 -14   0    7.70    7.60
   1 -14   0   -1.40    5.60
   1 -14   0    9.80    8.30
   1 -14   0   16.00    7.60
   1 -14   0    2.30    7.70
  -1  14   0    0.10    7.60
  -1  14   0    7.00    7.50
  -1  14   0    5.20    6.90
  -1  14   0    6.40    8.10
  -1  14   0    6.40    7.20
  -1  14   0    0.40    7.10
   0 -14   0    7.20    5.60
   0 -14   0   11.50    7.40
   0 -14   0    2.40    5.80
   0 -14   0    2.10    7.30
   0 -14   0   -5.60    7.00
   0  14   0   17.40    7.30
   0  14   0    1.80    7.80
   0  14   0   -7.50    5.00
   0  14   0   -5.70    6.10
   0  14   0   10.80    7.60
   0  14   0    7.40    6.80
  -1 -14   0   32.50    7.40
  -1 -14   0   40.30    8.00
  -1 -14   0   26.80    7.40
  -1 -14   0   27.60    9.10
  -1 -14   0   18.80    8.30
   1  14   0   21.20    7.10
   1  14   0   24.30    8.20
   1  14   0   17.50    6.90
   1  14   0   28.40    7.50
   1  14   0   22.50    8.10
   1  14   0   18.00    7.40
  -2 -14   0   11.30    7.90
  -2 -14   0   23.60    8.50
  -2 -14   0   22.10    6.80
  -2 -14   0    4.00    6.10
  -2 -14   0   14.30    7.90
   2  14   0   22.90    6.40
   2  14   0   21.90    7.50
   2  14   0   11.60    6.30
   2  14   0   10.60    7.70
   2  14   0   13.10    6.20
  -3 -14   0   -1.00    6.70
  -3 -14   0   -8.00    5.80
  -3 -14   0   -0.90    7.40
  -3 -14   0   -7.80    7.00
   3  14   0    7.10    5.60
   3  14   0   -6.00    6.00
   3  14   0    9.80    4.70
   3  14   0   14.00    5.60
   3  14   0    1.80    7.20
  -4 -14   0   13.00    7.60
  -4 -14   0    7.40    7.30
  -4 -14   0    8.80    8.50
  -4 -14   0   -4.40    6.90
   4  14   0   10.00    5.60
   4  14   0   10.90    7.40
   4  14   0    7.10    2.60
   4  14   0    6.40    7.10
   4  14   0    7.30    2.80
   4  14   0   -0.10    5.60
   3 -15   0   -0.20    7.60
   3 -15   0   13.50    8.50
   3 -15   0   -5.10    7.90
   3 -15   0   -0.40    6.50
  -3  15   0    5.10    7.40
  -3  15   0    2.10    6.70
  -3  15   0    2.50    8.90
  -3  15   0   10.30    7.90
  -3  15   0    0.90    8.00
  -3  15   0  -16.20    7.10
   2 -15   0    9.10    7.60
   2 -15   0    0.00    8.00
   2 -15   0   19.40    8.80
   2 -15   0   13.00    5.60
   2 -15   0   16.90    8.50
  -2  15   0   13.00    8.70
  -2  15   0   11.60    8.50
  -2  15   0    5.30    7.00
  -2  15   0    5.60    7.40
  -2  15   0    6.40    7.60
  -2  15   0    4.80    8.00
   1 -15   0   13.10    6.60
   1 -15   0    5.20    5.90
   1 -15   0   25.40    9.30
   1 -15   0   14.90    9.10
   1 -15   0   25.80    9.00
  -1  15   0   11.10    8.00
  -1  15   0   10.10    7.80
  -1  15   0    2.00    6.90
  -1  15   0   -2.80    7.30
  -1  15   0   25.90    8.10
  -1  15   0   21.40    8.40
   0 -15   0   -2.90    7.40
   0 -15   0   18.60    8.20
   0 -15   0   -6.90    5.20
   0 -15   0    4.50    6.20
   0 -15   0    4.40    7.00
   0  15   0   -9.30    6.60
   0  15   0    1.60    7.20
   0  15   0   -1.40    6.50
   0  15   0    1.10    6.50
   0  15   0  -10.60    7.10
   0  15   0    4.50    6.50
  -1 -15   0   29.40    8.70
  -1 -15   0    1.00    6.30
  -1 -15   0    3.80    5.40
  -1 -15   0    9.20    8.50
  -1 -15   0   -1.50    7.70
   1  15   0   18.70    7.00
   1  15   0   11.00    7.60
   1  15   0    4.40    7.00
   1  15   0    3.30    5.90
   1  15   0   14.10    6.70
   1  15   0   26.80    7.90
  -2 -15   0   41.20    9.40
  -2 -15   0   32.40    9.90
  -2 -15   0   28.40    9.60
  -2 -15   0   18.40    7.40
  -2 -15   0   22.40    8.30
   2  15   0   31.40    7.40
   2  15   0   15.80    8.00
   2  15   0   26.20    8.90
   2  15   0   27.80    7.80
   2  15   0   25.20    6.90
  -3 -15   0   36.60   10.10
  -3 -15   0    9.80    7.20
  -3 -15   0   23.90    8.50
  -3 -15   0   56.89   10.90
  -3 -15   0   32.30    8.60
   3  15   0   27.70    5.90
   3  15   0   33.90    9.10
   3  15   0   34.10    7.60
   3  15   0   28.60    7.90
   3  15   0   33.60    8.40
   0  16  -1   -0.80    7.70
   0  16  -1    8.80    7.30
   0  16  -1    8.30    7.50
   0  16  -1   -0.10    6.10
   0  16  -1    7.40    6.50
   0 -16   1  -12.90    7.90
   0 -16   1    8.30    7.10
   0 -16   1   24.20    8.70
   0 -16   1   -9.90    5.60
   0 -16   1  -13.30    7.30
  -1  16  -1   19.50    7.50
   3  15  -1   23.60    6.70
   3  15  -1   26.60    8.30
   3  15  -1   29.40    8.00
   3  15  -1   25.30    5.30
   3  15  -1   31.60    9.10
  -3 -15   1   32.50    9.00
  -3 -15   1   43.50   10.10
  -3 -15   1   10.20    7.10
  -3 -15   1   23.70    8.50
  -3 -15   1   19.70    9.90
   2  15  -1    3.10    7.40
   2  15  -1   19.40    8.00
   2  15  -1    1.60    6.30
   2  15  -1  -13.70    6.60
   2  15  -1    3.30    5.20
  -2 -15   1   -1.70    7.70
  -2 -15   1    0.90    7.30
  -2 -15   1    8.90    6.00
  -2 -15   1   -8.40    7.30
  -2 -15   1   -7.20    6.30
   1  15  -1    6.90    5.90
   1  15  -1    8.70    7.00
   1  15  -1    9.00    7.60
   1  15  -1   15.70    6.70
   1  15  -1   11.20    8.00
  -1 -15   1   -6.30    5.80
  -1 -15   1   13.30    7.90
  -1 -15   1    2.50    8.00
  -1 -15   1   12.80    7.40
  -1 -15   1    2.60    6.30
   0  15  -1   26.90    8.90
   0  15  -1   24.40    7.60
   0  15  -1   21.60    8.10
   0  15  -1   19.50    8.40
   0  15  -1   31.60    8.90
   0  15  -1   16.40    8.70
   0 -15   1   20.90    7.00
   0 -15   1   29.20    9.30
   0 -15   1   34.80    9.10
   0 -15   1   36.40    9.90
   0 -15   1   38.70    9.00
  -1  15  -1  -15.90    5.80
  -1  15  -1   -4.10    7.10
  -1  15  -1    9.50    8.10
  -1  15  -1    1.20    7.10
  -1  15  -1   -6.90    7.20
  -1  15  -1   10.10    7.90
   1 -15   1   -6.20    6.10
   1 -15   1    6.90    7.30
   1 -15   1    7.30    8.30
   1 -15   1   -9.60    7.50
   1 -15   1   -7.00    7.80
  -2  15  -1   16.90    8.90
  -2  15  -1   39.50    9.50
  -2  15  -1   35.70    9.00
  -2  15  -1   33.40   10.20
  -2  15  -1   16.90    8.60
  -2  15  -1   35.50    8.50
   2 -15   1   47.00    9.40
   2 -15   1   32.60    8.60
   2 -15   1   33.40    7.50
   2 -15   1   29.80    9.90
   2 -15   1   47.50   10.70
  -3  15  -1   12.70    8.00
  -3  15  -1   -4.00    7.40
  -3  15  -1    1.20    6.60
  -3  15  -1  -17.30    7.20
  -3  15  -1   -0.40    8.70
  -3  15  -1    2.70    8.20
   3 -15   1   15.00    8.00
   3 -15   1    9.50    6.90
   3 -15   1   -8.50    5.20
   3 -15   1   11.00    8.20
   3 -15   1    2.50    8.20
   4  14  -1   -6.70    5.30
   4  14  -1  -10.90    6.20
   4  14  -1   -3.10    5.40
   4  14  -1   -2.70    6.30
  -4 -14   1   -2.50    7.30
  -4 -14   1   -6.80    6.10
  -4 -14   1   -7.70    6.60
  -4 -14   1    1.70    7.30
  -4 -14   1   15.30    8.90
   3  14  -1    0.40    5.70
   3  14  -1   -6.10    5.70
   3  14  -1   -0.50    7.20
   3  14  -1    3.50    4.00
   3  14  -1  -11.30    5.80
  -3 -14   1   -5.40    5.70
  -3 -14   1    3.00    7.30
  -3 -14   1    4.90    8.30
  -3 -14   1   -9.60    6.50
  -3 -14   1   -2.10    6.80
   2  14  -1    9.80    6.50
   2  14  -1    4.10    7.30
   2  14  -1   15.30    6.10
   2  14  -1   -0.90    7.20
   2  14  -1   16.40    5.80
  -2 -14   1   17.30    6.40
  -2 -14   1    1.70    7.20
  -2 -14   1    1.40    7.20
  -2 -14   1    2.40    5.90
  -2 -14   1   11.10    7.80
   1  14  -1    6.80    6.40
   1  14  -1   16.70    8.00
   1  14  -1    7.10    6.40
   1  14  -1   20.80    7.70
   1  14  -1    9.40    6.40
  -1 -14   1    6.90    7.40
  -1 -14   1    5.40    6.40
  -1 -14   1   12.50    8.00
  -1 -14   1   14.60    8.20
  -1 -14   1   17.30    7.90
   0  14  -1   57.49   11.20
   0  14  -1   69.39   11.10
   0  14  -1   92.09   10.90
   0  14  -1   69.49   11.30
   0  14  -1   97.29   12.60
   0  14  -1   69.99   11.20
   0 -14   1  107.69   12.90
   0 -14   1   95.99   11.90
   0 -14   1   70.19    9.80
   0 -14   1   88.29   12.30
   0 -14   1   79.69   11.50
  -1  14  -1    7.00    7.80
  -1  14  -1   -4.00    7.30
  -1  14  -1   -0.10    6.50
  -1  14  -1   10.80    7.70
  -1  14  -1    0.10    6.80
  -1  14  -1    5.40    7.90
   1 -14   1    3.70    6.90
   1 -14   1   -1.40    5.90
   1 -14   1    6.80    8.10
   1 -14   1   13.20    8.20
   1 -14   1   -0.70    7.90
  -2  14  -1   18.30    9.60
  -2  14  -1   17.50    7.50
  -2  14  -1    6.40    7.60
  -2  14  -1   17.30    7.90
  -2  14  -1   10.90    7.20
  -2  14  -1   12.80    7.80
   2 -14   1   13.80    8.10
   2 -14   1   16.90    8.20
   2 -14   1   23.50    8.00
   2 -14   1    8.10    6.00
   2 -14   1   15.50    7.50
  -3  14  -1   11.60    8.20
  -3  14  -1   18.80    9.80
  -3  14  -1   15.10    8.10
  -3  14  -1   15.00    8.20
  -3  14  -1   18.50    7.10
  -3  14  -1   13.30    8.20
   3 -14   1   11.70    8.00
   3 -14   1    4.00    5.50
   3 -14   1   11.80    7.80
   3 -14   1   12.20    7.50
   3 -14   1    3.80    7.20
  -4  14  -1    1.80    7.50
  -4  14  -1   -7.20    8.70
  -4  14  -1   -2.00    6.80
  -4  14  -1    6.20    7.90
  -4  14  -1    1.90    7.40
  -4  14  -1   21.20    8.50
   4 -14   1    1.60    8.00
   4 -14   1    4.50    5.90
   4 -14   1   -2.70    4.40
   4 -14   1    1.50    7.90
   4 -14   1   -7.90    6.20
  -5  14  -1   39.30    8.00
   5  13  -1   23.60    7.90
   5  13  -1   39.50    5.80
   5  13  -1   57.09    9.50
   5  13  -1   32.80    5.70
  -5 -13   1   20.20    6.90
  -5 -13   1   32.80    8.70
  -5 -13   1   14.40    7.70
  -5 -13   1   34.50    8.60
  -5 -13   1   53.29   10.20
   4  13  -1   21.20    5.90
   4  13  -1   28.70    7.50
   4  13  -1   32.90    7.70
   4  13  -1   28.10    6.30
  -4 -13   1   30.80    8.50
  -4 -13   1   23.60    8.00
  -4 -13   1   26.90    8.50
  -4 -13   1   40.60    8.50
  -4 -13   1   19.90    7.40
   3  13  -1   14.90    7.10
   3  13  -1   14.80    7.00
   3  13  -1   12.30    5.20
   3  13  -1   22.80    6.50
   3  13  -1    9.60    4.10
  -3 -13   1    4.10    7.30
  -3 -13   1    4.60    7.00
  -3 -13   1    6.80    5.60
  -3 -13   1    4.20    6.10
  -3 -13   1   14.80    7.30
   2  13  -1   21.00    6.30
   2  13  -1   25.70    8.00
   2  13  -1   26.40    6.80
   2  13  -1   27.20    6.70
   2  13  -1   19.50    6.50
  -2 -13   1   11.10    7.60
  -2 -13   1   37.50    8.50
  -2 -13   1   26.20    8.90
  -2 -13   1   34.90    9.30
  -2 -13   1   17.40    7.10
   1  13  -1    7.70    6.50
   1  13  -1    2.40    6.00
   1  13  -1   14.80    6.60
   1  13  -1   -3.70    5.50
   1  13  -1   -4.60    7.10
   1  13  -1    8.60    6.10
  -1 -13   1   -4.70    7.30
  -1 -13   1    3.30    5.70
  -1 -13   1   -2.90    5.50
  -1 -13   1   12.10    7.10
  -1 -13   1   -2.90    6.30
   0  13  -1   -5.40    6.80
   0  13  -1    0.70    6.10
   0  13  -1   12.20    7.70
   0  13  -1    1.90    6.90
   0  13  -1    0.60    7.20
   0  13  -1    1.50    7.00
   0 -13   1   -1.70    7.50
   0 -13   1    1.30    5.80
   0 -13   1   19.10    7.60
   0 -13   1   -6.00    7.00
   0 -13   1    9.90    5.80
  -1  13  -1   -0.90    7.20
  -1  13  -1   -4.80    6.70
  -1  13  -1   -5.60    6.70
  -1  13  -1    1.80    6.50
  -1  13  -1   -3.80    7.80
  -1  13  -1   -9.70    5.90
   1 -13   1   -1.20    5.20
   1 -13   1   -3.80    6.20
   1 -13   1    2.00    7.30
   1 -13   1   -3.90    6.80
   1 -13   1   -4.90    6.30
  -2  13  -1  -12.10    6.70
  -2  13  -1    4.50    8.20
  -2  13  -1    2.80    7.20
  -2  13  -1   -3.40    6.40
  -2  13  -1   -0.10    6.40
  -2  13  -1   -4.30    6.70
   2 -13   1    2.70    5.60
   2 -13   1   -2.70    7.20
   2 -13   1   -7.70    6.30
   2 -13   1   -0.70    4.90
   2 -13   1   -7.70    7.00
  -3  13  -1   -4.10    7.20
  -3  13  -1   14.10    7.50
  -3  13  -1    5.80    6.70
  -3  13  -1    2.40    8.30
  -3  13  -1    6.50    7.30
  -3  13  -1    8.40    7.30
   3 -13   1    5.70    5.00
   3 -13   1   -1.00    6.00
   3 -13   1    9.30    7.70
   3 -13   1    4.00    7.30
   3 -13   1    7.50    6.20
  -4  13  -1    6.80    6.50
  -4  13  -1   -8.30    6.60
  -4  13  -1    1.50    6.60
  -4  13  -1    7.50    6.90
  -4  13  -1   10.70    7.50
  -4  13  -1    8.30    9.60
   4 -13   1   -0.60    6.20
   4 -13   1    0.70    7.60
   4 -13   1   12.20    5.70
   4 -13   1   -1.00    4.10
   4 -13   1    5.80    7.40
  -5  13  -1  176.28   18.90
  -5  13  -1  120.69   15.50
  -5  13  -1  138.59   17.70
  -5  13  -1  166.18   18.00
  -5  13  -1  142.29   16.10
   5 -13   1  155.58   18.20
   5 -13   1  132.59   15.10
   5 -13   1  144.39   16.80
   6  12  -1   20.30    6.30
   6  12  -1   14.50    6.10
  -6 -12   1   15.10    6.20
  -6 -12   1   16.30    8.10
  -6 -12   1    3.80    6.80
  -6 -12   1   19.80    7.10
   5  12  -1    6.60    4.00
   5  12  -1    6.10    6.00
   5  12  -1    6.50    6.00
  -5 -12   1   15.90    8.00
  -5 -12   1   -8.30    5.70
  -5 -12   1   12.30    6.70
  -5 -12   1    6.00    6.30
  -5 -12   1   10.80    6.90
   4  12  -1   54.69    9.10
   4  12  -1   50.39    7.30
   4  12  -1   57.79    7.30
   4  12  -1   50.39    8.80
  -4 -12   1   68.19    9.60
  -4 -12   1   58.29    9.60
  -4 -12   1   47.30    9.20
  -4 -12   1   50.69    8.10
  -4 -12   1   34.00    8.30
   3  12  -1   -0.80    3.60
   3  12  -1    0.30    5.50
   3  12  -1   -4.20    6.00
   3  12  -1    0.00    6.00
   3  12  -1   -0.10    5.40
  -3 -12   1   -3.50    5.30
  -3 -12   1   -1.40    6.30
  -3 -12   1   -0.80    6.40
  -3 -12   1   -9.40    6.50
  -3 -12   1   -0.90    6.30
   2  12  -1    9.20    5.70
   2  12  -1   18.60    6.50
   2  12  -1   16.30    7.40
   2  12  -1   12.80    5.60
   2  12  -1   21.00    6.50
  -2 -12   1   22.60    8.10
  -2 -12   1   19.50    7.20
  -2 -12   1   15.30    7.40
  -2 -12   1    5.40    7.10
  -2 -12   1    9.60    6.20
   1  12  -1   -7.70    5.40
   1  12  -1   -3.30    5.30
   1  12  -1   -9.10    6.70
   1  12  -1  -10.90    6.30
   1  12  -1   -9.60    5.30
   1  12  -1   -9.20    5.60
  -1 -12   1   -4.10    6.30
  -1 -12   1   -3.00    6.60
  -1 -12   1   -5.60    6.20
  -1 -12   1   -6.80    6.40
  -1 -12   1   -8.30    5.30
   0  12  -1   -5.10    6.20
   0  12  -1   -7.60    6.40
   0  12  -1   -2.30    5.30
   0  12  -1  -11.00    6.60
   0  12  -1   -4.90    5.80
   0  12  -1   -3.10    5.30
   0 -12   1   -9.00    6.10
   0 -12   1   -8.50    6.40
   0 -12   1   -2.50    6.30
   0 -12   1    3.90    5.60
   0 -12   1    3.30    7.20
  -1  12  -1   -6.30    6.40
  -1  12  -1   -6.80    6.70
  -1  12  -1   -1.90    6.20
  -1  12  -1   -6.90    5.30
  -1  12  -1   -9.70    5.70
   1 -12   1   -3.80    6.50
   1 -12   1   -2.30    5.10
   1 -12   1   -7.90    6.40
   1 -12   1   -5.30    7.00
   1 -12   1  -13.70    5.40
  -2  12  -1   44.30    8.60
  -2  12  -1   49.80    8.00
  -2  12  -1   42.10    9.60
  -2  12  -1   52.49    9.30
  -2  12  -1   45.80    8.80
  -2  12  -1   47.20   10.70
   2 -12   1   57.59    9.80
   2 -12   1   51.09    7.20
   2 -12   1   56.69    9.20
   2 -12   1   44.00    9.40
   2 -12   1   59.89    8.90
  -3  12  -1   -6.30    5.70
  -3  12  -1   -5.30    6.90
  -3  12  -1   -1.10    6.60
  -3  12  -1    0.00    6.60
  -3  12  -1  -11.90    7.60
  -3  12  -1   -7.50    6.60
   3 -12   1    5.90    6.30
   3 -12   1   -6.00    5.60
   3 -12   1   -3.00    4.60
   3 -12   1    5.40    6.90
   3 -12   1  -14.20    6.90
  -4  12  -1   53.39    9.20
  -4  12  -1   59.09    9.40
  -4  12  -1   53.69   12.20
  -4  12  -1   48.60    9.70
  -4  12  -1   46.70    8.30
  -4  12  -1   51.39    8.90
   4 -12   1   54.09    8.80
   4 -12   1   50.19    7.10
   4 -12   1   41.30    9.60
   4 -12   1   58.09    9.80
   4 -12   1   40.60    6.10
  -5  12  -1  133.19   17.60
  -5  12  -1  121.79   15.70
  -5  12  -1  128.49   14.40
  -5  12  -1  119.09   14.40
  -5  12  -1  116.69   14.30
   5 -12   1  118.39   13.50
   5 -12   1  113.59   13.90
   5 -12   1  119.39   16.00
  -6  12  -1    9.40    7.70
  -6  12  -1   11.30    7.30
  -6  12  -1   15.90    7.00
  -6  12  -1   29.30   11.20
  -6  12  -1   21.00    7.00
  -6  12  -1   14.80    8.00
   6 -12   1   15.30    7.00
   6 -12   1    5.80    5.90
   6 -12   1   27.80    9.40
   7  11  -1    6.80    6.00
   7  11  -1    8.80    5.40
  -7 -11   1   13.50    8.50
  -7 -11   1   32.60    7.80
  -7 -11   1   12.40    5.90
  -7 -11   1    5.50    5.90
  -7 -11   1    2.20    6.30
   6  11  -1   11.90    5.40
   6  11  -1    9.50    6.00
  -6 -11   1   13.80    6.60
  -6 -11   1    1.60    5.90
  -6 -11   1    7.50    5.80
  -6 -11   1   10.80    7.00
  -6 -11   1    5.90    6.80
   5  11  -1   38.70    5.30
   5  11  -1   40.80    7.80
   5  11  -1   49.40    8.40
  -5 -11   1   42.50    8.60
  -5 -11   1   50.99    7.70
  -5 -11   1   65.99    9.10
  -5 -11   1   58.69    8.80
  -5 -11   1   43.60    8.60
   4  11  -1    1.90    4.40
   4  11  -1   -1.00    5.90
   4  11  -1   -7.80    5.30
   4  11  -1    0.20    4.40
  -4 -11   1    0.90    6.70
  -4 -11   1   -1.10    5.30
  -4 -11   1   -4.40    5.90
  -4 -11   1    3.50    6.40
  -4 -11   1   -2.50    6.10
   3  11  -1  133.29   10.60
   3  11  -1  126.79   13.90
   3  11  -1  106.79   12.40
   3  11  -1  112.69   14.10
   3  11  -1  127.49   13.20
  -3 -11   1  137.19   14.00
  -3 -11   1  129.09   14.70
  -3 -11   1  114.09   15.60
  -3 -11   1  133.89   14.40
  -3 -11   1  115.69   13.00
   2  11  -1  -10.10    6.30
   2  11  -1   -0.10    6.80
   2  11  -1   -5.90    4.80
  -2 -11   1   -9.00    5.20
  -2 -11   1  -11.60    6.40
  -2 -11   1   -8.90    6.30
  -2 -11   1  -11.30    5.60
  -2 -11   1    4.70    6.80
   1  11  -1  150.18   14.70
   1  11  -1  120.89   12.80
   1  11  -1  133.99   14.30
   1  11  -1  112.29   14.10
   1  11  -1  137.49   13.80
   1  11  -1  121.89   13.80
  -1 -11   1  120.09   14.30
  -1 -11   1  135.09   14.80
  -1 -11   1  130.39   14.50
  -1 -11   1  133.39   13.20
  -1 -11   1  114.29   14.20
   0  11  -1  105.29   12.90
   0  11  -1   91.39   10.00
   0  11  -1   85.99   10.80
   0  11  -1   86.69   11.00
   0  11  -1   92.39   12.00
   0  11  -1   83.99   10.30
   0 -11   1   96.39   11.70
   0 -11   1   99.49   12.40
   0 -11   1   94.09   11.20
   0 -11   1   94.29   12.00
   0 -11   1   81.39   10.70
  -1  11  -1   39.90    8.20
  -1  11  -1   48.90    9.20
  -1  11  -1   44.60    7.70
  -1  11  -1   44.90    7.20
  -1  11  -1   37.30    7.00
  -1  11  -1   49.10    8.60
   1 -11   1   26.40    8.50
   1 -11   1   41.10    6.60
   1 -11   1   39.50    7.40
   1 -11   1   29.20    8.10
   1 -11   1   30.10    7.70
  -2  11  -1   -6.90    5.00
  -2  11  -1  -13.50    6.20
  -2  11  -1   -3.60    5.50
  -2  11  -1   -4.30    6.00
  -2  11  -1   -1.00    7.00
   2 -11   1  -14.60    5.10
   2 -11   1   -0.60    4.00
   2 -11   1  -14.00    5.80
   2 -11   1   -6.10    4.80
  -3  11  -1   63.49    9.20
  -3  11  -1   46.50    8.50
  -3  11  -1   46.40    9.60
  -3  11  -1   52.59    7.90
  -3  11  -1   55.99   11.20
  -3  11  -1   51.49    8.70
   3 -11   1   47.40    8.50
   3 -11   1   52.09    9.10
   3 -11   1   56.99    9.60
   3 -11   1   59.79    7.10
   3 -11   1   59.09    7.90
  -4  11  -1    8.20    5.90
  -4  11  -1   19.80    9.20
  -4  11  -1   13.10    6.00
  -4  11  -1    9.80    6.70
  -4  11  -1   16.80    7.60
  -4  11  -1   10.50    6.80
   4 -11   1    5.90    3.90
   4 -11   1    6.30    4.90
   4 -11   1    9.00    6.60
   4 -11   1    9.00    7.40
   4 -11   1    9.50    5.80
  -5  11  -1   14.40    6.70
  -5  11  -1   28.90    8.60
  -5  11  -1   21.20   10.40
  -5  11  -1   30.60    7.50
  -5  11  -1   20.50    7.00
  -5  11  -1   25.00    7.10
   5 -11   1   20.10    6.60
   5 -11   1   24.60    7.10
   5 -11   1   24.30    8.30
  -6  11  -1   -6.90    6.30
  -6  11  -1   -2.30    6.20
  -6  11  -1    6.40    7.30
  -6  11  -1  -12.90    5.90
  -6  11  -1   20.80   10.70
  -6  11  -1   -1.90    6.40
   6 -11   1   -1.50    5.70
   6 -11   1   -1.70    5.50
   6 -11   1   -3.60    7.30
  -7  11  -1    3.50    7.30
  -7  11  -1   35.00   10.70
  -7  11  -1    5.10    6.30
  -7  11  -1   11.40    7.90
  -7  11  -1   11.00    6.80
  -7  11  -1    9.70    7.60
   7 -11   1   13.60    5.80
   7 -11   1   14.90    8.50
   7 -11   1    4.20    5.90
   7  10  -1    9.50    5.50
   7  10  -1    0.00    5.00
  -7 -10   1    0.90    5.70
  -7 -10   1   -5.00    4.90
  -7 -10   1    5.20    5.20
  -7 -10   1    5.00    5.10
  -7 -10   1    1.60    7.20
   6  10  -1   17.70    5.50
   6  10  -1   19.10    6.00
  -6 -10   1   13.10    6.00
  -6 -10   1   23.60    6.50
  -6 -10   1   19.70    7.00
  -6 -10   1   18.00    7.10
  -6 -10   1    6.30    6.00
   5  10  -1   26.40    3.90
   5  10  -1   31.30    7.10
   5  10  -1   18.40    6.90
  -5 -10   1   23.90    6.60
  -5 -10   1   21.30    7.00
  -5 -10   1   28.30    6.20
  -5 -10   1   34.30    7.50
  -5 -10   1   24.50    6.80
   4  10  -1    2.00    4.30
   4  10  -1   17.20    5.90
   4  10  -1    5.20    6.40
   4  10  -1    3.40    4.10
  -4 -10   1    1.00    6.10
  -4 -10   1    7.70    5.90
  -4 -10   1   -1.00    5.30
  -4 -10   1    8.80    6.40
  -4 -10   1    0.30    5.80
   3  10  -1  308.17   22.80
   3  10  -1  303.17   23.90
   3  10  -1  316.87   23.70
   3  10  -1  319.47   22.60
  -3 -10   1  299.17   23.20
  -3 -10   1  290.47   22.90
  -3 -10   1  303.67   24.00
  -3 -10   1  357.36   24.50
  -3 -10   1  322.27   24.10
   2  10  -1    8.70    6.50
   2  10  -1   18.40    5.70
   2  10  -1   18.50    7.10
   2  10  -1    9.00    5.10
   2  10  -1   17.00    5.50
  -2 -10   1   12.50    5.30
  -2 -10   1    3.70    6.10
  -2 -10   1   23.70    7.10
  -2 -10   1   15.50    5.80
  -2 -10   1   13.20    6.90
   1  10  -1   -6.90    4.60
   1  10  -1   -0.90    4.30
   1  10  -1    0.00    4.90
   1  10  -1    1.70    4.40
   1  10  -1    4.10    5.50
   1  10  -1    6.10    5.80
  -1 -10   1  -12.20    5.70
  -1 -10   1   -5.40    5.30
  -1 -10   1   -6.50    5.40
  -1 -10   1   -0.10    4.50
  -1 -10   1   -4.10    5.10
   0  10  -1   72.99    9.10
   0  10  -1   56.59    8.60
   0  10  -1   47.10    7.80
   0  10  -1   64.39    9.00
   0  10  -1   57.69    7.80
   0  10  -1   58.89    8.60
   0 -10   1   80.59    8.80
   0 -10   1   72.19    8.60
   0 -10   1   69.59    8.90
   0 -10   1   73.79    9.20
   0 -10   1   49.80    8.70
  -1  10  -1  260.47   20.60
  -1  10  -1  315.17   21.60
  -1  10  -1  306.47   21.80
  -1  10  -1  263.57   21.50
  -1  10  -1  301.17   20.70
  -1  10  -1  275.47   21.90
   1 -10   1  301.57   21.70
   1 -10   1  283.57   21.80
   1 -10   1  236.18   21.50
   1 -10   1  279.17   20.30
   1 -10   1  261.27   20.90
  -2  10  -1   47.10    7.00
  -2  10  -1   40.80    8.10
  -2  10  -1   37.80    7.40
  -2  10  -1   35.70    7.10
  -2  10  -1   34.40    9.00
  -2  10  -1   39.20    6.50
   2 -10   1   37.70    5.70
   2 -10   1   41.90    8.00
   2 -10   1   49.80    7.50
   2 -10   1   31.30    6.40
   2 -10   1   35.20    6.70
  -3  10  -1   -0.70    4.80
  -3  10  -1  -10.90    5.30
  -3  10  -1   -9.70    5.00
  -3  10  -1   -0.10    5.60
  -3  10  -1    1.00    7.70
  -3  10  -1   -6.70    6.20
   3 -10   1   -7.80    3.60
   3 -10   1    0.40    6.00
   3 -10   1   -4.60    4.30
   3 -10   1    3.70    5.40
  -4  10  -1   50.39   11.40
  -4  10  -1   55.69    8.30
  -4  10  -1   51.79    8.00
  -4  10  -1   59.39    9.40
  -4  10  -1   58.99    7.60
  -4  10  -1   56.69    8.50
   4 -10   1   59.09    8.80
   4 -10   1   57.09    7.20
   4 -10   1   47.40    6.10
   4 -10   1   50.99    7.80
   4 -10   1   56.59    9.20
  -5  10  -1    6.60    7.10
  -5  10  -1   -6.60    6.10
  -5  10  -1   11.00    5.40
  -5  10  -1    1.60    8.50
  -5  10  -1   -2.20    6.00
  -5  10  -1   -2.50    5.80
   5 -10   1    5.30    6.60
   5 -10   1    5.10    5.60
   5 -10   1   -4.80    4.60
  -6  10  -1   -1.90    6.00
  -6  10  -1   -6.00    6.50
  -6  10  -1    0.50    6.20
  -6  10  -1    3.50    5.10
  -6  10  -1   -4.50    6.10
  -6  10  -1    4.60    9.80
   6 -10   1   -1.20    5.10
   6 -10   1    0.20    6.80
   6 -10   1   -3.40    5.30
  -7  10  -1    0.40    6.70
  -7  10  -1  -16.20    6.20
  -7  10  -1   21.60   10.00
  -7  10  -1   -8.30    5.30
  -7  10  -1    3.40    6.10
  -7  10  -1   -1.40    6.10
   7 -10   1   10.90    7.60
   7 -10   1   -7.00    4.40
   8   9  -1   12.50    5.10
   8   9  -1   11.60    4.90
  -8  -9   1    6.90    5.30
  -8  -9   1    3.20    5.70
  -8  -9   1   11.70    6.80
  -8  -9   1   13.00    5.80
  -8  -9   1    5.20    4.60
   7   9  -1   38.50    6.60
   7   9  -1   53.19    7.70
  -7  -9   1   43.70    8.60
  -7  -9   1   41.60    6.60
  -7  -9   1   29.80    6.90
  -7  -9   1   38.40    7.60
  -7  -9   1   46.90    7.40
   6   9  -1  235.38   18.10
   6   9  -1  211.18   17.50
  -6  -9   1  222.58   18.30
  -6  -9   1  189.98   17.50
  -6  -9   1  232.98   19.80
  -6  -9   1  189.38   17.40
  -6  -9   1  229.28   18.10
   5   9  -1  525.05   34.80
   5   9  -1  545.65   37.60
   5   9  -1  555.84   37.50
  -5  -9   1  571.44   37.60
  -5  -9   1  532.55   37.90
  -5  -9   1  509.35   37.00
  -5  -9   1  623.44   38.80
  -5  -9   1  612.54   38.50
   4   9  -1  549.25   33.40
   4   9  -1  489.85   32.90
   4   9  -1  488.35   34.60
   4   9  -1  548.35   34.80
  -4  -9   1  481.35   34.70
  -4  -9   1  446.46   34.80
  -4  -9   1  536.75   35.50
  -4  -9   1  508.15   34.40
  -4  -9   1  501.55   34.40
   3   9  -1   19.80    4.80
   3   9  -1   13.80    3.70
   3   9  -1   19.70    6.20
   3   9  -1   18.40    6.20
   3   9  -1   22.80    5.30
  -3  -9   1   30.60    6.60
  -3  -9   1   26.50    6.60
  -3  -9   1   35.30    7.10
  -3  -9   1   23.40    5.60
  -3  -9   1   26.30    6.00
   2   9  -1  219.28   18.60
   2   9  -1  231.78   18.40
   2   9  -1  203.68   17.70
  -2  -9   1  242.88   18.90
  -2  -9   1  264.27   18.30
  -2  -9   1  273.67   19.30
  -2  -9   1  227.58   18.00
  -2  -9   1  260.97   18.70
   1   9  -1   92.39   10.40
   1   9  -1  100.39    9.30
   1   9  -1  102.39   11.00
   1   9  -1   97.89    9.40
   1   9  -1   79.89   10.30
   1   9  -1   83.29   10.00
  -1  -9   1   94.39   10.90
  -1  -9   1   88.69    9.40
  -1  -9   1   72.49    9.30
  -1  -9   1   73.59    9.10
  -1  -9   1   88.69   10.70
   0   9  -1  254.87   18.30
   0   9  -1  235.78   19.20
   0   9  -1  245.38   19.20
   0   9  -1  274.87   18.90
   0   9  -1  206.88   18.10
   0   9  -1  268.37   19.40
   0  -9   1  261.57   19.20
   0  -9   1  251.47   18.20
   0  -9   1  242.78   18.50
   0  -9   1  229.28   19.30
   0  -9   1  243.18   19.20
  -1   9  -1 1579.74   94.29
  -1   9  -1 1454.85   94.09
  -1   9  -1 1363.16   93.39
  -1   9  -1 1562.94   94.39
  -1   9  -1 1507.85   94.69
   1  -9   1 1457.45   93.39
   1  -9   1 1546.25   94.39
   1  -9   1 1400.06   93.79
   1  -9   1 1444.46   94.19
   1  -9   1 1579.34   94.69
  -2   9  -1    0.40    5.00
  -2   9  -1   15.30    6.10
  -2   9  -1    9.40    4.60
  -2   9  -1    7.00    5.50
  -2   9  -1    3.30    6.50
  -2   9  -1    2.90    4.90
   2  -9   1    4.30    5.10
   2  -9   1   12.40    5.60
   2  -9   1    8.40    3.90
   2  -9   1    2.90    5.00
   2  -9   1    4.50    4.40
  -3   9  -1    9.00    5.30
  -3   9  -1    1.90    4.90
  -3   9  -1    3.60    4.80
  -3   9  -1   -0.40    6.80
  -3   9  -1    1.50    4.30
  -3   9  -1    1.60    5.90
   3  -9   1    9.80    5.40
   3  -9   1    6.80    4.90
   3  -9   1    7.40    5.90
   3  -9   1    4.20    4.20
   3  -9   1    3.40    3.60
  -4   9  -1   69.69    9.80
  -4   9  -1   65.79    9.10
  -4   9  -1   74.79   12.50
  -4   9  -1   57.89    8.30
  -4   9  -1   83.79    9.70
  -4   9  -1   81.79    9.90
   4  -9   1   89.99    7.90
   4  -9   1   85.69   11.60
   4  -9   1   63.59    8.70
   4  -9   1   76.09    7.20
   4  -9   1   78.39    9.80
  -5   9  -1   13.20    5.30
  -5   9  -1    4.80    5.80
  -5   9  -1   16.90    9.80
  -5   9  -1   12.10    5.80
  -5   9  -1   18.10    5.80
  -5   9  -1   11.50    6.70
   5  -9   1   23.60    7.30
   5  -9   1    4.50    5.30
   5  -9   1   10.60    5.10
  -6   9  -1   -0.20    6.60
  -6   9  -1   -2.30    4.80
  -6   9  -1    0.60    9.00
  -6   9  -1   -1.00    5.40
  -6   9  -1  -11.00    5.40
  -6   9  -1   -3.50    5.20
   6  -9   1    2.70    5.20
   6  -9   1   -5.80    4.80
   6  -9   1    6.70    6.80
  -7   9  -1    0.10    5.30
  -7   9  -1   -0.10    6.70
  -7   9  -1   -5.00    4.70
  -7   9  -1   -5.80    5.10
  -7   9  -1   14.30    9.50
  -7   9  -1   -6.60    5.80
   7  -9   1    0.60    4.50
   7  -9   1   -8.00    6.50
   7  -9   1   -0.90    4.40
  -8   9  -1    8.00    9.40
  -8   9  -1   -8.90    4.30
  -8   9  -1    4.20    5.80
  -8   9  -1  -11.20    5.40
  -8   9  -1   -6.10    6.40
   8  -9   1    4.60    7.50
   8  -9   1   -2.70    3.90
   8   8  -1   13.40    4.80
   8   8  -1   -1.60    4.00
  -8  -8   1   15.00    7.10
  -8  -8   1    2.60    4.20
  -8  -8   1   -1.60    5.00
  -8  -8   1   -0.70    5.40
  -8  -8   1    6.70    4.90
   7   8  -1    7.70    5.20
  -7  -8   1   12.80    6.00
  -7  -8   1   -1.90    4.60
  -7  -8   1    8.10    6.20
  -7  -8   1    5.60    5.10
  -7  -8   1    7.80    5.30
   6   8  -1  128.49   12.60
   6   8  -1  108.19   11.90
  -6  -8   1  136.89   13.10
  -6  -8   1  145.49   12.90
  -6  -8   1  133.29   13.20
  -6  -8   1  118.49   12.90
  -6  -8   1  165.08   14.70
   5   8  -1   83.09   10.10
  -5  -8   1   85.29   10.20
  -5  -8   1   94.99   10.80
  -5  -8   1   71.99    8.90
  -5  -8   1   92.69   10.70
  -5  -8   1   88.79   11.40
   4   8  -1   13.00    3.60
   4   8  -1   22.40    5.70
   4   8  -1   13.60    5.60
   4   8  -1   14.80    4.00
  -4  -8   1   21.20    5.90
  -4  -8   1   18.50    5.70
  -4  -8   1   26.50    5.70
  -4  -8   1   21.20    5.90
  -4  -8   1   21.40    5.70
   3   8  -1  415.96   29.90
   3   8  -1  461.65   30.30
   3   8  -1  435.66   29.30
   3   8  -1  453.05   29.00
  -3  -8   1  445.96   30.20
  -3  -8   1  400.26   30.10
  -3  -8   1  401.46   29.40
  -3  -8   1  461.65   30.40
  -3  -8   1  486.45   30.20
   2   8  -1  142.19   12.00
   2   8  -1  110.89   11.40
   2   8  -1  112.49   11.40
   2   8  -1  132.99   10.80
  -2  -8   1  131.69   11.00
  -2  -8   1  131.19   11.90
  -2  -8   1  114.79   12.00
  -2  -8   1  112.29   11.30
  -2  -8   1  116.59   11.60
   1   8  -1   25.90    4.90
   1   8  -1   20.30    5.70
   1   8  -1   19.50    4.60
   1   8  -1   23.60    5.20
   1   8  -1   25.80    4.70
   1   8  -1   27.50    5.70
  -1  -8   1   27.80    5.60
  -1  -8   1   16.60    5.70
  -1  -8   1   21.70    4.50
  -1  -8   1   16.20    5.00
  -1  -8   1   12.50    5.30
   0   8  -1   88.59    8.70
   0   8  -1   85.59    9.80
   0   8  -1   93.29    9.90
   0   8  -1   85.39    9.00
   0   8  -1   83.09    9.40
   0  -8   1   79.59    8.70
   0  -8   1   67.79    9.60
   0  -8   1   82.99    9.80
   0  -8   1   96.29    9.10
   0  -8   1   79.79    8.70
  -1   8  -1  765.12   50.39
  -1   8  -1  753.42   49.99
  -1   8  -1  858.11   50.79
  -1   8  -1  813.52   49.60
  -1   8  -1  777.42   50.19
  -1   8  -1  751.92   49.99
   1  -8   1  779.82   49.90
   1  -8   1  828.32   50.39
   1  -8   1  745.53   49.30
   1  -8   1  676.33   49.99
   1  -8   1  749.73   49.80
  -2   8  -1  150.68   14.00
  -2   8  -1  168.58   14.40
  -2   8  -1  163.98   14.50
  -2   8  -1  170.78   15.60
  -2   8  -1  185.98   13.80
  -2   8  -1  171.18   15.00
   2  -8   1  178.38   14.00
   2  -8   1  203.28   14.70
   2  -8   1  177.28   14.30
   2  -8   1  180.38   13.50
   2  -8   1  157.38   14.70
  -3   8  -1  194.38   15.50
  -3   8  -1  195.68   17.50
  -3   8  -1  178.98   15.30
  -3   8  -1  201.38   15.40
  -3   8  -1  197.18   14.80
  -3   8  -1  207.78   16.60
   3  -8   1  193.78   15.40
   3  -8   1  197.18   14.50
   3  -8   1  189.98   15.10
   3  -8   1  186.38   13.90
   3  -8   1  176.48   16.00
  -4   8  -1   34.20    7.10
  -4   8  -1   22.00    5.70
  -4   8  -1   37.10    6.10
  -4   8  -1   27.40    5.50
  -4   8  -1   23.80    9.00
  -4   8  -1   43.80    6.60
   4  -8   1   31.90    7.00
   4  -8   1   33.60    6.50
   4  -8   1   38.90    4.60
   4  -8   1   40.90    5.00
   4  -8   1   34.20    6.40
  -5   8  -1   10.20    5.10
  -5   8  -1    9.20    5.00
  -5   8  -1   26.70    9.70
  -5   8  -1    4.10    5.10
  -5   8  -1    3.40    5.30
  -5   8  -1   13.90    6.50
   5  -8   1   12.20    4.70
   5  -8   1    4.10    5.00
   5  -8   1   11.60    5.90
  -6   8  -1   -2.60    5.90
  -6   8  -1   -5.20    8.70
  -6   8  -1  -10.80    4.90
  -6   8  -1  -12.80    4.40
  -6   8  -1   -6.90    4.70
  -6   8  -1   -8.60    4.50
   6  -8   1   -4.50    4.10
   6  -8   1   -1.40    5.90
  -7   8  -1    7.90    8.80
  -7   8  -1    0.70    4.70
  -7   8  -1    1.40    5.10
  -7   8  -1    6.90    5.40
  -7   8  -1   -7.90    5.20
  -7   8  -1    0.50    6.10
   7  -8   1    3.10    3.90
   7  -8   1    4.20    4.10
   7  -8   1   -0.90    6.50
  -8   8  -1   11.80    5.50
  -8   8  -1    9.90    9.20
  -8   8  -1   -2.60    4.30
  -8   8  -1   -0.40    5.90
  -8   8  -1    1.80    5.10
  -8   8  -1   -6.10    6.20
   8  -8   1   -1.20    6.70
   8  -8   1   -0.20    3.60
   8  -8   1   -4.40    3.10
   8   7  -1    0.30    3.90
   8   7  -1   -0.10    4.00
  -8  -7   1    4.90    4.50
  -8  -7   1    3.30    4.90
  -8  -7   1    6.60    5.90
  -8  -7   1    4.10    4.90
   7   7  -1  344.27   25.50
   7   7  -1  390.46   25.80
  -7  -7   1  353.86   26.20
  -7  -7   1  388.76   26.20
  -7  -7   1  375.86   27.00
  -7  -7   1  387.06   26.10
   6   7  -1    2.00    4.70
   6   7  -1    5.90    4.60
  -6  -7   1    3.10    4.80
  -6  -7   1   -3.60    4.50
  -6  -7   1    5.70    4.60
  -6  -7   1    4.90    5.20
   5   7  -1   -8.10    4.00
   5   7  -1   -3.30    3.90
  -5  -7   1    0.70    4.40
  -5  -7   1   -8.70    4.70
  -5  -7   1   -6.00    4.10
  -5  -7   1   -5.10    4.00
  -5  -7   1   -2.10    4.40
   4   7  -1    5.70    4.40
   4   7  -1    8.40    2.70
   4   7  -1    7.70    4.40
  -4  -7   1    3.50    4.30
  -4  -7   1    8.10    3.80
  -4  -7   1    4.80    4.20
  -4  -7   1   -0.80    4.50
  -4  -7   1    3.30    4.00
   3   7  -1   17.50    2.80
   3   7  -1   21.50    4.10
   3   7  -1   29.90    4.00
   3   7  -1   23.70    2.60
   3   7  -1   26.60    5.20
   3   7  -1   25.10    4.80
  -3  -7   1   18.10    4.80
  -3  -7   1   18.90    5.20
  -3  -7   1   16.40    4.20
  -3  -7   1   27.80    5.20
  -3  -7   1   29.00    5.10
   2   7  -1  506.15   33.60
   2   7  -1  499.15   34.80
   2   7  -1  571.94   34.20
   2   7  -1  525.25   34.50
  -2  -7   1  487.45   34.30
  -2  -7   1  559.74   34.90
  -2  -7   1  577.64   35.10
  -2  -7   1  496.15   34.90
   1   7  -1  138.99   12.20
   1   7  -1  154.38   12.60
   1   7  -1  148.79   11.30
   1   7  -1  116.59   11.20
   1   7  -1  136.39   11.10
   1   7  -1  157.78   12.10
  -1  -7   1  116.19   12.10
  -1  -7   1  125.79   12.20
  -1  -7   1  147.99   12.60
  -1  -7   1  154.08   11.60
  -1  -7   1  146.99   12.20
   0   7  -1  905.91   62.49
   0   7  -1 1044.50   62.59
   0   7  -1 1073.19   62.09
   0   7  -1  929.51   62.39
   0   7  -1 1054.49   62.89
   0  -7   1 1010.00   62.69
   0  -7   1  860.91   62.49
   0  -7   1  948.41   61.89
   0  -7   1 1004.50   62.49
  -1   7  -1   13.60    5.40
  -1   7  -1   22.50    5.30
  -1   7  -1   20.90    5.40
  -1   7  -1   15.60    5.90
  -1   7  -1   14.40    4.30
  -1   7  -1    9.80    4.60
   1  -7   1   22.20    5.40
   1  -7   1   22.20    4.50
   1  -7   1   13.10    4.90
   1  -7   1   18.00    4.10
   1  -7   1   17.70    5.20
  -2   7  -1  839.02   56.49
  -2   7  -1  829.62   56.99
  -2   7  -1  898.21   56.09
  -2   7  -1  875.11   56.19
  -2   7  -1  919.91   56.09
  -2   7  -1  840.02   55.49
   2  -7   1  982.00   55.89
   2  -7   1  854.51   56.49
   2  -7   1  866.41   55.29
   2  -7   1  862.61   55.99
  -3   7  -1   87.89    9.10
  -3   7  -1   77.29    9.90
  -3   7  -1   87.49    8.40
  -3   7  -1   73.79    8.90
  -3   7  -1   77.69    8.70
  -3   7  -1   86.39   11.40
   3  -7   1   91.49    8.80
   3  -7   1   80.39    7.60
   3  -7   1   72.99    9.80
   3  -7   1   82.19    8.20
  -4   7  -1  352.16   27.10
  -4   7  -1  346.07   24.70
  -4   7  -1  348.17   24.80
  -4   7  -1  369.06   24.50
  -4   7  -1  338.17   24.90
  -4   7  -1  380.36   25.80
   4  -7   1  375.16   25.80
   4  -7   1  361.86   24.60
   4  -7   1  358.66   24.70
  -5   7  -1    6.80    5.60
  -5   7  -1   -2.40    3.90
  -5   7  -1    1.80    7.20
  -5   7  -1   -4.90    4.20
  -5   7  -1    0.20    4.10
  -5   7  -1   -5.90    4.60
   5  -7   1   -1.30    5.20
   5  -7   1   -2.10    3.70
   5  -7   1    0.80    4.00
  -6   7  -1   16.80    9.60
  -6   7  -1   11.60    5.40
  -6   7  -1   18.40    6.30
  -6   7  -1    9.90    4.80
  -6   7  -1   17.70    5.20
  -6   7  -1    9.90    4.80
   6  -7   1   26.00    4.70
   6  -7   1   20.70    4.90
   6  -7   1   24.20    6.90
  -7   7  -1   76.69   13.50
  -7   7  -1   78.39   10.70
  -7   7  -1   71.79    9.80
  -7   7  -1   74.99    9.20
  -7   7  -1   84.39    9.50
   7  -7   1   74.79    8.40
   7  -7   1   94.69   12.80
   7  -7   1   84.89    8.50
  -8   7  -1    7.20    4.40
  -8   7  -1   13.20    6.40
  -8   7  -1    3.20    5.30
  -8   7  -1   12.60   10.00
  -8   7  -1   12.90    5.10
  -8   7  -1    4.40    4.60
   8  -7   1    5.50    3.20
   8  -7   1    8.00    3.00
   8  -7   1   13.60    6.90
   9   6  -1   12.60    1.70
   9   6  -1   10.70    1.40
  -9  -6   1    8.50    3.60
  -9  -6   1   16.30    3.60
  -9  -6   1    8.40    3.80
  -9  -6   1   12.00    4.60
  -9  -6   1    8.30    5.60
  -9  -6   1    4.90    5.10
   8   6  -1  158.88   13.60
   8   6  -1  173.98   13.50
  -8  -6   1  187.08   14.70
  -8  -6   1  177.68   14.60
  -8  -6   1  209.68   15.30
  -8  -6   1  217.78   16.40
  -8  -6   1  189.08   14.90
   7   6  -1  324.17   22.40
  -7  -6   1  296.87   22.50
  -7  -6   1  319.87   23.50
  -7  -6   1  328.17   22.70
  -7  -6   1  360.26   22.90
  -7  -6   1  318.37   22.90
   6   6  -1  130.09   11.40
  -6  -6   1  109.99   11.40
  -6  -6   1  119.09   12.20
  -6  -6   1  130.89   11.50
  -6  -6   1  137.49   11.80
   5   6  -1   -1.60    3.10
   5   6  -1    0.20    3.90
  -5  -6   1    3.90    4.20
  -5  -6   1   -0.40    3.60
  -5  -6   1    0.00    3.60
  -5  -6   1   -0.70    3.80
  -5  -6   1   -1.90    3.90
   4   6  -1   -1.40    1.50
   4   6  -1   -2.40    3.30
   4   6  -1    2.50    3.60
  -4  -6   1   -1.20    3.50
  -4  -6   1    1.00    3.90
  -4  -6   1   -1.70    3.00
  -4  -6   1   -2.60    3.80
  -4  -6   1   -3.00    3.60
   3   6  -1  635.34   42.30
   3   6  -1  684.43   41.60
   3   6  -1  663.43   41.40
   3   6  -1  683.33   42.30
  -3  -6   1  674.13   41.90
  -3  -6   1  641.74   42.30
  -3  -6   1  601.94   42.40
  -3  -6   1  657.03   42.30
   2   6  -1   77.69    7.80
   2   6  -1   68.99    6.50
   2   6  -1   82.29    8.60
   2   6  -1   89.89    8.80
   2   6  -1   85.99    8.80
  -2  -6   1   93.09    8.90
  -2  -6   1   82.69    8.60
  -2  -6   1   79.69    9.40
  -2  -6   1   92.59    8.10
  -2  -6   1   85.39    8.20
   1   6  -1   -0.10    3.20
   1   6  -1   -5.10    3.20
   1   6  -1   -3.30    3.80
   1   6  -1    0.60    3.30
   1   6  -1   -4.70    3.80
   1   6  -1   -8.00    4.00
  -1  -6   1   -2.00    4.20
  -1  -6   1   -2.60    3.50
  -1  -6   1   -3.80    3.80
  -1  -6   1   -7.50    4.00
  -1  -6   1  -10.60    3.70
   0   6  -1  257.67   19.30
   0   6  -1  314.57   19.90
   0   6  -1  259.27   19.30
   0   6  -1  287.07   19.70
   0   6  -1  263.07   18.80
   0   6  -1  255.57   19.30
   0  -6   1  286.57   18.90
   0  -6   1  292.57   19.50
   0  -6   1  252.27   19.50
  -1   6  -1   46.60    6.30
  -1   6  -1   48.50    6.10
  -1   6  -1   53.19    6.70
  -1   6  -1   45.00    7.30
  -1   6  -1   42.90    6.20
  -1   6  -1   44.80    6.00
   1  -6   1   56.19    6.50
   1  -6   1   42.20    5.90
   1  -6   1   49.90    6.20
   1  -6   1   48.10    6.20
  -2   6  -1  188.28   14.30
  -2   6  -1  167.58   15.50
  -2   6  -1  182.78   14.70
  -2   6  -1  200.48   15.00
  -2   6  -1  181.68   14.40
  -2   6  -1  206.68   13.90
   2  -6   1  174.88   13.80
   2  -6   1  172.08   14.70
   2  -6   1  194.38   13.60
   2  -6   1  202.88   14.30
  -3   6  -1  826.02   51.09
  -3   6  -1  717.83   50.19
  -3   6  -1  783.12   50.39
  -3   6  -1  825.12   50.09
  -3   6  -1  774.82   50.39
  -3   6  -1  830.62   51.99
   3  -6   1  777.62   50.29
   3  -6   1  778.52   49.60
   3  -6   1  774.32   49.40
   3  -6   1  809.02   51.09
  -4   6  -1   -4.60    3.40
  -4   6  -1  -10.60    3.80
  -4   6  -1   -2.70    4.20
  -4   6  -1  -10.60    3.90
  -4   6  -1  -11.20    6.30
  -4   6  -1  -11.70    3.70
   4  -6   1   -8.90    3.50
   4  -6   1   -2.50    4.30
  -5   6  -1    8.80    5.20
  -5   6  -1   -4.70    3.60
  -5   6  -1    3.40    3.90
  -5   6  -1   -3.40    7.70
  -5   6  -1   -1.90    4.00
  -5   6  -1    3.00    4.10
   5  -6   1   10.90    5.10
   5  -6   1    3.00    3.90
  -6   6  -1  258.07   18.90
  -6   6  -1  227.18   17.20
  -6   6  -1  228.18   17.60
  -6   6  -1  223.78   17.00
  -6   6  -1  217.08   17.10
  -6   6  -1  217.58   21.30
   6  -6   1  225.98   16.80
   6  -6   1  256.57   19.20
   6  -6   1  252.17   16.90
  -7   6  -1   -3.20    4.20
  -7   6  -1   -3.70    8.30
  -7   6  -1    1.50    3.90
  -7   6  -1    5.70    5.40
  -7   6  -1    4.40    4.00
  -7   6  -1    6.60    4.50
   7  -6   1    2.80    3.30
   7  -6   1    3.70    5.40
   7  -6   1    0.90    3.30
  -8   6  -1    8.40    4.50
  -8   6  -1    0.40    3.50
  -8   6  -1    1.50    5.20
  -8   6  -1    5.40    8.80
  -8   6  -1    2.30    4.00
  -8   6  -1   -5.30    4.50
   8  -6   1   -1.20    1.80
   8  -6   1    0.00    2.20
  -9   6  -1    9.90    3.20
  -9   6  -1    6.50    5.20
  -9   6  -1   21.40    5.10
  -9   6  -1    6.20    6.00
  -9   6  -1   19.70    9.80
  -9   6  -1    3.20    2.90
  -9  -5   1    7.50    3.00
  -9  -5   1    7.80    3.30
  -9  -5   1    5.30    3.50
  -9  -5   1    6.40    3.40
  -9  -5   1   11.40    4.70
   8   5  -1  160.28   12.60
   8   5  -1  189.88   12.80
  -8  -5   1  171.08   13.70
  -8  -5   1  192.28   14.10
  -8  -5   1  190.08   14.30
  -8  -5   1  197.38   14.80
  -8  -5   1  177.38   14.00
  -8  -5   1  210.08   15.80
   7   5  -1    5.40    3.60
   7   5  -1   10.60    3.50
  -7  -5   1    6.80    4.00
  -7  -5   1   12.50    4.70
  -7  -5   1    8.10    4.30
  -7  -5   1    9.70    4.20
  -7  -5   1    5.60    3.80
   6   5  -1   28.40    4.60
   6   5  -1   30.90    4.80
  -6  -5   1   37.30    5.40
  -6  -5   1   30.80    4.90
  -6  -5   1   32.80    5.10
  -6  -5   1   28.60    5.00
  -6  -5   1   40.60    5.00
   5   5  -1  112.29    9.90
  -5  -5   1  107.39   10.10
  -5  -5   1  118.19   10.40
  -5  -5   1  120.59    9.70
  -5  -5   1  134.89   10.30
  -5  -5   1  116.29   10.10
   4   5  -1   11.70    3.60
   4   5  -1    7.00    3.30
  -4  -5   1    5.10    3.60
  -4  -5   1    9.10    3.40
  -4  -5   1    8.70    3.60
  -4  -5   1   10.90    3.20
  -4  -5   1   11.30    3.40
   3   5  -1  544.95   35.30
   3   5  -1  572.04   36.20
   3   5  -1  554.44   36.10
   3   5  -1  569.64   35.30
  -3  -5   1  515.25   36.20
  -3  -5   1  602.34   36.40
  -3  -5   1  586.24   36.30
  -3  -5   1  541.55   35.80
   2   5  -1  780.82   49.10
   2   5  -1  808.92   49.50
   2   5  -1  815.32   49.60
  -2  -5   1  711.63   49.00
  -2  -5   1  779.62   49.40
   1   5  -1  249.78   17.20
   1   5  -1  256.57   17.80
   1   5  -1  236.88   17.40
   1   5  -1  239.58   17.00
   1   5  -1  235.58   17.60
  -1  -5   1  252.67   17.30
  -1  -5   1  238.48   17.60
  -1  -5   1  277.47   17.70
  -1  -5   1  288.37   17.60
   0   5  -1  496.45   34.80
   0   5  -1  599.24   35.00
   0   5  -1  562.74   34.50
   0   5  -1  593.04   35.20
   0   5  -1  534.55   34.90
   0   5  -1  547.55   35.00
   0  -5   1  587.74   34.90
   0  -5   1  484.05   34.40
   0  -5   1  530.15   34.90
   0  -5   1  475.55   34.80
  -1   5  -1    5.20    4.30
  -1   5  -1   16.00    3.30
  -1   5  -1   14.80    4.10
  -1   5  -1   13.40    3.20
  -1   5  -1   17.60    4.20
  -1   5  -1    6.50    4.90
   1  -5   1    9.10    3.20
   1  -5   1   10.90    3.80
   1  -5   1   12.40    3.10
   1  -5   1    9.30    3.80
   1  -5   1   10.50    3.50
  -2   5  -1   13.50    3.50
  -2   5  -1   14.10    4.00
  -2   5  -1    8.50    4.10
  -2   5  -1   20.20    4.10
  -2   5  -1   18.40    4.70
  -2   5  -1    4.70    5.80
   2  -5   1   12.50    3.10
   2  -5   1   18.30    4.60
   2  -5   1   13.20    3.50
   2  -5   1   15.10    4.00
   2  -5   1   21.40    4.10
  -3   5  -1  357.36   23.80
  -3   5  -1  326.47   24.70
  -3   5  -1  340.07   22.60
  -3   5  -1  331.67   23.00
  -3   5  -1  342.87   23.10
  -3   5  -1  339.47   22.90
   3  -5   1  352.96   23.80
   3  -5   1  342.97   22.90
   3  -5   1  345.17   23.10
   3  -5   1  337.47   21.90
   3  -5   1  348.17   21.80
  -4   5  -1   77.79    7.90
  -4   5  -1   75.79   11.30
  -4   5  -1   74.19    7.60
  -4   5  -1   68.59    8.00
  -4   5  -1   73.69    8.00
   4  -5   1   68.29    7.80
  -5   5  -1  -10.20    6.40
  -5   5  -1   -4.40    3.40
  -5   5  -1    1.30    3.20
  -5   5  -1   -3.10    3.50
  -5   5  -1    2.80    3.50
  -5   5  -1    5.50    4.40
   5  -5   1    5.60    4.60
   5  -5   1    0.30    3.40
  -6   5  -1   96.69   14.50
  -6   5  -1  111.09   10.10
  -6   5  -1  122.59   10.50
  -6   5  -1  120.29   10.20
  -6   5  -1  101.59   10.60
  -6   5  -1  123.49   11.80
   6  -5   1  114.59    9.80
   6  -5   1  120.09    9.60
   6  -5   1  128.29   12.40
  -7   5  -1    1.50    3.50
  -7   5  -1    9.70    5.20
  -7   5  -1  -16.60    8.30
  -7   5  -1    1.60    4.00
  -7   5  -1    1.50    3.70
  -7   5  -1    2.50    3.90
   7  -5   1   -1.60    2.70
   7  -5   1    6.60    5.60
   7  -5   1    6.40    2.80
  -8   5  -1   10.20    3.50
  -8   5  -1    9.20    3.60
  -8   5  -1   14.60    5.40
  -8   5  -1   10.30    9.00
  -8   5  -1   12.20    4.10
  -8   5  -1   10.80    4.60
  -9   5  -1    1.90    5.20
  -9   5  -1    0.50    4.60
  -9   5  -1    6.20    4.30
  -9   5  -1   -1.20    8.50
  -9   5  -1    2.90    1.70
  -9   5  -1    1.70    1.70
  -9  -4   1    1.20    3.00
  -9  -4   1    7.10    3.80
  -9  -4   1    9.80    4.00
  -9  -4   1   -0.20    3.20
  -9  -4   1   14.70    4.40
  -8  -4   1    3.60    3.40
  -8  -4   1    2.00    3.60
  -8  -4   1    6.40    3.60
  -8  -4   1    5.40    3.00
  -8  -4   1    1.70    3.80
  -8  -4   1    1.70    3.00
   7   4  -1  102.39    8.40
   7   4  -1  102.39    8.30
  -7  -4   1  112.89    9.40
  -7  -4   1  114.39    9.40
  -7  -4   1   97.39    9.70
  -7  -4   1  116.19    8.90
  -7  -4   1  105.29    9.40
  -7  -4   1  109.89   10.10
   6   4  -1   20.30    3.80
   6   4  -1   28.40    4.00
  -6  -4   1   24.30    3.90
  -6  -4   1   28.60    4.20
  -6  -4   1   29.00    4.50
  -6  -4   1   24.30    4.20
  -6  -4   1   31.80    4.40
   5   4  -1   18.50    3.50
   5   4  -1   23.30    3.70
  -5  -4   1   19.90    3.40
  -5  -4   1   22.60    3.90
  -5  -4   1   19.70    3.00
  -5  -4   1   15.10    3.50
  -5  -4   1   17.50    3.80
   4   4  -1   -2.60    2.80
  -4  -4   1   -3.40    3.10
  -4  -4   1   -1.50    2.50
  -4  -4   1   -3.50    2.60
  -4  -4   1   -0.40    2.80
   3   4  -1  139.19    9.50
   3   4  -1  137.39   10.90
   3   4  -1  133.09   10.80
  -3  -4   1  168.98   11.30
  -3  -4   1  135.99   10.70
  -3  -4   1  159.68   11.10
  -3  -4   1  149.39   11.10
  -3  -4   1  153.38   11.30
   2   4  -1   69.49    6.40
   2   4  -1   63.99    5.90
   2   4  -1   61.29    6.90
   2   4  -1   69.99    4.60
   2   4  -1   69.29    6.80
  -2  -4   1   85.89    7.10
  -2  -4   1   59.59    6.80
  -2  -4   1   65.69    6.30
  -2  -4   1   64.49    6.70
   1   4  -1    8.10    2.90
   1   4  -1    5.10    2.80
   1   4  -1    2.10    3.20
   1   4  -1    6.20    2.20
   1   4  -1    3.00    3.00
   1   4  -1    5.00    2.30
  -1  -4   1    4.10    3.10
  -1  -4   1    1.00    2.70
  -1  -4   1    5.90    2.70
  -1  -4   1    5.70    2.50
   0   4  -1   57.49    6.30
   0   4  -1   46.50    5.80
   0   4  -1   56.99    5.70
   0   4  -1   71.59    6.70
   0   4  -1   60.79    6.50
   0  -4   1   49.99    6.30
   0  -4   1   55.59    6.20
   0  -4   1   73.19    6.60
   0  -4   1   68.09    5.80
   0  -4   1   59.29    6.30
  -1   4  -1  984.70   64.59
  -1   4  -1 1083.59   64.39
  -1   4  -1  988.70   64.59
  -1   4  -1  993.10   64.59
  -1   4  -1 1131.89   65.29
   1  -4   1  986.20   64.79
   1  -4   1  934.61   64.99
   1  -4   1 1117.09   64.59
   1  -4   1 1097.09   64.69
   1  -4   1 1022.20   64.29
  -2   4  -1   -5.50    2.80
  -2   4  -1   -6.80    3.00
  -2   4  -1    3.30    3.50
   2  -4   1    0.50    3.10
   2  -4   1   -8.20    4.50
   2  -4   1   -2.70    2.90
   2  -4   1   -2.80    2.80
  -3   4  -1  388.06   25.70
  -3   4  -1  381.36   25.80
  -3   4  -1  404.86   26.30
  -3   4  -1  414.76   25.90
  -3   4  -1  388.76   25.50
  -3   4  -1  392.86   27.70
   3  -4   1  375.06   25.60
   3  -4   1  396.16   27.20
   3  -4   1  404.96   25.70
   3  -4   1  400.56   26.40
  -4   4  -1  251.87   17.20
  -4   4  -1  256.77   17.30
  -4   4  -1  237.28   16.90
  -4   4  -1  238.08   17.20
  -4   4  -1  273.97   17.90
  -4   4  -1  216.58   19.60
   4  -4   1  239.48   19.80
   4  -4   1  256.07   17.20
   4  -4   1  270.67   18.20
  -5   4  -1   90.79    8.20
  -5   4  -1   87.79    8.00
  -5   4  -1   99.09    8.20
  -5   4  -1  100.99    9.50
  -5   4  -1   78.99   12.20
  -5   4  -1   83.89    8.30
   5  -4   1  105.49    9.90
   5  -4   1   87.09    8.10
  -6   4  -1   70.99    7.20
  -6   4  -1   60.39    6.80
  -6   4  -1   63.99    7.20
  -6   4  -1   58.39    7.30
  -6   4  -1   45.70   10.10
  -6   4  -1   65.09    8.60
   6  -4   1   59.69    6.50
   6  -4   1   51.39    7.20
  -7   4  -1    7.50    4.60
  -7   4  -1   -4.10    8.40
  -7   4  -1    4.70    3.80
  -7   4  -1    3.30    3.70
  -7   4  -1   -5.30    3.00
  -7   4  -1    1.90    3.20
   7  -4   1    1.30    2.10
   7  -4   1   -1.20    2.20
  -8   4  -1   15.10    4.30
  -8   4  -1   16.10    3.00
  -8   4  -1    8.40    4.80
  -8   4  -1   12.90    3.90
  -8   4  -1   13.60    8.90
  -8   4  -1   14.40    3.20
  -9   4  -1   -2.10    8.30
  -9   4  -1   -0.10    4.10
  -9   4  -1   -0.60    3.80
  -9   4  -1    7.00    4.60
  -9  -3   1   17.70    3.90
  -9  -3   1   21.70    4.50
  -9  -3   1    9.90    3.60
  -9  -3   1   13.50    5.20
  -8  -3   1   12.30    2.40
  -8  -3   1   10.70    3.80
  -8  -3   1   15.30    3.80
  -8  -3   1   15.60    3.50
  -8  -3   1   18.70    5.00
  -8  -3   1   10.50    2.40
  -7  -3   1   58.69    7.60
  -7  -3   1   62.19    6.20
  -7  -3   1   67.69    7.00
  -7  -3   1   57.39    7.30
  -7  -3   1   60.69    6.50
  -7  -3   1   62.99    6.30
   6   3  -1  394.16   26.20
   6   3  -1  423.06   26.20
  -6  -3   1  427.46   26.40
  -6  -3   1  412.26   26.60
  -6  -3   1  420.56   26.70
  -6  -3   1  426.26   27.00
  -6  -3   1  380.96   26.50
   5   3  -1   75.09    6.50
   5   3  -1   80.19    6.60
  -5  -3   1   75.39    6.90
  -5  -3   1   75.39    6.40
  -5  -3   1   80.49    6.90
  -5  -3   1   76.69    6.70
  -5  -3   1   79.09    6.70
   4   3  -1    1.90    2.40
   4   3  -1   -4.80    2.50
  -4  -3   1   -2.80    2.60
   3   3  -1 1461.45   84.59
  -3  -3   1 1305.27   83.79
  -3  -3   1 1303.47   84.29
  -3  -3   1 1314.77   84.49
  -3  -3   1 1374.26   84.19
  -3  -3   1 1413.56   84.59
   2   3  -1   -2.00    2.30
   2   3  -1   -3.40    2.40
   2   3  -1   -2.50    1.30
   2   3  -1   -3.40    1.60
  -2  -3   1   -2.10    2.00
  -2  -3   1   -1.20    2.50
  -2  -3   1    1.60    2.50
  -2  -3   1    1.60    1.90
   1   3  -1  895.91   59.29
   1   3  -1  969.60   59.49
   1   3  -1  938.21   59.79
   1   3  -1  946.41   59.59
  -1  -3   1 1014.60   59.59
  -1  -3   1  990.60   59.79
   0   3  -1 2528.65  153.08
   0  -3   1 2431.76  152.98
  -1   3  -1   79.49    7.50
  -1   3  -1  107.49    8.60
  -1   3  -1  105.69    7.90
  -1   3  -1   86.79    7.70
  -1   3  -1   87.69    7.10
  -1   3  -1  103.29    7.60
   1  -3   1   95.79    7.60
   1  -3   1  111.19    7.80
   1  -3   1   85.89    7.10
   1  -3   1   91.49    7.30
   1  -3   1   83.89    7.20
   1  -3   1   89.29    8.20
  -2   3  -1  782.32   46.00
  -2   3  -1  703.53   45.60
  -2   3  -1  690.63   45.70
  -2   3  -1  727.13   45.50
  -2   3  -1  678.93   45.70
  -2   3  -1  774.52   46.90
   2  -3   1  748.33   46.00
   2  -3   1  686.93   46.60
   2  -3   1  721.13   45.20
   2  -3   1  699.63   45.20
   2  -3   1  751.12   45.70
   2  -3   1  772.32   45.80
  -3   3  -1 2281.37  142.19
  -3   3  -1 2192.18  142.59
  -3   3  -1 2289.87  142.39
  -3   3  -1 2311.77  142.39
  -3   3  -1 2315.77  142.09
  -3   3  -1 2309.47  143.69
   3  -3   1 2394.16  142.79
   3  -3   1 2341.07  142.39
   3  -3   1 2300.17  143.69
  -4   3  -1  125.39   10.00
  -4   3  -1  120.19    9.30
  -4   3  -1  120.19    8.90
  -4   3  -1  109.39    8.80
  -4   3  -1  106.49    9.10
   4  -3   1  113.69    9.00
   4  -3   1   91.09   12.00
   4  -3   1  124.29    9.20
   4  -3   1  129.49   10.40
  -5   3  -1    4.50    2.40
  -5   3  -1    5.00    2.80
  -5   3  -1    6.20    2.90
  -5   3  -1    4.60    3.40
  -5   3  -1    0.40    2.40
   5  -3   1    6.70    2.50
   5  -3   1    8.60    2.70
   5  -3   1    0.40    6.50
   5  -3   1   -4.30    3.80
  -6   3  -1   43.80    6.00
  -6   3  -1   49.80    9.60
  -6   3  -1   52.39    6.20
  -6   3  -1   55.39    6.00
  -6   3  -1   48.80    6.00
  -6   3  -1   53.89    5.90
   6  -3   1   51.79    5.30
   6  -3   1   54.79    6.90
  -7   3  -1   24.20    9.10
  -7   3  -1   26.90    4.10
  -7   3  -1   30.20    4.20
  -7   3  -1   24.60    5.10
  -7   3  -1   28.30    3.80
  -7   3  -1   21.80    3.80
  -8   3  -1    3.60    3.40
  -8   3  -1    3.20    2.20
  -8   3  -1    2.50    3.60
  -8   3  -1    4.10    2.00
  -8   3  -1    5.10    4.20
  -8   3  -1    6.10    8.10
  -9   3  -1   -3.20    3.70
  -9   3  -1    6.80    8.40
  -9   3  -1   -3.30    3.80
  -9   3  -1    3.50    4.10
  -9  -2   1    1.90    5.10
  -9  -2   1   -1.40    3.30
  -9  -2   1    6.60    3.10
  -8  -2   1   22.40    5.80
  -8  -2   1   21.00    3.40
  -8  -2   1   17.30    4.30
  -7  -2   1   67.49    6.10
  -7  -2   1   66.19    8.60
  -7  -2   1   70.39    8.00
  -7  -2   1   69.59    5.50
  -7  -2   1   66.19    5.40
  -6  -2   1   -0.70    4.00
  -6  -2   1    1.40    1.70
  -6  -2   1    3.50    3.30
  -6  -2   1    2.80    1.70
  -6  -2   1    2.90    2.10
  -6  -2   1    2.70    2.20
   5   2  -1 1130.29   72.59
   5   2  -1 1212.58   72.59
  -5  -2   1 1149.89   72.39
  -5  -2   1 1196.78   72.89
  -5  -2   1 1184.48   72.39
   4   2  -1  367.66   21.80
   4   2  -1  340.17   21.80
  -4  -2   1  334.77   21.90
  -4  -2   1  325.67   21.30
  -4  -2   1  316.37   21.90
  -4  -2   1  347.47   21.30
  -4  -2   1  363.06   22.30
   3   2  -1  344.77   22.70
   3   2  -1  325.57   22.70
  -3  -2   1  370.76   22.80
  -3  -2   1  363.26   22.30
  -3  -2   1  363.06   22.80
  -3  -2   1  374.66   22.70
   2   2  -1  142.49   10.90
  -2  -2   1  177.48   11.00
  -2  -2   1  178.98   10.70
  -2  -2   1  150.28   10.20
  -2  -2   1  165.88   11.00
  -2  -2   1  163.38   10.50
   1   2  -1    4.00    0.90
   1   2  -1    5.20    2.40
   1   2  -1    2.50    1.50
   1   2  -1    3.40    1.80
   1   2  -1    3.70    2.00
  -1  -2   1    3.90    1.80
  -1  -2   1    2.10    2.00
  -1  -2   1    5.30    2.00
  -1  -2   1    4.90    1.70
   0   2  -1 1297.37   75.39
   0   2  -1 1137.49   75.19
   0   2  -1 1241.68   75.29
   0   2  -1 1143.59   75.29
   0  -2   1 1123.59   75.09
   0  -2   1 1291.77   75.39
   0  -2   1 1304.97   75.29
   0  -2   1 1196.08   75.29
  -1   2  -1   33.20    3.90
  -1   2  -1   42.60    4.30
  -1   2  -1   50.39    4.90
  -1   2  -1   34.80    4.90
  -1   2  -1   47.20    4.20
  -1   2  -1   43.00    4.60
   1  -2   1   36.10    5.10
   1  -2   1   37.60    4.20
   1  -2   1   41.10    4.10
   1  -2   1   46.60    4.50
   1  -2   1   35.70    4.30
   1  -2   1   42.90    4.60
  -3   2  -1    1.90    2.40
  -3   2  -1    2.60    2.50
  -3   2  -1   -0.20    1.90
  -3   2  -1   -0.50    2.50
  -3   2  -1   -0.10    1.70
  -3   2  -1   -8.50    4.90
   3  -2   1    0.00    2.50
   3  -2   1    0.60    4.60
   3  -2   1    3.40    2.70
   3  -2   1    0.60    2.30
  -4   2  -1  706.23   46.40
  -4   2  -1  720.53   46.00
  -4   2  -1  758.92   46.10
  -4   2  -1  708.43   45.70
  -4   2  -1  693.43   47.90
  -4   2  -1  736.63   45.70
   4  -2   1  781.22   46.70
   4  -2   1  746.53   47.90
   4  -2   1  750.42   46.00
   4  -2   1  743.83   45.90
  -5   2  -1  128.89    9.30
  -5   2  -1  120.79   10.00
  -5   2  -1  107.89   12.30
  -5   2  -1  123.29    8.80
  -5   2  -1  129.89    9.30
  -5   2  -1  124.59    8.90
   5  -2   1  133.79    9.00
   5  -2   1  129.39    9.10
   5  -2   1  119.89   12.40
  -6   2  -1    6.00    2.40
  -6   2  -1    6.50    2.60
  -6   2  -1    2.30    2.60
  -6   2  -1   10.30    6.80
  -6   2  -1    3.40    2.40
  -6   2  -1    3.40    3.40
   6  -2   1    7.00    2.10
  -7   2  -1   29.70    4.10
  -7   2  -1   28.90    3.70
  -7   2  -1   31.50    4.10
  -7   2  -1   36.20    5.10
  -7   2  -1   27.50    3.70
  -7   2  -1   41.20    9.00
  -8   2  -1   36.30    3.20
  -8   2  -1   24.10    4.90
  -8   2  -1   30.60    4.50
  -8   2  -1   29.80    4.40
  -8   2  -1   26.90    8.70
  -8   2  -1   35.50    3.10
  -9   2  -1   11.10    8.20
  -9   2  -1    3.70    3.90
  -9   2  -1    7.30    3.90
  -9   2  -1    3.60    3.60
  -9  -1   1   -7.80    5.60
  -9  -1   1   -4.20    3.40
  -9  -1   1    1.30    2.50
  -9  -1   1    5.10    2.90
  -8  -1   1    6.30    2.20
  -8  -1   1    4.40    2.20
  -8  -1   1   -0.90    5.40
  -8  -1   1    7.60    3.80
  -7  -1   1   23.70    6.60
  -7  -1   1   16.40    2.10
  -7  -1   1   13.80    4.10
  -7  -1   1   17.40    2.00
  -6  -1   1    6.10    1.40
  -6  -1   1    2.50    4.70
  -6  -1   1    3.80    1.30
  -6  -1   1    5.00    3.40
  -5  -1   1  715.83   43.10
  -5  -1   1  690.63   44.20
  -5  -1   1  637.94   44.50
  -5  -1   1  728.23   43.10
   4   1  -1  637.04   40.70
  -4  -1   1  645.34   40.90
  -4  -1   1  623.84   40.90
  -4  -1   1  736.73   42.20
   3   1  -1   -2.40    1.20
   3   1  -1   -2.80    1.20
  -3  -1   1    0.50    1.30
  -3  -1   1   -2.10    2.50
  -3  -1   1   -2.60    1.30
   2   1  -1  977.90   57.29
   2   1  -1  889.11   57.29
  -2  -1   1  871.31   57.29
  -2  -1   1  944.61   57.29
  -2  -1   1  957.10   57.49
   1   1  -1  159.38   10.60
  -1  -1   1  169.08   10.60
  -1  -1   1  144.09   10.50
  -1  -1   1  168.08   10.30
  -1  -1   1  177.98   10.30
  -1   1  -1  854.71   51.99
  -1   1  -1  847.62   52.09
  -1   1  -1  812.62   52.49
  -1   1  -1  852.21   52.09
  -1   1  -1  835.82   52.09
  -1   1  -1  892.31   51.99
   1  -1   1  825.42   52.09
   1  -1   1  834.62   51.99
   1  -1   1  817.72   52.09
   1  -1   1  836.72   51.99
   1  -1   1  850.01   52.49
  -3   1  -1  837.02   55.59
  -3   1  -1  848.82   54.49
  -3   1  -1  912.91   54.19
  -3   1  -1  886.21   54.59
  -3   1  -1  847.22   54.09
  -3   1  -1  974.90   54.79
   3  -1   1  885.81   54.49
   3  -1   1  843.12   54.59
   3  -1   1  924.81   54.79
   3  -1   1  812.82   55.59
  -4   1  -1 1068.49   68.69
  -4   1  -1 1135.19   69.19
  -4   1  -1 1163.58   69.29
  -4   1  -1 1076.29   68.69
  -4   1  -1 1233.68   69.49
  -4   1  -1  987.30   70.49
   4  -1   1 1066.29   70.59
   4  -1   1 1173.38   69.09
   4  -1   1 1122.29   69.09
  -5   1  -1    2.50    1.60
  -5   1  -1    3.40    5.40
  -5   1  -1   -2.00    1.40
  -5   1  -1   -1.10    2.30
  -5   1  -1    3.40    2.40
  -5   1  -1   -2.80    2.40
   5  -1   1   -1.10    5.20
   5  -1   1    1.20    1.90
   5  -1   1   -1.10    1.90
  -6   1  -1   -3.00    5.50
  -6   1  -1   -5.20    2.60
  -6   1  -1   -0.80    2.10
  -6   1  -1   -2.90    2.20
  -6   1  -1   -2.00    2.30
  -6   1  -1   -5.40    1.80
   6  -1   1   -1.20    1.50
   6  -1   1    6.40    5.80
   6  -1   1   -1.80    1.60
  -7   1  -1   -3.60    6.40
  -7   1  -1   -3.00    2.60
  -7   1  -1   -1.70    2.20
  -7   1  -1   -2.70    3.10
  -7   1  -1   -6.30    2.60
  -7   1  -1   -3.10    2.40
  -8   1  -1   18.90    7.90
  -8   1  -1   12.40    3.50
  -8   1  -1   12.60    3.80
  -8   1  -1   23.70    2.30
  -8   1  -1   19.20    3.80
  -8   1  -1   23.40    2.50
  -9   1  -1    7.10    4.00
  -9   1  -1   15.20    7.80
  -9   1  -1    0.90    3.10
  -9   1  -1    4.60    3.60
  -9   0   1    2.50    6.80
  -9   0   1    3.30    2.30
  -9   0   1   -3.40    3.60
  -8   0   1    2.70    6.10
  -8   0   1    6.70    1.50
  -8   0   1    6.70    1.60
  -8   0   1    6.10    3.90
  -7   0   1   73.49   10.90
  -7   0   1   85.79    8.90
  -6   0   1  389.06   26.50
  -6   0   1  407.06   27.60
  -5   0   1   70.99    7.70
  -5   0   1   84.49    9.00
  -4   0   1   -5.10    3.90
  -4   0   1    2.80    0.70
  -4   0   1    2.30    0.70
  -4   0   1    0.70    3.00
  -3   0   1  142.29   10.00
  -3   0   1  128.19   10.40
  -2   0   1  391.76   25.10
  -1   0   1  130.19    8.20
  -3   0  -1  348.17   22.50
  -3   0  -1  385.96   22.30
  -3   0  -1  331.87   23.30
  -3   0  -1  347.67   22.00
  -3   0  -1  381.96   22.50
  -3   0  -1  338.77   22.00
   3   0   1  350.26   22.40
   3   0   1  353.46   23.40
   3   0   1  338.77   22.50
  -4   0  -1   -0.20    1.20
  -4   0  -1    3.60    2.00
  -4   0  -1   -3.60    2.20
  -4   0  -1    1.90    4.50
  -4   0  -1    0.30    2.30
  -4   0  -1   -0.20    1.40
   4   0   1   -0.40    2.00
   4   0   1    1.50    2.20
   4   0   1   -2.90    4.30
  -5   0  -1   24.60    3.30
  -5   0  -1   34.20    6.20
  -5   0  -1   26.20    3.40
  -5   0  -1   23.00    2.60
  -5   0  -1   23.80    3.50
   5   0   1   35.40    6.10
   5   0   1   21.80    2.90
   5   0   1   24.50    3.00
  -6   0  -1  129.59    9.00
  -6   0  -1  115.39    8.90
  -6   0  -1  143.59   12.30
  -6   0  -1  120.09    9.10
  -6   0  -1  121.89    9.10
   6   0   1  120.49   12.10
   6   0   1  121.99    8.60
   6   0   1  113.69    8.40
  -7   0  -1  128.39   13.10
  -7   0  -1  108.19    9.40
  -7   0  -1  112.69    8.70
  -7   0  -1  119.69    9.00
  -7   0  -1  123.89    9.60
  -7   0  -1  116.89    9.30
  -8   0  -1    0.10    1.70
  -8   0  -1   -5.60    2.40
  -8   0  -1    4.10    3.30
  -8   0  -1   -3.60    6.10
  -8   0  -1    0.10    1.80
  -8   0  -1   -1.40    3.00
  -9   0  -1   -3.10    2.20
  -9   0  -1    7.60    4.10
  -9   0  -1    0.10    6.60
  -9   0  -1   -2.00    3.50
  -9   1   1   -1.80    2.10
  -9   1   1   -1.40    2.10
  -9   1   1    0.20    6.70
  -8   1   1   21.50    2.30
  -8   1   1   19.80    7.50
  -8   1   1   16.40    4.70
  -7   1   1   41.20    8.60
  -7   1   1   30.10    5.30
  -6   1   1    2.60    3.50
  -6   1   1    1.10    5.50
  -5   1   1  414.46   28.50
  -5   1   1  451.45   29.60
  -4   1   1   47.00    7.00
  -4   1   1   54.59    3.50
  -4   1   1   46.50    3.40
  -4   1   1   46.30    6.50
  -3   1   1  602.94   35.50
  -3   1   1  544.25   35.50
  -3   1   1  557.14   37.00
  -3   1   1  594.94   36.60
   2  -1  -1 1461.65   89.99
   2  -1  -1 1475.85   90.79
   2  -1  -1 1416.46   89.99
  -2   1   1 1472.95   90.69
  -2   1   1 1502.95   89.99
  -2   1   1 1412.16   90.89
  -2   1   1 1498.85   89.99
   1  -1  -1  315.57   19.00
   1  -1  -1  298.47   18.50
  -1   1   1  263.57   18.90
  -1   1   1  301.57   18.50
  -1   1   1  287.77   18.30
  -1   1   1  305.97   18.50
  -1  -1  -1 1666.43   99.29
   1   1   1 1655.73   99.29
   1   1   1 1509.85   99.39
  -2  -1  -1 1338.87   86.79
  -2  -1  -1 1413.26   86.69
  -2  -1  -1 1428.36   86.99
  -2  -1  -1 1467.45   86.69
  -2  -1  -1 1381.46   86.89
   2   1   1 1492.15   86.99
   2   1   1 1316.27   86.99
  -3  -1  -1   27.60    3.50
  -3  -1  -1   23.40    3.00
  -3  -1  -1   27.70    3.50
  -3  -1  -1   26.80    3.20
  -3  -1  -1   25.50    3.30
  -3  -1  -1   26.80    4.10
   3   1   1   24.80    3.30
   3   1   1   32.80    4.60
  -4  -1  -1  126.69   10.50
  -4  -1  -1  137.69    9.70
  -4  -1  -1  126.79    9.00
  -4  -1  -1  141.09    9.00
  -4  -1  -1  119.89    9.00
  -4  -1  -1  128.09    9.50
   4   1   1  138.19    9.50
   4   1   1  127.99    9.30
   4   1   1  122.39   10.70
  -5  -1  -1  376.96   22.90
  -5  -1  -1  340.07   22.50
  -5  -1  -1  355.16   22.80
  -5  -1  -1  338.37   23.90
  -5  -1  -1  363.26   22.50
   5   1   1  336.97   22.60
   5   1   1  349.57   22.60
   5   1   1  351.26   24.20
  -6  -1  -1   14.90    3.30
  -6  -1  -1   13.30    2.70
  -6  -1  -1   15.90    3.20
  -6  -1  -1   21.30    5.60
  -6  -1  -1   11.80    3.00
  -6  -1  -1   14.90    2.90
   6   1   1   14.20    2.80
   6   1   1   21.60    5.80
   6   1   1   12.30    2.60
  -7  -1  -1  324.27   20.60
  -7  -1  -1  312.87   20.90
  -7  -1  -1  304.27   20.70
  -7  -1  -1  325.27   23.10
  -7  -1  -1  333.57   21.10
   7   1   1  291.27   19.60
  -8  -1  -1    7.80    5.90
  -8  -1  -1    4.40    3.50
  -8  -1  -1    5.00    2.40
  -8  -1  -1    3.00    2.10
  -8  -1  -1    2.30    2.40
  -8  -1  -1   11.80    3.90
  -9  -1  -1   48.20    6.10
  -9  -1  -1   40.20    8.00
  -9   2   1    2.10    2.20
  -9   2   1    1.20    2.40
  -9   2   1    5.50    7.70
  -9   2   1   -2.50    4.20
  -8   2   1    7.30    7.40
  -8   2   1    4.20    1.70
  -8   2   1    7.00    4.40
  -8   2   1    3.40    1.60
  -7   2   1   40.30    9.00
  -7   2   1   28.50    5.80
  -6   2   1    0.80    3.70
  -6   2   1    2.50    6.10
  -5   2   1    3.70    1.50
  -5   2   1    4.40    3.50
  -5   2   1    2.20    5.50
  -5   2   1    2.30    1.50
   4  -2  -1  924.21   58.29
   4  -2  -1 1008.20   58.29
   4  -2  -1  943.41   59.79
  -4   2   1  926.71   58.49
  -4   2   1  921.51   58.49
  -4   2   1  921.81   60.49
  -4   2   1  965.40   59.69
   3  -2  -1   44.20    6.30
   3  -2  -1   55.79    4.50
   3  -2  -1   57.69    4.40
  -3   2   1   54.69    4.50
  -3   2   1   48.90    6.40
  -3   2   1   49.10    7.00
  -3   2   1   50.89    4.50
   2  -2  -1  512.55   31.60
   2  -2  -1  495.55   30.90
  -2   2   1  497.75   30.90
  -2   2   1  525.05   31.60
  -2   2   1  466.35   30.60
  -2   2   1  480.85   30.90
  -2   2   1  481.25   30.50
   0  -2  -1 1452.75   91.39
   0  -2  -1 1452.65   91.29
   0  -2  -1 1534.45   91.39
   0   2   1 1562.94   91.39
   0   2   1 1450.75   91.39
   0   2   1 1413.76   91.19
  -1  -2  -1 1373.66   85.49
  -1  -2  -1 1452.65   85.59
  -1  -2  -1 1352.06   85.49
   1   2   1 1364.56   85.49
   1   2   1 1474.55   85.39
   1   2   1 1370.66   85.59
   1   2   1 1284.47   85.39
  -2  -2  -1 1345.87   92.59
  -2  -2  -1 1551.94   92.69
  -2  -2  -1 1471.35   92.49
  -2  -2  -1 1575.44   92.49
  -2  -2  -1 1440.76   92.29
  -2  -2  -1 1326.37   92.69
   2   2   1 1473.35   92.49
   2   2   1 1638.54   92.39
   2   2   1 1513.15   92.79
   2   2   1 1515.85   92.29
   2   2   1 1611.64   92.69
  -3  -2  -1 1579.14   95.89
  -3  -2  -1 1591.64   95.99
  -3  -2  -1 1415.36   95.89
  -3  -2  -1 1530.95   96.09
   3   2   1 1628.54   96.09
  -4  -2  -1   13.90    3.20
  -4  -2  -1   25.10    4.10
  -4  -2  -1   22.50    3.60
  -4  -2  -1   16.30    3.10
   4   2   1   22.00    3.60
   4   2   1   22.10    4.30
   4   2   1   18.60    3.60
  -5  -2  -1   -2.90    2.70
  -5  -2  -1    1.00    2.50
  -5  -2  -1   -2.60    1.70
  -5  -2  -1    1.50    3.50
  -5  -2  -1   -0.60    2.70
   5   2   1    0.00    2.40
   5   2   1   -1.30    2.50
   5   2   1    2.00    3.90
  -6  -2  -1   -4.20    2.80
  -6  -2  -1   -0.30    4.30
  -6  -2  -1    0.30    1.80
  -6  -2  -1   -2.60    2.90
  -6  -2  -1    2.30    3.00
   6   2   1   -2.20    2.40
   6   2   1    0.10    4.60
  -7  -2  -1   -2.60    3.10
  -7  -2  -1    4.10    5.00
  -7  -2  -1   -2.70    3.30
  -7  -2  -1   -1.60    3.50
  -7  -2  -1    0.00    1.80
   7   2   1   -3.90    2.20
  -8  -2  -1    4.50    3.10
  -8  -2  -1    3.60    0.70
  -8  -2  -1    7.40    4.00
  -8  -2  -1   12.50    5.80
  -8  -2  -1    6.60    2.90
  -9  -2  -1   30.10    6.90
  -9  -2  -1   28.60    5.20
  -9  -2  -1   27.30    4.70
  -9  -2  -1   19.50    2.70
  -9  -2  -1   31.50    3.40
  -9   3   1   -1.80    4.30
  -9   3   1    2.20    2.80
  -9   3   1   18.10    9.10
  -9   3   1    9.10    2.70
  -8   3   1    0.10    4.60
  -8   3   1    1.00    2.20
  -8   3   1   -0.40    2.40
  -8   3   1    2.60    7.60
  -7   3   1    6.20    7.90
  -7   3   1   18.80    2.60
  -7   3   1   23.20    5.50
  -7   3   1   17.70    2.50
  -6   3   1   -1.80    6.60
  -6   3   1    3.00    1.40
  -6   3   1    3.80    4.10
  -6   3   1    4.40    1.90
  -6   3   1    4.50    2.00
  -6   3   1    3.80    1.40
   5  -3  -1   34.00    5.80
   5  -3  -1   36.70    3.60
   5  -3  -1   36.70    3.50
  -5   3   1   35.60    3.00
  -5   3   1   32.90    4.20
  -5   3   1   32.60    2.90
  -5   3   1   23.40    7.80
  -5   3   1   35.70    4.10
  -5   3   1   33.50    5.50
   4  -3  -1  592.64   36.30
   4  -3  -1  607.14   37.90
   4  -3  -1  594.54   36.40
  -4   3   1  588.34   36.40
  -4   3   1  559.64   36.00
  -4   3   1  586.84   35.90
  -4   3   1  547.35   38.60
  -4   3   1  572.24   36.40
  -4   3   1  555.94   37.50
   3  -3  -1   94.89    7.20
   3  -3  -1   93.79    9.00
   3  -3  -1   90.89    7.20
  -3   3   1   71.39   10.00
  -3   3   1   95.99    7.40
  -3   3   1  102.09    6.80
  -3   3   1  105.39    9.00
  -3   3   1   91.39    7.40
  -3   3   1   90.39    7.00
   2  -3  -1   80.99    6.40
   2  -3  -1   98.29    7.80
   2  -3  -1   76.59    6.50
   2  -3  -1   75.99    5.40
  -2   3   1   83.79    6.60
  -2   3   1   88.59    7.70
  -2   3   1   88.79    6.60
  -2   3   1   67.59    6.60
  -2   3   1   80.39    6.20
   1  -3  -1   87.19    7.20
   1  -3  -1   88.19    7.60
   1  -3  -1   97.79    7.40
   1  -3  -1   84.59    6.80
   1  -3  -1   79.09    7.20
  -1   3   1   85.49    7.20
  -1   3   1  108.09    7.80
  -1   3   1   89.59    6.70
  -1   3   1  100.19    7.40
  -1   3   1   82.29    7.20
   0  -3  -1   74.79    6.70
   0  -3  -1   84.59    7.30
   0  -3  -1   84.19    6.70
   0  -3  -1   68.29    6.80
   0  -3  -1   87.39    7.10
   0   3   1   82.39    7.20
   0   3   1   83.49    7.30
   0   3   1   87.39    7.30
   0   3   1   97.99    6.70
  -1  -3  -1  661.03   39.90
  -1  -3  -1  670.93   40.00
  -1  -3  -1  650.63   39.90
   1   3   1  602.44   39.50
   1   3   1  574.54   39.70
   1   3   1  633.84   40.00
  -2  -3  -1    7.70    3.00
  -2  -3  -1    6.10    2.10
  -2  -3  -1    9.30    2.70
  -2  -3  -1    3.70    2.90
  -2  -3  -1    5.80    3.00
   2   3   1    4.40    2.30
   2   3   1    7.30    2.80
   2   3   1    8.60    2.10
   2   3   1    4.80    3.00
   2   3   1    4.00    2.00
  -3  -3  -1  160.08   11.00
  -3  -3  -1  154.18   11.50
  -3  -3  -1  143.39   11.20
  -3  -3  -1  152.58   10.40
  -3  -3  -1  137.39   11.10
   3   3   1  142.99    9.70
   3   3   1  151.08    9.60
   3   3   1  149.59   11.20
   3   3   1  145.79   11.40
  -4  -3  -1   -1.30    2.50
  -4  -3  -1    7.90    2.90
  -4  -3  -1    2.10    3.20
  -4  -3  -1    0.30    2.90
  -4  -3  -1    4.50    1.90
  -4  -3  -1   -0.10    3.00
   4   3   1    2.60    3.10
   4   3   1    1.30    3.10
  -5  -3  -1  149.88   11.00
  -5  -3  -1  129.59   10.70
  -5  -3  -1  140.59   11.10
  -5  -3  -1  156.48   11.40
  -5  -3  -1  145.69   11.10
   5   3   1  145.79   11.40
   5   3   1  144.59   11.00
   5   3   1  146.29   10.80
  -6  -3  -1   15.90    3.60
  -6  -3  -1   16.90    2.70
  -6  -3  -1   22.70    2.80
  -6  -3  -1   24.10    4.40
  -6  -3  -1   15.90    4.10
  -6  -3  -1   23.40    4.20
  -6  -3  -1   21.00    4.80
   6   3   1   30.40    5.50
   6   3   1   19.40    3.70
  -7  -3  -1    5.70    3.50
  -7  -3  -1    3.80    3.60
  -7  -3  -1   13.40    4.90
  -7  -3  -1   11.30    2.20
  -7  -3  -1    8.00    1.90
  -7  -3  -1    4.40    3.30
  -7  -3  -1    6.60    4.20
   7   3   1    5.00    2.90
   7   3   1    5.70    2.90
  -8  -3  -1   12.80    4.10
  -8  -3  -1   11.90    3.90
  -8  -3  -1   11.10    3.60
  -8  -3  -1   10.30    4.90
   8   3   1   11.10    2.20
   8   3   1   10.20    2.50
  -9  -3  -1   11.20    3.10
  -9  -3  -1   19.30    5.50
  -9  -3  -1    3.70    3.20
  -9  -3  -1    9.70    4.40
  -9  -3  -1   14.30    5.90
  -9   4   1   11.20    3.50
  -9   4   1   14.60    8.90
  -9   4   1   10.60    3.70
  -9   4   1    8.70    5.50
  -8   4   1    8.90    5.10
  -8   4   1    7.70    3.30
  -8   4   1    4.00    8.20
  -8   4   1   10.10    3.00
  -7   4   1   35.90    4.00
  -7   4   1   32.00    3.90
  -7   4   1   32.30    3.40
  -7   4   1   23.30    3.80
  -7   4   1   26.60    9.60
  -7   4   1   25.80    6.20
   6  -4  -1  139.39   10.10
   6  -4  -1  140.99   10.10
   6  -4  -1  165.98   14.20
  -6   4   1  156.08   13.40
  -6   4   1  156.78   10.90
  -6   4   1  151.38   10.90
  -6   4   1  149.09   11.00
  -6   4   1  164.08   15.80
  -6   4   1  160.78   11.00
   5  -4  -1   -1.50    2.20
   5  -4  -1   -0.60    2.30
   5  -4  -1    2.50    4.50
  -5   4   1    3.00    4.00
  -5   4   1    1.30    2.10
  -5   4   1   -0.80    2.20
  -5   4   1    0.50    2.60
  -5   4   1   -0.20    2.60
  -5   4   1  -13.90    6.20
   4  -4  -1  931.91   57.39
   4  -4  -1  955.10   57.39
   4  -4  -1  899.11   58.59
  -4   4   1  900.41   59.69
  -4   4   1  937.71   58.59
  -4   4   1  891.61   57.39
  -4   4   1  892.51   57.19
  -4   4   1  910.01   57.09
  -4   4   1  928.81   57.39
   3  -4  -1   -8.30    2.70
   3  -4  -1   -1.80    3.90
   3  -4  -1   -1.80    2.70
  -3   4   1   -2.00    2.30
  -3   4   1   -5.00    2.90
  -3   4   1   -5.00    2.50
  -3   4   1    2.80    4.00
  -3   4   1   -5.80    3.00
   2  -4  -1  193.38   13.40
   2  -4  -1  213.58   14.90
   2  -4  -1  210.98   14.10
   2  -4  -1  197.98   13.20
   2  -4  -1  198.28   13.90
  -2   4   1  180.88   13.60
  -2   4   1  234.58   15.00
  -2   4   1  184.98   13.90
  -2   4   1  205.98   14.20
  -2   4   1  198.08   14.10
   1  -4  -1 2462.75  170.48
   1  -4  -1 2795.52  170.48
   1  -4  -1 2691.13  170.18
   1  -4  -1 2766.32  170.38
  -1   4   1 2950.60  170.38
  -1   4   1 2651.93  169.98
  -1   4   1 2828.62  170.38
  -1   4   1 2916.61  170.68
   0  -4  -1   -2.40    2.60
   0  -4  -1   -0.10    2.30
   0  -4  -1    2.80    2.40
   0  -4  -1   -0.10    2.60
   0  -4  -1   -0.40    2.30
   0   4   1    2.40    2.90
   0   4   1   -5.40    2.60
   0   4   1   -1.40    2.20
   0   4   1   -3.20    3.00
   0   4   1    2.80    3.20
  -1  -4  -1   81.99    7.40
  -1  -4  -1   89.99    7.50
  -1  -4  -1   91.29    8.00
  -1  -4  -1   91.29    8.00
  -1  -4  -1   85.39    8.10
   1   4   1   81.79    7.10
   1   4   1   72.09    7.60
   1   4   1   90.09    7.40
   1   4   1   90.69    7.50
   1   4   1   98.79    7.80
  -2  -4  -1  735.43   47.30
  -2  -4  -1  724.13   47.20
  -2  -4  -1  805.82   47.00
   2   4   1  749.33   46.70
   2   4   1  756.62   46.50
   2   4   1  707.83   46.80
   2   4   1  732.43   47.20
  -3  -4  -1   18.20    4.10
  -3  -4  -1   18.90    4.00
  -3  -4  -1   16.40    3.10
  -3  -4  -1   16.80    4.10
  -3  -4  -1   16.10    3.60
   3   4   1   18.10    4.10
   3   4   1   12.50    2.80
   3   4   1   20.40    3.90
   3   4   1   20.10    3.10
  -4  -4  -1   73.59    7.40
  -4  -4  -1   50.09    6.40
  -4  -4  -1   71.59    6.90
  -4  -4  -1   63.39    7.40
   4   4   1   60.39    6.00
   4   4   1   73.19    6.80
   4   4   1   63.69    7.50
  -5  -4  -1    5.80    3.40
  -5  -4  -1    3.60    3.40
  -5  -4  -1   -1.30    2.30
  -5  -4  -1    3.60    3.60
  -5  -4  -1    5.10    3.10
  -5  -4  -1    4.40    3.00
   5   4   1    2.80    3.20
   5   4   1    7.40    3.70
  -6  -4  -1   12.40    4.50
  -6  -4  -1   20.80    4.30
  -6  -4  -1   13.90    3.90
  -6  -4  -1   10.30    2.80
  -6  -4  -1   11.30    4.30
  -6  -4  -1   15.80    4.00
   6   4   1   15.40    4.20
   6   4   1   17.20    4.00
  -7  -4  -1    1.50    2.00
  -7  -4  -1   -2.20    4.10
  -7  -4  -1    2.70    1.80
  -7  -4  -1    1.40    4.00
  -7  -4  -1    2.50    4.50
  -7  -4  -1    5.70    4.00
  -7  -4  -1   -4.50    3.50
   7   4   1   -2.70    3.00
   7   4   1    0.00    3.30
  -8  -4  -1   -4.50    3.60
  -8  -4  -1   -4.90    4.10
  -8  -4  -1    2.70    4.10
  -8  -4  -1   -7.90    3.90
  -8  -4  -1   -8.90    4.60
   8   4   1   -5.50    2.60
   8   4   1   -4.30    2.60
  -9  -4  -1   27.90    6.20
  -9  -4  -1   14.30    4.90
  -9  -4  -1   30.30    5.80
  -9  -4  -1   24.20    4.20
  -9   5   1   -2.40    3.80
  -9   5   1   16.00    9.00
  -9   5   1   -1.70    5.70
  -9   5   1   10.60    3.80
  -8   5   1    0.80    3.20
  -8   5   1    0.30    1.70
  -8   5   1   -0.80    1.70
  -8   5   1    2.20    3.50
  -8   5   1    2.20    5.40
  -8   5   1   -4.90    8.20
   7  -5  -1   65.49    4.70
  -7   5   1   75.89    6.90
  -7   5   1   80.39   12.80
  -7   5   1   70.29    8.00
  -7   5   1   79.39    7.80
  -7   5   1   81.29   10.50
  -7   5   1   75.99    6.90
   6  -5  -1    0.10    2.40
   6  -5  -1    1.90    5.40
   6  -5  -1   -5.50    2.50
  -6   5   1   -0.40    4.70
  -6   5   1   -3.20    3.20
  -6   5   1   -3.80    3.00
  -6   5   1   -1.70    3.30
  -6   5   1  -15.70    7.10
  -6   5   1    0.30    3.10
   5  -5  -1  101.09   11.00
   5  -5  -1   83.09    7.90
   5  -5  -1   91.29    7.80
  -5   5   1   91.59    8.00
  -5   5   1   89.69    7.80
  -5   5   1   89.29   10.30
  -5   5   1   84.09    8.20
  -5   5   1   87.49    8.30
  -5   5   1   76.39   11.60
   4  -5  -1 1235.98   77.79
   4  -5  -1 1225.68   76.49
  -4   5   1 1222.58   76.49
  -4   5   1 1234.28   76.59
  -4   5   1 1218.68   78.69
  -4   5   1 1216.78   76.19
  -4   5   1 1194.18   76.59
  -4   5   1 1245.58   77.59
   3  -5  -1  128.99   10.40
   3  -5  -1  133.29   10.20
   3  -5  -1  137.29   11.70
  -3   5   1  142.09   11.90
  -3   5   1  118.19   10.10
  -3   5   1  116.69   12.50
  -3   5   1  136.89   10.30
  -3   5   1  131.69    9.90
  -3   5   1  106.39   10.30
   2  -5  -1  135.19   10.40
   2  -5  -1  121.69   11.30
   2  -5  -1  124.99   10.10
   2  -5  -1  133.99    9.50
   2  -5  -1  133.19   10.60
  -2   5   1  129.69   10.40
  -2   5   1  111.59   11.90
  -2   5   1  122.79   11.30
  -2   5   1  128.19    9.80
  -2   5   1  116.19   10.30
  -2   5   1  138.29   10.50
   1  -5  -1 3756.02  240.28
   1  -5  -1 4101.99  240.18
   1  -5  -1 3985.70  240.48
   1  -5  -1 4274.37  240.78
  -1   5   1 4159.78  240.38
  -1   5   1 3462.25  240.38
  -1   5   1 3644.54  240.28
  -1   5   1 3762.02  239.88
   0  -5  -1    3.60    3.60
   0  -5  -1    5.30    3.70
   0  -5  -1   11.40    3.20
   0  -5  -1   14.30    4.40
   0  -5  -1    8.50    3.20
   0   5   1    1.50    4.00
   0   5   1    2.80    3.60
   0   5   1    6.20    3.10
   0   5   1    6.50    3.70
   0   5   1    3.30    4.00
  -1  -5  -1   41.60    5.80
  -1  -5  -1   41.60    5.40
  -1  -5  -1   42.20    6.00
  -1  -5  -1   40.80    5.50
  -1  -5  -1   38.40    4.70
   1   5   1   54.89    6.60
   1   5   1   37.30    5.40
   1   5   1   34.30    5.50
   1   5   1   29.10    4.80
   1   5   1   48.00    5.80
  -2  -5  -1  632.54   41.30
  -2  -5  -1  652.83   41.50
  -2  -5  -1  569.94   41.10
  -2  -5  -1  693.63   41.00
   2   5   1  622.64   40.90
   2   5   1  650.83   40.90
   2   5   1  656.03   40.70
   2   5   1  629.34   41.20
   2   5   1  657.13   41.40
  -3  -5  -1    1.10    3.50
  -3  -5  -1    3.40    3.60
  -3  -5  -1    4.70    3.80
  -3  -5  -1    0.20    3.00
  -3  -5  -1   -2.30    2.60
   3   5   1   -1.60    2.50
   3   5   1    3.60    3.80
   3   5   1   -1.90    3.60
   3   5   1    4.20    2.80
   3   5   1    2.90    2.30
  -4  -5  -1    2.10    2.80
  -4  -5  -1   -1.30    3.70
  -4  -5  -1    6.10    3.90
  -4  -5  -1    7.10    4.20
  -4  -5  -1    2.20    3.40
   4   5   1    1.40    3.30
   4   5   1    1.20    2.50
   4   5   1    5.50    1.70
   4   5   1   -1.00    3.50
  -5  -5  -1  196.18   15.00
  -5  -5  -1  219.48   15.70
  -5  -5  -1  220.08   14.40
  -5  -5  -1  205.68   15.40
  -5  -5  -1  194.58   15.60
   5   5   1  202.28   15.10
   5   5   1  191.78   14.10
  -6  -5  -1   -1.50    3.90
  -6  -5  -1    3.20    2.60
  -6  -5  -1    0.70    3.90
  -6  -5  -1   -3.50    4.20
  -6  -5  -1   -3.10    4.50
   6   5   1    2.00    3.30
  -7  -5  -1   -2.80    4.30
  -7  -5  -1   -6.90    4.30
  -7  -5  -1    6.00    2.30
  -7  -5  -1  -10.00    4.20
  -7  -5  -1   -1.00    2.20
  -7  -5  -1   -9.70    4.90
   7   5   1   -4.40    3.70
   7   5   1   -9.90    3.40
  -8  -5  -1   36.00    6.40
  -8  -5  -1   30.70    5.60
  -8  -5  -1   52.59    7.40
  -8  -5  -1   46.30    6.50
   8   5   1   36.90    5.00
   8   5   1   34.00    4.70
  -9  -5  -1  124.49   11.30
  -9  -5  -1  112.49   10.30
   9   5   1  111.59    8.80
  -9   6   1    6.70    4.20
  -9   6   1   -4.50    4.20
  -9   6   1   19.40   10.10
  -8   6   1   -2.60    3.80
  -8   6   1   -3.00    2.70
  -8   6   1    1.20    3.80
  -8   6   1   -1.10    5.50
  -8   6   1   -9.40    8.20
  -8   6   1   -2.60    2.60
   7  -6  -1   10.30    2.90
   7  -6  -1   19.80    7.40
   7  -6  -1   13.60    2.90
  -7   6   1   14.70    4.00
  -7   6   1   21.10    6.60
  -7   6   1   -2.10    8.60
  -7   6   1   15.10    4.00
  -7   6   1   10.50    4.00
  -7   6   1   14.70    4.40
   6  -6  -1   27.80    4.50
   6  -6  -1   34.00    7.20
   6  -6  -1   30.50    4.60
  -6   6   1   33.30    4.80
  -6   6   1   27.30    4.90
  -6   6   1   27.30    5.00
  -6   6   1   27.10   10.50
  -6   6   1   31.50    5.00
  -6   6   1   38.00    6.90
   5  -6  -1  395.46   28.10
   5  -6  -1  392.06   26.00
  -5   6   1  399.16   26.40
  -5   6   1  414.36   26.40
  -5   6   1  404.46   26.00
  -5   6   1  371.46   26.30
  -5   6   1  370.26   27.50
  -5   6   1  389.66   29.30
   4  -6  -1   -2.60    3.20
   4  -6  -1   -5.10    4.40
   4  -6  -1   -4.80    3.30
  -4   6   1   -2.50    3.20
  -4   6   1   -4.60    3.50
  -4   6   1   -5.30    4.40
  -4   6   1   -3.80    5.70
  -4   6   1   -1.10    3.40
  -4   6   1   -4.10    3.80
   3  -6  -1   46.90    4.50
   3  -6  -1   60.49    7.30
   3  -6  -1   44.90    6.10
   3  -6  -1   41.40    4.90
   3  -6  -1   48.90    5.80
  -3   6   1   50.19    6.00
  -3   6   1   47.00    5.30
  -3   6   1   47.70    6.70
  -3   6   1   48.40    8.60
  -3   6   1   40.40    5.80
  -3   6   1   41.20    5.90
   2  -6  -1  783.52   48.70
   2  -6  -1  731.63   47.20
   2  -6  -1  753.52   47.90
   2  -6  -1  739.53   48.00
   2  -6  -1  695.63   47.50
  -2   6   1  805.82   48.10
  -2   6   1  706.03   47.90
  -2   6   1  775.62   47.50
  -2   6   1  736.43   47.90
  -2   6   1  714.43   49.00
  -2   6   1  806.82   48.60
   1  -6  -1    3.70    3.50
   1  -6  -1   -0.70    3.90
   1  -6  -1    0.00    3.50
   1  -6  -1   -0.60    4.40
   1  -6  -1   -2.20    4.30
  -1   6   1   -3.30    3.90
  -1   6   1   -4.50    4.30
  -1   6   1    1.90    3.30
  -1   6   1    5.50    4.30
  -1   6   1   -1.60    4.10
   0  -6  -1 1331.37   89.59
   0  -6  -1 1386.36   89.79
   0  -6  -1 1526.65   90.19
   0  -6  -1 1551.64   89.49
   0   6   1 1404.26   89.89
   0   6   1 1436.36   89.39
   0   6   1 1579.74   90.09
   0   6   1 1247.88   89.49
  -1  -6  -1   23.50    5.20
  -1  -6  -1   13.30    4.80
  -1  -6  -1   24.30    4.50
  -1  -6  -1   28.30    5.00
  -1  -6  -1   25.30    5.60
   1   6   1   22.10    4.80
   1   6   1   19.70    4.50
   1   6   1   14.70    4.00
   1   6   1   28.90    5.30
   1   6   1   24.00    4.30
  -2  -6  -1  648.44   40.00
  -2  -6  -1  563.54   39.90
  -2  -6  -1  583.14   39.50
  -2  -6  -1  620.44   40.10
  -2  -6  -1  573.74   39.30
   2   6   1  672.53   40.00
   2   6   1  563.54   39.50
   2   6   1  621.24   40.10
   2   6   1  615.84   39.20
   2   6   1  668.33   39.60
  -3  -6  -1    1.10    3.80
  -3  -6  -1    2.40    3.70
  -3  -6  -1    2.30    3.30
  -3  -6  -1    1.60    4.10
  -3  -6  -1    1.00    3.40
   3   6   1    7.50    2.50
   3   6   1   -2.60    4.10
   3   6   1    2.90    3.00
   3   6   1    2.50    3.80
   3   6   1   -0.20    2.90
  -4  -6  -1  203.18   15.30
  -4  -6  -1  216.68   15.10
  -4  -6  -1  202.88   15.20
  -4  -6  -1  191.38   14.50
  -4  -6  -1  212.48   14.50
   4   6   1  189.68   13.40
   4   6   1  173.28   13.20
   4   6   1  192.18   13.50
   4   6   1  205.08   15.20
  -5  -6  -1    2.60    3.00
  -5  -6  -1   -2.80    4.00
  -5  -6  -1   -2.60    4.50
  -5  -6  -1   -8.20    3.30
  -5  -6  -1   -5.90    4.40
   5   6   1    0.30    2.50
   5   6   1   -8.20    4.10
  -6  -6  -1   11.40    5.60
  -6  -6  -1    7.50    4.80
  -6  -6  -1    1.50    5.20
  -6  -6  -1   12.50    5.40
   6   6   1   11.60    4.90
   6   6   1    7.60    5.00
  -7  -6  -1   -2.40    4.40
  -7  -6  -1    4.20    4.80
  -7  -6  -1    6.00    2.80
  -7  -6  -1    3.80    5.50
  -7  -6  -1   -5.30    5.00
   7   6   1   -3.50    4.10
   7   6   1   -2.80    4.20
  -8  -6  -1   10.30    4.80
  -8  -6  -1   18.20    6.20
  -8  -6  -1    7.40    5.50
  -8  -6  -1   14.50    5.40
   8   6   1    5.90    3.80
   8   6   1   11.00    4.10
  -9   7   1    8.20    4.70
  -9   7   1  -10.50    4.40
   8  -7  -1   -0.90    1.80
   8  -7  -1    0.30    1.50
  -8   7   1   -4.60    4.40
  -8   7   1    1.60    3.70
  -8   7   1   -2.30    8.40
  -8   7   1   -4.60    5.90
  -8   7   1    0.40    3.20
  -8   7   1    5.60    4.50
   7  -7  -1   22.80    7.70
   7  -7  -1   14.20    3.70
   7  -7  -1   14.40    3.80
  -7   7   1    8.30    6.20
  -7   7   1   12.00    4.90
  -7   7   1   16.70    4.60
  -7   7   1   10.30    4.20
  -7   7   1    9.30    4.60
  -7   7   1    9.20    9.70
   6  -7  -1   14.90    4.30
   6  -7  -1    9.30    4.20
   6  -7  -1   20.40    6.70
  -6   7   1    3.40    4.50
  -6   7   1    9.30    9.50
  -6   7   1    9.70    4.80
  -6   7   1    6.20    4.40
  -6   7   1    9.90    4.70
  -6   7   1   16.90    6.20
   5  -7  -1   10.80    4.30
   5  -7  -1   10.00    6.00
  -5   7   1    6.40    4.40
  -5   7   1    6.90    5.60
  -5   7   1   14.20    8.50
  -5   7   1   11.80    4.10
  -5   7   1   -2.50    4.30
  -5   7   1    8.40    4.60
   4  -7  -1   21.80    4.70
   4  -7  -1   18.90    5.00
   4  -7  -1   33.90    6.60
  -4   7   1   21.50    4.90
  -4   7   1   19.90    8.00
  -4   7   1   17.00    4.30
  -4   7   1   21.50    6.10
  -4   7   1   23.40    4.90
  -4   7   1   21.80    5.00
   3  -7  -1   83.89   10.50
   3  -7  -1   92.29    9.30
   3  -7  -1   77.29    7.90
   3  -7  -1   79.59    7.30
   3  -7  -1   86.29    8.90
  -3   7   1   87.89   10.50
  -3   7   1   77.39   10.80
  -3   7   1   95.89    9.10
  -3   7   1   75.09    8.60
  -3   7   1   71.79    8.70
  -3   7   1   84.99    8.90
   2  -7  -1    7.70    3.60
   2  -7  -1   15.60    4.70
   2  -7  -1   13.80    4.90
   2  -7  -1    9.50    3.40
   2  -7  -1   10.30    4.50
  -2   7   1   15.00    4.60
  -2   7   1   14.00    5.10
  -2   7   1    2.80    6.10
  -2   7   1   12.20    3.80
  -2   7   1    3.60    4.50
  -2   7   1    3.30    4.00
   1  -7  -1 1220.18   69.79
   1  -7  -1 1175.08   68.79
   1  -7  -1 1090.59   69.69
   1  -7  -1 1214.58   69.49
   1  -7  -1 1120.79   69.19
  -1   7   1  977.60   69.39
  -1   7   1 1042.50   68.69
  -1   7   1 1097.29   69.29
  -1   7   1  965.50   68.99
  -1   7   1 1038.30   69.29
   0  -7  -1  314.77   24.10
   0  -7  -1  317.67   23.20
   0  -7  -1  397.26   24.50
   0  -7  -1  344.67   23.90
   0  -7  -1  356.76   24.10
   0   7   1  360.56   24.20
   0   7   1  299.27   23.80
   0   7   1  347.27   23.40
   0   7   1  382.16   24.50
  -1  -7  -1 3252.57  217.18
  -1  -7  -1 3555.64  217.78
  -1  -7  -1 3766.92  218.18
  -1  -7  -1 3451.95  217.68
  -1  -7  -1 3623.84  217.88
   1   7   1 3753.92  217.88
   1   7   1 3470.55  217.18
   1   7   1 3314.37  217.68
   1   7   1 3443.26  217.58
  -2  -7  -1  535.15   36.90
  -2  -7  -1  600.24   37.90
  -2  -7  -1  558.14   37.20
  -2  -7  -1  549.74   37.50
   2   7   1  543.25   36.60
   2   7   1  596.14   37.20
   2   7   1  601.64   37.20
  -3  -7  -1   -7.90    4.00
  -3  -7  -1   -5.30    3.50
  -3  -7  -1   -3.20    4.20
  -3  -7  -1   -0.60    4.30
  -3  -7  -1   -4.00    3.40
   3   7   1    2.70    2.50
   3   7   1    0.60    3.20
   3   7   1   -2.50    4.10
   3   7   1   -4.70    3.30
  -4  -7  -1   73.29    8.70
  -4  -7  -1   57.99    7.50
  -4  -7  -1   54.19    6.80
  -4  -7  -1   53.59    7.30
   4   7   1   57.89    7.20
   4   7   1   56.39    5.50
   4   7   1   61.89    6.90
  -5  -7  -1   21.40    5.90
  -5  -7  -1   18.70    6.70
  -5  -7  -1   34.10    6.40
  -5  -7  -1   39.90    5.20
  -5  -7  -1   19.20    6.60
   5   7   1   30.70    4.10
   5   7   1   27.20    5.90
  -6  -7  -1   29.80    6.30
  -6  -7  -1   30.80    6.40
  -6  -7  -1   26.80    6.80
  -6  -7  -1   35.50    4.80
  -6  -7  -1   22.70    6.00
   6   7   1   31.20    6.40
   6   7   1   36.10    6.50
  -7  -7  -1   24.30    5.80
  -7  -7  -1   13.50    5.60
  -7  -7  -1   17.10    6.60
  -7  -7  -1   21.10    5.60
  -7  -7  -1   12.10    3.60
   7   7   1   18.70    5.20
  -8  -7  -1  135.19   13.00
  -8  -7  -1  103.59    8.00
  -8  -7  -1  140.59   11.90
  -8  -7  -1   97.49    7.90
   8   7   1  128.09   11.20
   8   7   1  139.39   11.40
   8  -8  -1    1.40    3.00
   8  -8  -1   26.10    8.30
   8  -8  -1    8.80    3.00
  -8   8   1    9.50    4.20
  -8   8   1   -1.90    5.20
  -8   8   1    1.50    6.70
  -8   8   1   19.90   10.60
  -8   8   1    8.60    4.90
  -8   8   1   13.10    5.40
   7  -8  -1    0.00    3.70
   7  -8  -1    6.90    7.10
   7  -8  -1   -0.60    3.50
  -7   8   1   -1.40    6.50
  -7   8   1    1.70    9.10
  -7   8   1   -7.20    4.90
  -7   8   1   -7.10    4.00
  -7   8   1    3.00    4.80
  -7   8   1    3.30    5.10
   6  -8  -1   -5.10    4.00
   6  -8  -1   -0.40    6.30
  -6   8   1    2.70    4.50
  -6   8   1   -2.10    4.60
  -6   8   1   -2.70    4.40
  -6   8   1    2.50    9.10
  -6   8   1  -11.20    4.50
  -6   8   1    4.40    6.40
   5  -8  -1    9.70    5.00
   5  -8  -1    8.90    6.30
   5  -8  -1    7.50    4.80
  -5   8   1    9.10    8.90
  -5   8   1    4.90    4.60
  -5   8   1   -1.70    4.90
  -5   8   1   -2.90    4.80
  -5   8   1    1.00    5.90
  -5   8   1    6.50    4.80
   4  -8  -1   36.50    6.10
   4  -8  -1   36.20    7.40
   4  -8  -1   28.60    5.80
  -4   8   1   31.90    5.20
  -4   8   1   31.60    5.70
  -4   8   1   30.80    5.90
  -4   8   1   38.30    9.80
  -4   8   1   40.90    7.50
  -4   8   1   29.80    6.00
   3  -8  -1   -6.10    3.90
   3  -8  -1    1.00    5.10
   3  -8  -1   -3.30    3.20
   3  -8  -1   -4.30    2.70
   3  -8  -1   -4.50    4.80
  -3   8   1   -5.00    4.00
  -3   8   1   -3.60    4.30
  -3   8   1   -3.30    4.30
  -3   8   1  -12.00    6.40
  -3   8   1   -3.10    3.60
  -3   8   1   -2.40    4.90
   2  -8  -1  360.86   25.70
   2  -8  -1  379.66   26.10
   2  -8  -1  357.66   26.70
   2  -8  -1  388.96   26.30
   2  -8  -1  365.06   25.10
  -2   8   1  348.07   25.40
  -2   8   1  391.86   26.80
  -2   8   1  433.96   26.30
  -2   8   1  380.96   26.20
  -2   8   1  345.17   27.10
  -2   8   1  399.56   26.30
   1  -8  -1  107.39   10.70
   1  -8  -1   96.19   11.10
   1  -8  -1  116.09   10.10
   1  -8  -1  105.89   10.40
   1  -8  -1  110.79   11.30
  -1   8   1   95.39   10.80
  -1   8   1  114.29   10.40
  -1   8   1  118.99   11.40
  -1   8   1  105.79   11.10
  -1   8   1  105.39   11.60
  -1   8   1  128.09   11.60
   0  -8  -1  146.19   13.90
   0  -8  -1  167.98   14.20
   0  -8  -1  186.28   14.70
   0  -8  -1  161.98   13.30
   0   8   1  171.38   14.30
   0   8   1  150.28   13.30
   0   8   1  156.68   13.30
   0   8   1  175.48   13.30
   0   8   1  194.48   14.20
  -1  -8  -1 1275.17   84.39
  -1  -8  -1 1432.66   85.09
  -1  -8  -1 1332.77   83.99
  -1  -8  -1 1312.27   84.59
   1   8   1 1297.57   84.39
   1   8   1 1235.68   84.29
   1   8   1 1435.76   84.49
   1   8   1 1363.76   83.89
  -2  -8  -1   90.29   10.20
  -2  -8  -1   87.19   10.40
  -2  -8  -1   92.19   10.10
  -2  -8  -1   66.69    9.50
  -2  -8  -1   98.59   10.50
   2   8   1   81.09    9.90
   2   8   1   87.69    9.40
   2   8   1   77.99    9.20
   2   8   1   98.19    9.80
  -3  -8  -1   10.50    4.50
  -3  -8  -1    7.00    4.90
  -3  -8  -1   -2.00    5.20
  -3  -8  -1    5.70    5.10
  -3  -8  -1    2.60    5.00
   3   8   1    3.50    3.90
   3   8   1   12.90    3.70
   3   8   1    5.70    4.10
   3   8   1    8.70    3.20
  -4  -8  -1   46.30    7.20
  -4  -8  -1   53.39    8.30
  -4  -8  -1   66.49    8.80
  -4  -8  -1   65.29    8.80
  -4  -8  -1   54.19    7.20
   4   8   1   74.09    5.90
   4   8   1   58.79    8.50
   4   8   1   65.09    6.70
   4   8   1   78.69    8.60
   4   8   1   58.79    6.50
  -5  -8  -1   -6.10    5.10
  -5  -8  -1    4.30    4.30
  -5  -8  -1   -3.20    5.10
  -5  -8  -1   -9.90    5.90
  -5  -8  -1   -3.10    5.60
   5   8   1   -1.40    1.90
   5   8   1   -1.40    2.30
   5   8   1   -5.50    2.00
   5   8   1   -0.80    5.00
   5   8   1   -1.80    4.90
  -6  -8  -1  180.28   16.10
  -6  -8  -1  153.68   15.60
  -6  -8  -1  204.18   17.70
  -6  -8  -1  179.58   14.40
  -6  -8  -1  170.98   15.80
   6   8   1  190.28   16.00
   6   8   1  188.78   15.90
  -7  -8  -1  171.38   15.90
  -7  -8  -1  192.98   15.90
  -7  -8  -1  175.58   16.60
   7   8   1  190.38   15.80
   7   8   1  203.18   16.00
  -8  -8  -1   54.39    5.40
  -8  -8  -1   43.10    7.60
  -8  -8  -1   33.90    7.20
   8   8   1   35.10    6.50
   8  -9  -1    7.20    3.60
   8  -9  -1    8.60    3.70
   8  -9  -1   15.10    8.10
  -8   9   1    5.60    6.40
  -8   9   1    6.80    4.60
  -8   9   1   -2.90    5.30
  -8   9   1   21.20    6.00
  -8   9   1    1.70    7.20
  -8   9   1   28.70   10.40
   7  -9  -1    3.60    4.30
   7  -9  -1   -2.10    4.20
   7  -9  -1    7.20    7.20
  -7   9   1   -6.50    4.70
  -7   9   1    8.10   10.10
  -7   9   1  -11.20    5.40
  -7   9   1   -8.90    5.00
  -7   9   1   -8.30    6.40
  -7   9   1    6.00    5.40
   6  -9  -1   17.50    5.30
   6  -9  -1   31.90    9.10
   6  -9  -1   28.30    8.10
  -6   9   1   24.80    6.20
  -6   9   1   25.80   11.00
  -6   9   1   13.70    5.40
  -6   9   1   16.60    6.10
  -6   9   1   17.60    7.50
  -6   9   1   25.70    6.30
   5  -9  -1    2.80    6.30
   5  -9  -1   -7.60    4.20
   5  -9  -1   -0.30    4.80
  -5   9   1  -15.10    5.90
  -5   9   1  -11.50    5.10
  -5   9   1  -13.10    5.00
  -5   9   1   -9.40    4.70
  -5   9   1   -2.30    8.70
  -5   9   1   -5.90    5.30
   4  -9  -1   -0.10    4.90
   4  -9  -1    1.90    2.40
   4  -9  -1    0.60    2.60
   4  -9  -1   -4.60    5.70
   4  -9  -1    5.50    5.40
  -4   9   1   -0.10    5.00
  -4   9   1   -0.40    4.90
  -4   9   1   -1.30    4.70
  -4   9   1   -3.10    6.10
  -4   9   1   -4.10    4.80
  -4   9   1    1.30    7.50
   3  -9  -1   70.49    9.20
   3  -9  -1   56.19    7.80
   3  -9  -1   60.89    6.70
   3  -9  -1   57.69    7.10
   3  -9  -1   48.50    7.70
  -3   9   1   72.89   10.60
  -3   9   1   54.79    7.40
  -3   9   1   58.09    8.70
  -3   9   1   47.10    7.30
  -3   9   1   59.59    7.10
  -3   9   1   50.09    7.70
   2  -9  -1   56.69    7.80
   2  -9  -1   52.99    6.20
   2  -9  -1   57.39    7.90
   2  -9  -1   46.30    6.80
   2  -9  -1   40.30    6.90
  -2   9   1   60.09    7.80
  -2   9   1   38.80    7.20
  -2   9   1   46.30    9.20
  -2   9   1   39.40    6.80
  -2   9   1   42.60    7.80
  -2   9   1   51.69    6.50
   1  -9  -1   -3.70    3.90
   1  -9  -1   -2.50    4.40
   1  -9  -1   -2.60    4.50
   1  -9  -1   -3.70    3.70
   1  -9  -1    2.00    4.10
  -1   9   1   -8.40    5.10
  -1   9   1   -0.60    4.80
  -1   9   1    2.10    4.30
  -1   9   1  -13.00    4.80
  -1   9   1   -6.00    5.70
  -1   9   1   -4.10    4.60
   0  -9  -1    4.70    5.60
   0  -9  -1    8.70    4.90
   0  -9  -1    2.60    4.80
   0  -9  -1    5.30    4.30
   0  -9  -1    4.00    5.30
   0   9   1    6.90    5.20
   0   9   1   10.60    4.60
   0   9   1   13.30    5.80
   0   9   1    9.80    5.10
   0   9   1    5.50    4.30
  -1  -9  -1  125.19   11.50
  -1  -9  -1  100.19   11.70
  -1  -9  -1  131.39   11.50
  -1  -9  -1  113.59   12.30
  -1  -9  -1  103.59   10.90
   1   9   1  111.29   12.00
   1   9   1  121.59   11.10
   1   9   1  131.09   12.00
   1   9   1  137.89   12.50
   1   9   1  126.49   12.10
  -2  -9  -1  276.87   20.50
  -2  -9  -1  275.97   21.50
  -2  -9  -1  281.57   21.50
  -2  -9  -1  264.37   20.40
   2   9   1  250.67   21.00
   2   9   1  295.77   21.00
   2   9   1  294.37   20.20
   2   9   1  294.37   21.10
  -3  -9  -1    1.40    4.80
  -3  -9  -1   -5.60    4.70
  -3  -9  -1   -9.40    5.40
  -3  -9  -1   -9.60    5.50
  -3  -9  -1   -2.40    5.80
   3   9   1  -11.80    5.30
   3   9   1   -8.40    3.80
   3   9   1   -8.90    4.60
   3   9   1   -8.90    5.40
  -4  -9  -1  103.69   12.90
  -4  -9  -1   99.99   12.20
  -4  -9  -1  112.59   11.70
  -4  -9  -1   97.49   11.50
  -4  -9  -1  110.09   12.40
   4   9   1   75.99   10.50
   4   9   1   89.89   11.80
   4   9   1   94.29   10.40
   4   9   1   98.19   12.10
   4   9   1  117.49    8.20
  -5  -9  -1   69.89   10.00
  -5  -9  -1   72.49    9.50
  -5  -9  -1   64.39    9.30
  -5  -9  -1   65.99    9.30
  -5  -9  -1   86.39   10.50
   5   9   1   66.99    8.90
   5   9   1   84.89    7.40
   5   9   1   64.69    8.80
   5   9   1   74.19    7.50
  -6  -9  -1   21.00    6.90
  -6  -9  -1   28.40    7.50
  -6  -9  -1   22.80    5.50
  -6  -9  -1   20.80    6.00
  -6  -9  -1   26.30    6.20
   6   9   1   15.80    6.00
   6   9   1   34.60    7.10
  -7  -9  -1    7.20    6.00
  -7  -9  -1   17.20    7.50
  -7  -9  -1    0.90    6.00
  -7  -9  -1   13.00    6.00
   7   9   1   13.40    5.20
   7   9   1    8.50    5.00
   7 -10  -1   -7.70    4.70
   7 -10  -1   -2.70    4.50
   7 -10  -1    6.00    7.70
  -7  10   1   -9.30    6.00
  -7  10   1    3.90    7.00
  -7  10   1   13.20   10.50
  -7  10   1    8.80    6.10
  -7  10   1   -3.90    5.60
  -7  10   1    1.10    6.30
   6 -10  -1   -9.70    6.80
   6 -10  -1   -0.30    4.70
   6 -10  -1    7.60    5.20
  -6  10   1   -9.20    5.50
  -6  10   1    3.60    6.00
  -6  10   1  -10.60    6.70
  -6  10   1   15.80   10.10
  -6  10   1   -7.40    5.10
  -6  10   1   -0.70    5.20
   5 -10  -1   42.30    7.40
   5 -10  -1   52.99    9.50
   5 -10  -1   39.50    8.20
  -5  10   1   57.09    8.40
  -5  10   1   41.50    7.80
  -5  10   1   54.79    9.50
  -5  10   1   48.50   11.30
  -5  10   1   48.30    7.70
  -5  10   1   50.69    7.90
   4 -10  -1    2.90    5.50
   4 -10  -1   -5.90    2.80
   4 -10  -1   -4.90    6.30
   4 -10  -1  -19.00    6.00
   4 -10  -1   -5.80    3.50
  -4  10   1   -8.80    8.10
  -4  10   1    2.70    5.70
  -4  10   1   -6.90    6.10
  -4  10   1   -1.20    6.20
  -4  10   1   -5.80    5.10
  -4  10   1   -2.20    5.70
   3 -10  -1   96.99   13.40
   3 -10  -1  119.59   11.30
   3 -10  -1  108.49   11.80
   3 -10  -1   92.79   11.30
   3 -10  -1  115.79   10.20
  -3  10   1  126.19   12.40
  -3  10   1   91.39   13.70
  -3  10   1   90.99   12.10
  -3  10   1  106.39   13.60
  -3  10   1  102.99   12.00
  -3  10   1  106.49   11.60
   2 -10  -1  110.19   10.30
   2 -10  -1   68.09   10.10
   2 -10  -1   99.29   12.00
   2 -10  -1   73.79    9.10
   2 -10  -1   74.39    9.70
  -2  10   1   82.39   10.50
  -2  10   1   77.29    9.90
  -2  10   1   82.69    9.90
  -2  10   1   84.09   11.30
  -2  10   1   92.69   12.50
  -2  10   1   93.09   12.30
   1 -10  -1  132.59   15.00
   1 -10  -1  157.38   13.60
   1 -10  -1  154.88   15.10
   1 -10  -1  177.98   15.50
   1 -10  -1  147.49   13.30
  -1  10   1  124.89   14.90
  -1  10   1  165.38   15.00
  -1  10   1  157.28   14.60
  -1  10   1  158.88   13.70
  -1  10   1  169.98   14.00
   0 -10  -1  -13.90    5.60
   0 -10  -1   -1.60    4.80
   0 -10  -1   -9.10    5.10
   0 -10  -1   -3.10    4.90
   0 -10  -1   -6.10    5.40
   0  10   1   -1.60    5.20
   0  10   1   -8.90    5.40
   0  10   1   -2.60    4.20
   0  10   1    0.00    5.40
   0  10   1   -5.00    4.60
   0  10   1    4.70    4.50
  -1 -10  -1   81.09   10.70
  -1 -10  -1   78.69   10.90
  -1 -10  -1  123.59   12.60
  -1 -10  -1  112.29   10.80
   1  10   1  109.69   12.10
   1  10   1   97.39   10.80
   1  10   1  101.59   10.70
   1  10   1  102.69   11.90
   1  10   1   97.49   12.10
   1  10   1   83.19   10.10
  -2 -10  -1  -10.80    5.80
  -2 -10  -1   -9.10    5.70
  -2 -10  -1   10.00    5.70
  -2 -10  -1   -6.00    5.50
  -2 -10  -1  -14.60    5.60
   2  10   1   -3.20    4.70
   2  10   1   -6.30    5.50
   2  10   1   -8.20    4.60
   2  10   1   -0.80    6.20
   2  10   1   -6.50    5.00
  -3 -10  -1  101.59   11.40
  -3 -10  -1  102.79   13.10
  -3 -10  -1  106.79   12.30
  -3 -10  -1  129.89   12.30
  -3 -10  -1  106.69   12.10
   3  10   1   98.09   12.70
   3  10   1  104.69   12.20
   3  10   1   94.39   11.60
   3  10   1  143.79   13.30
  -4 -10  -1  117.29   13.40
  -4 -10  -1  111.49   12.80
  -4 -10  -1  145.89   15.60
  -4 -10  -1  126.19   13.90
  -4 -10  -1  140.89   13.30
   4  10   1  113.99   11.30
   4  10   1  145.79   13.80
   4  10   1  119.99   11.80
   4  10   1  115.49    9.40
   4  10   1  112.59   13.30
  -5 -10  -1   29.40    7.40
  -5 -10  -1   35.90    7.00
  -5 -10  -1   22.20    6.70
  -5 -10  -1   35.20    7.80
  -5 -10  -1   44.90    7.90
   5  10   1   30.00    4.80
   5  10   1   38.10    7.40
   5  10   1   28.70    7.10
  -6 -10  -1   15.00    7.00
  -6 -10  -1    5.30    4.90
  -6 -10  -1    3.30    5.80
  -6 -10  -1   18.00    6.60
  -6 -10  -1    8.50    6.20
   6  10   1   12.10    6.20
   6  10   1   13.70    6.00
  -7 -10  -1   19.80    5.30
  -7 -10  -1   13.70    6.20
  -7 -10  -1   33.30    8.60
  -7 -10  -1   19.20    7.00
  -7 -10  -1   21.70    7.00
   7  10   1   20.50    6.50
   7  10   1   27.90    6.40
   7 -11  -1   -0.90    4.90
   7 -11  -1    0.60    8.40
  -7  11   1   -1.00    7.20
  -7  11   1   14.90    9.90
  -7  11   1    4.50    6.30
  -7  11   1    7.30    6.20
  -7  11   1   -0.70    7.60
  -7  11   1   -9.20    6.50
   6 -11  -1   21.00    6.10
   6 -11  -1   21.30    8.90
   6 -11  -1   20.00    6.30
  -6  11   1   28.40    7.60
  -6  11   1   31.20    7.40
  -6  11   1   10.80    7.90
  -6  11   1   24.80    7.00
  -6  11   1   27.20    7.40
  -6  11   1   35.70   10.90
   5 -11  -1    1.40    7.30
   5 -11  -1    9.00    5.40
   5 -11  -1   12.20    6.10
  -5  11   1   23.10   10.50
  -5  11   1   17.30    7.00
  -5  11   1   14.30    6.60
  -5  11   1    7.50    5.80
  -5  11   1   10.90    6.50
  -5  11   1   14.30    7.90
   4 -11  -1  167.28   18.40
   4 -11  -1  215.78   15.00
   4 -11  -1  194.68   17.10
   4 -11  -1  173.18   16.10
   4 -11  -1  180.08   13.80
  -4  11   1  166.28   16.60
  -4  11   1  193.58   19.20
  -4  11   1  183.48   16.80
  -4  11   1  194.28   17.30
  -4  11   1  171.78   16.60
  -4  11   1  186.98   18.60
   3 -11  -1  411.56   30.10
   3 -11  -1  405.96   28.10
   3 -11  -1  471.55   29.10
   3 -11  -1  360.26   30.70
   3 -11  -1  424.86   29.90
  -3  11   1  412.46   29.20
  -3  11   1  367.16   31.30
  -3  11   1  440.26   30.20
  -3  11   1  448.36   30.30
  -3  11   1  417.96   30.00
  -3  11   1  390.56   31.10
   2 -11  -1    8.70    6.50
   2 -11  -1   16.30    6.10
   2 -11  -1   -3.80    5.10
   2 -11  -1   16.40    5.10
   2 -11  -1    7.20    7.30
  -2  11   1   22.10    8.70
  -2  11   1   10.40    5.80
  -2  11   1   16.00    5.80
  -2  11   1    0.40    6.60
  -2  11   1    6.30    6.50
  -2  11   1   23.10    7.10
   1 -11  -1    8.80    6.30
   1 -11  -1  -12.70    6.10
   1 -11  -1    4.50    5.50
   1 -11  -1    0.50    4.80
  -1  11   1   -8.50    5.60
  -1  11   1   -0.40    6.70
  -1  11   1   -4.70    6.10
  -1  11   1   -5.30    6.00
  -1  11   1  -10.10    4.90
   0 -11  -1  100.79   12.20
   0 -11  -1   74.19    9.70
   0 -11  -1   63.79   10.00
   0 -11  -1   87.79   10.40
   0 -11  -1   87.49   10.40
   0  11   1   53.29    9.70
   0  11   1   77.09    9.00
   0  11   1   58.89    9.10
   0  11   1   90.39   10.50
   0  11   1   83.99   10.60
   0  11   1   88.09   11.70
  -1 -11  -1    0.90    6.60
  -1 -11  -1    1.90    5.30
  -1 -11  -1   -2.10    6.20
  -1 -11  -1   -6.20    5.10
  -1 -11  -1   -9.70    5.60
   1  11   1   -3.90    5.70
   1  11   1    0.20    5.80
   1  11   1   -1.80    5.10
   1  11   1   -9.60    5.40
   1  11   1  -11.20    5.90
   1  11   1   -2.10    6.60
  -2 -11  -1   10.20    6.00
  -2 -11  -1   15.30    7.50
  -2 -11  -1   19.90    7.00
  -2 -11  -1   17.00    7.20
  -2 -11  -1   11.50    7.40
   2  11   1   12.90    6.40
   2  11   1   17.20    6.10
   2  11   1   22.50    7.40
   2  11   1   37.00    6.90
   2  11   1   16.90    6.80
   2  11   1   15.30    5.80
  -3 -11  -1   34.90    7.80
  -3 -11  -1   29.30    6.80
  -3 -11  -1   15.10    7.80
  -3 -11  -1   17.20    6.60
  -3 -11  -1   21.40    6.50
   3  11   1   29.10    5.70
   3  11   1   19.20    6.00
   3  11   1   20.80    7.40
   3  11   1   23.10    5.70
   3  11   1   32.50    6.90
  -4 -11  -1   18.80    7.80
  -4 -11  -1   23.60    7.20
  -4 -11  -1   11.60    7.00
  -4 -11  -1   19.80    6.30
  -4 -11  -1   10.10    6.10
   4  11   1   16.80    4.00
   4  11   1   18.80    3.80
   4  11   1   23.20    5.50
   4  11   1   22.20    5.60
   4  11   1   30.00    7.30
   4  11   1   28.90    7.40
  -5 -11  -1    9.30    6.90
  -5 -11  -1   11.50    6.20
  -5 -11  -1    9.20    6.20
  -5 -11  -1   10.90    6.70
  -5 -11  -1    5.90    6.50
   5  11   1   18.60    6.70
   5  11   1    6.20    6.10
   5  11   1   10.20    4.40
  -6 -11  -1   32.50    8.40
  -6 -11  -1   15.10    7.10
  -6 -11  -1   37.80    8.90
  -6 -11  -1   26.70    7.30
  -6 -11  -1   35.80    6.80
   6  11   1   32.20    8.00
   6  11   1   33.00    7.20
   6 -12  -1    9.20    8.50
   6 -12  -1   15.50    5.80
   6 -12  -1    3.90    6.20
  -6  12   1   27.40    8.60
  -6  12   1   27.20   10.90
  -6  12   1   31.90    8.20
  -6  12   1    3.50    7.70
  -6  12   1   17.20    7.60
  -6  12   1   22.10    6.90
   5 -12  -1  107.79   13.40
   5 -12  -1   84.99   13.60
  -5  12   1  137.69   17.60
  -5  12   1  128.59   15.60
  -5  12   1  135.09   15.40
  -5  12   1  129.29   13.90
  -5  12   1  122.49   16.00
  -5  12   1  114.89   14.00
   4 -12  -1  119.69   13.80
   4 -12  -1  109.59   14.60
   4 -12  -1  130.09   11.40
   4 -12  -1  120.79   16.40
   4 -12  -1  152.98   12.80
  -4  12   1  118.39   16.10
  -4  12   1  152.18   14.70
  -4  12   1  127.59   14.90
  -4  12   1  132.29   14.70
  -4  12   1  123.89   16.90
   3 -12  -1  114.89   14.30
   3 -12  -1  125.19   15.60
   3 -12  -1  118.39   11.50
   3 -12  -1  117.79   12.80
   3 -12  -1  102.49   13.20
  -3  12   1  106.59   13.60
  -3  12   1  116.19   15.20
  -3  12   1  115.19   13.50
  -3  12   1  126.89   14.50
  -3  12   1  115.79   15.30
  -3  12   1   81.89   11.80
   2 -12  -1   18.90    7.50
   2 -12  -1   19.00    7.10
   2 -12  -1   17.40    6.00
   2 -12  -1   12.40    7.50
   2 -12  -1    8.10    7.00
  -2  12   1   16.70    7.70
  -2  12   1   25.30    7.70
  -2  12   1   13.00    6.70
  -2  12   1   23.00    6.60
  -2  12   1   31.00    8.20
  -2  12   1   23.30    9.10
   1 -12  -1   21.50    7.90
   1 -12  -1    2.10    6.90
   1 -12  -1    9.60    5.30
   1 -12  -1    0.40    6.30
   1 -12  -1    8.50    6.10
  -1  12   1    7.60    6.70
  -1  12   1    2.60    5.80
  -1  12   1    0.40    6.80
  -1  12   1   14.40    7.50
  -1  12   1    1.20    7.60
  -1  12   1   18.60    7.30
   0 -12  -1   16.70    7.30
   0 -12  -1    0.60    6.60
   0 -12  -1   10.90    7.70
   0 -12  -1    9.00    5.80
   0 -12  -1    9.20    7.10
   0  12   1    7.50    7.10
   0  12   1    7.10    6.90
   0  12   1    3.30    6.20
   0  12   1   18.90    6.20
   0  12   1    7.50    7.30
   0  12   1    6.00    7.30
  -1 -12  -1   -4.50    5.40
  -1 -12  -1    0.70    6.40
  -1 -12  -1    6.90    7.50
  -1 -12  -1    0.00    6.60
  -1 -12  -1    0.40    6.80
   1  12   1    5.10    7.30
   1  12   1   -1.20    6.90
   1  12   1   -3.80    5.40
   1  12   1    4.60    6.30
   1  12   1    5.50    6.20
   1  12   1   -0.80    6.00
  -2 -12  -1   47.80    9.00
  -2 -12  -1   67.89   10.20
  -2 -12  -1   52.99    9.50
  -2 -12  -1   38.50    7.60
  -2 -12  -1   38.80    9.00
   2  12   1   37.20    8.80
   2  12   1   36.20    7.40
   2  12   1   37.70    8.80
   2  12   1   45.10    8.20
   2  12   1   57.09    8.20
   2  12   1   46.90    8.50
  -3 -12  -1   39.10    8.50
  -3 -12  -1   42.00    9.00
  -3 -12  -1   21.20    6.80
  -3 -12  -1   18.20    7.40
  -3 -12  -1   26.00    8.10
   3  12   1   30.30    6.50
   3  12   1   32.70    8.30
   3  12   1   26.00    6.70
   3  12   1   35.90    6.00
   3  12   1   34.50    8.50
  -4 -12  -1   -6.40    5.70
  -4 -12  -1   -3.20    7.40
  -4 -12  -1   -0.50    6.10
  -4 -12  -1    0.70    6.40
  -4 -12  -1   -5.50    5.30
   4  12   1    3.50    3.00
   4  12   1    1.50    3.20
   4  12   1    5.50    6.70
   4  12   1    0.00    5.20
   4  12   1    0.50    6.10
   4  12   1   12.40    5.10
  -5 -12  -1   -5.10    6.00
  -5 -12  -1    4.60    6.90
  -5 -12  -1  -10.10    5.70
  -5 -12  -1   -0.20    6.90
  -5 -12  -1   -0.30    5.90
   5  12   1   -2.20    6.50
   5  12   1   -0.70    4.10
   5  12   1    4.10    6.10
  -6 -12  -1    9.40    6.90
  -6 -12  -1   16.10    8.80
  -6 -12  -1    5.40    5.70
  -6 -12  -1    5.70    7.10
  -6 -12  -1   -7.30    6.20
   6  12   1    5.20    6.80
   6  12   1   15.20    6.20
   5 -13  -1    6.10    6.40
   5 -13  -1   16.40    8.70
   5 -13  -1   15.40    7.30
  -5  13   1   10.60    6.70
  -5  13   1    4.90    8.20
  -5  13   1   13.70    8.30
  -5  13   1   10.70    6.70
  -5  13   1   -2.80    7.70
  -5  13   1   17.70    9.50
   4 -13  -1   23.30    5.90
   4 -13  -1   22.40    7.30
   4 -13  -1   19.40    8.60
   4 -13  -1    7.30    6.50
  -4  13   1   34.70    8.30
  -4  13   1   14.20    8.20
  -4  13   1   21.50    7.40
  -4  13   1   23.10   10.00
  -4  13   1   23.30    8.00
   3 -13  -1  105.39   11.90
   3 -13  -1  128.29   16.20
   3 -13  -1  148.49   14.90
   3 -13  -1  148.19   15.60
   3 -13  -1  129.09   14.40
  -3  13   1  113.39   14.40
  -3  13   1  105.99   13.20
  -3  13   1  138.69   16.40
  -3  13   1  116.59   15.80
  -3  13   1  142.99   14.80
  -3  13   1   87.09   12.70
   2 -13  -1   26.60    8.60
   2 -13  -1   21.80    6.20
   2 -13  -1   29.80    8.90
   2 -13  -1   27.40    8.00
   2 -13  -1   27.00    7.90
  -2  13   1   15.20    7.60
  -2  13   1   24.70    7.40
  -2  13   1   18.80    9.20
  -2  13   1   29.20    8.60
  -2  13   1   23.80    8.50
  -2  13   1   28.40    7.80
   1 -13  -1   67.09   10.00
   1 -13  -1   82.09   11.40
   1 -13  -1   89.89   11.00
   1 -13  -1   74.49   11.50
   1 -13  -1   75.39   10.70
  -1  13   1   66.49    9.90
  -1  13   1   69.99   11.60
  -1  13   1   50.19    9.90
  -1  13   1   65.29   10.50
  -1  13   1   74.89   10.80
  -1  13   1   76.49   10.90
   0 -13  -1   22.40    8.40
   0 -13  -1   42.30    9.50
   0 -13  -1   29.50    8.40
   0 -13  -1   26.60    6.90
   0 -13  -1   35.00    8.70
   0  13   1   31.70    8.30
   0  13   1   33.40    8.50
   0  13   1   28.50    7.70
   0  13   1   20.90    8.10
   0  13   1   27.00    7.90
   0  13   1   35.50    9.00
  -1 -13  -1   78.99   11.10
  -1 -13  -1   69.19    9.40
  -1 -13  -1   71.89   10.30
  -1 -13  -1   74.79   10.60
  -1 -13  -1   51.69    9.90
   1  13   1   85.69   11.00
   1  13   1   84.19   10.80
   1  13   1   57.39    9.30
   1  13   1   80.29    9.50
   1  13   1   53.59   10.40
   1  13   1   60.69   10.40
  -2 -13  -1  179.38   18.00
  -2 -13  -1  163.38   18.60
  -2 -13  -1  190.78   18.50
  -2 -13  -1  177.58   17.60
  -2 -13  -1  200.28   18.80
   2  13   1  188.88   17.70
   2  13   1  195.38   17.60
   2  13   1  161.58   15.60
   2  13   1  206.78   18.60
   2  13   1  175.38   18.00
   2  13   1  209.08   17.70
  -3 -13  -1   25.40    8.20
  -3 -13  -1   34.50    8.80
  -3 -13  -1   32.80    8.90
  -3 -13  -1   18.20    7.00
  -3 -13  -1   28.90    8.40
   3  13   1   39.30    7.00
   3  13   1   34.30    8.30
   3  13   1   24.70    8.50
   3  13   1   47.60    6.80
  -4 -13  -1    7.60    7.30
  -4 -13  -1    2.60    8.30
  -4 -13  -1   -5.80    6.50
  -4 -13  -1   -3.10    6.50
  -4 -13  -1   -6.80    5.20
   4  13   1   -4.60    6.30
   4  13   1    3.90    3.10
   4  13   1    4.50    3.30
   4  13   1    1.40    5.30
   4  13   1    3.80    6.80
   4  13   1    5.00    5.10
  -5 -13  -1    5.70    7.30
  -5 -13  -1    5.90    7.30
  -5 -13  -1   -5.50    6.60
  -5 -13  -1    5.70    8.00
  -5 -13  -1   -1.90    6.20
   5  13   1   -2.10    4.70
   5  13   1   -3.40    5.90
   5  13   1   -4.70    6.00
   4 -14  -1    5.90    6.10
   4 -14  -1    6.60    8.60
   4 -14  -1    7.20    6.70
   4 -14  -1    1.40    4.20
   4 -14  -1   -1.40    6.90
  -4  14   1    0.60    7.90
  -4  14   1    1.10    7.90
  -4  14   1    8.90    6.50
  -4  14   1    6.80    7.10
  -4  14   1   19.30    9.10
  -4  14   1    6.20    7.80
   3 -14  -1   17.90    8.00
   3 -14  -1   22.20    9.20
   3 -14  -1   15.70    7.00
   3 -14  -1   21.60    7.50
   3 -14  -1   18.40    6.00
  -3  14   1   23.20    8.50
  -3  14   1   17.90    9.40
  -3  14   1   26.90    7.20
  -3  14   1   12.10    7.70
  -3  14   1   30.00    9.20
  -3  14   1   11.10    7.50
   2 -14  -1   16.40    7.40
   2 -14  -1    5.30    7.60
   2 -14  -1   -2.20    4.90
   2 -14  -1   -0.20    7.60
   2 -14  -1   -0.10    6.70
  -2  14   1   -1.40    6.90
  -2  14   1   -0.40    8.10
  -2  14   1   10.30    7.70
  -2  14   1    2.20    7.80
  -2  14   1    8.30    7.30
  -2  14   1    3.10    6.90
   1 -14  -1   -1.60    6.60
   1 -14  -1    4.10    7.80
   1 -14  -1    1.30    7.70
   1 -14  -1   -5.00    7.50
   1 -14  -1   -1.30    5.30
  -1  14   1    0.00    6.20
  -1  14   1    8.70    7.90
  -1  14   1   -5.30    6.40
  -1  14   1   -2.00    6.80
  -1  14   1   -3.70    5.50
  -1  14   1   -4.20    5.40
   0 -14  -1   55.19    9.60
   0 -14  -1   77.49   11.10
   0 -14  -1   64.79    9.20
   0 -14  -1   57.69   10.20
   0 -14  -1   68.19   11.30
   0  14   1   52.39   10.00
   0  14   1   56.59   10.40
   0  14   1   66.39   10.80
   0  14   1   65.09   11.10
   0  14   1   69.39    9.90
   0  14   1   73.49   10.30
  -1 -14  -1   10.50    7.70
  -1 -14  -1    7.50    8.10
  -1 -14  -1    7.20    5.90
  -1 -14  -1   -6.80    6.90
  -1 -14  -1   -2.00    7.20
   1  14   1   -7.00    4.90
   1  14   1   -2.80    6.20
   1  14   1    1.70    6.10
   1  14   1    2.40    7.50
   1  14   1   -8.60    6.50
   1  14   1   -3.10    5.70
  -2 -14  -1    3.90    7.50
  -2 -14  -1    0.40    6.10
  -2 -14  -1   11.70    7.70
  -2 -14  -1    8.20    7.00
  -2 -14  -1    3.50    7.70
   2  14   1    6.80    6.70
   2  14   1   -2.10    6.00
   2  14   1    6.70    7.10
   2  14   1   -1.90    7.20
   2  14   1    5.10    5.40
  -3 -14  -1    2.60    7.50
  -3 -14  -1   15.20    8.80
  -3 -14  -1    3.20    6.10
  -3 -14  -1   -5.10    6.80
  -3 -14  -1   -6.40    7.00
   3  14   1    3.10    6.40
   3  14   1    6.60    7.20
   3  14   1   15.60    5.10
   3  14   1   -3.10    6.60
   3  14   1    8.80    5.30
  -4 -14  -1   13.10    7.90
  -4 -14  -1  -10.60    7.10
  -4 -14  -1   16.10    9.20
  -4 -14  -1   -5.20    6.70
  -4 -14  -1   -3.40    7.00
   4  14   1    7.80    5.60
   4  14   1    5.70    3.50
   4  14   1   -5.50    6.50
   4  14   1    1.20    3.00
   4  14   1    5.20    6.90
   4  14   1    5.80    5.80
   3 -15  -1    2.70    8.00
   3 -15  -1    3.60    8.40
   3 -15  -1    6.20    7.20
   3 -15  -1   11.40    7.40
   3 -15  -1   -6.50    5.00
  -3  15   1   21.00    7.20
  -3  15   1   -0.70    7.70
  -3  15   1  -13.80    8.20
  -3  15   1   13.30    9.40
  -3  15   1   -1.40    7.30
  -3  15   1    2.50    7.90
   2 -15  -1    5.50    5.70
   2 -15  -1  -10.20    5.00
   2 -15  -1    0.50    7.70
   2 -15  -1   -8.10    6.60
   2 -15  -1   -6.60    8.00
  -2  15   1   -6.40    7.10
  -2  15   1   -6.80    7.40
  -2  15   1    4.60    8.00
  -2  15   1  -11.60    7.10
  -2  15   1    1.40    7.80
  -2  15   1    0.10    6.40
   1 -15  -1  -10.80    7.00
   1 -15  -1    7.60    8.40
   1 -15  -1   -2.00    8.00
   1 -15  -1   16.60    8.70
   1 -15  -1   12.10    6.10
  -1  15   1   -1.50    6.60
  -1  15   1    1.70    6.90
  -1  15   1   10.90    8.00
  -1  15   1  -16.80    6.80
  -1  15   1  -10.90    6.00
  -1  15   1    5.90    6.20
   0 -15  -1   44.40    9.00
   0 -15  -1   47.30   10.50
   0 -15  -1   32.00    7.90
   0 -15  -1   33.90   10.20
   0 -15  -1   44.60    9.80
   0  15   1   48.00    9.50
   0  15   1   43.70    9.40
   0  15   1   26.10    8.30
   0  15   1   37.10    8.40
   0  15   1   24.10    8.00
   0  15   1   34.90   10.00
  -1 -15  -1    8.90    8.00
  -1 -15  -1   20.90    9.30
  -1 -15  -1   16.60    8.00
  -1 -15  -1   13.20    6.50
   1  15   1   15.60    8.00
   1  15   1   12.90    8.20
   1  15   1   11.40    7.10
   1  15   1   18.50    7.30
   1  15   1   14.50    6.70
  -2 -15  -1   12.30    7.10
  -2 -15  -1   22.00    7.20
  -2 -15  -1   13.30    9.20
  -2 -15  -1   14.20    8.50
  -2 -15  -1   31.20    9.20
   2  15   1   29.80    8.80
   2  15   1   15.30    7.00
   2  15   1   31.60    8.60
   2  15   1   23.70    6.70
   2  15   1   23.30    7.30
   0  16  -2   24.70    8.90
   0  16  -2   31.00    7.90
   0  16  -2   42.10    8.90
   0  16  -2   37.80   10.00
   0  16  -2   23.10    9.20
   0 -16   2   29.70    8.70
   0 -16   2   64.39   11.70
   0 -16   2   32.20    9.70
   0 -16   2   26.50   10.60
   0 -16   2   30.00    8.20
  -1  16  -2    5.30    8.30
  -1  16  -2    6.20    6.70
  -1  16  -2   -8.00    7.80
  -1  16  -2   16.10    8.10
  -1  16  -2    8.30    8.00
   1 -16   2   -7.90    8.20
   1 -16   2   -4.30    6.40
   1 -16   2    6.90    7.40
   1 -16   2    3.10    8.20
   3  15  -2    5.70    6.80
   3  15  -2    7.60    7.20
   3  15  -2    8.20    7.90
   3  15  -2   -0.20    5.50
   3  15  -2    3.90    3.90
  -3 -15   2   13.60    8.50
  -3 -15   2    6.70    7.50
  -3 -15   2    7.10    8.30
  -3 -15   2    0.50    8.60
  -3 -15   2  -10.50    6.80
   2  15  -2    6.30    6.80
   2  15  -2  -17.10    6.20
   2  15  -2    4.60    5.70
   2  15  -2  -10.30    5.30
  -2 -15   2    0.00    6.80
  -2 -15   2   -2.90    7.00
  -2 -15   2   -0.10    7.80
  -2 -15   2    2.30    7.50
  -2 -15   2   -3.10    8.00
   1  15  -2    7.40    7.90
   1  15  -2   19.90    7.60
   1  15  -2    8.80    6.80
   1  15  -2   17.60    7.90
   1  15  -2   18.00    6.70
  -1 -15   2    7.20    6.70
  -1 -15   2   15.70    8.80
  -1 -15   2    8.80    8.40
  -1 -15   2   12.90    7.00
  -1 -15   2   14.90    7.90
   0  15  -2   -0.60    5.70
   0  15  -2   15.00    8.20
   0  15  -2    1.10    6.70
   0  15  -2  -14.30    7.20
   0  15  -2    3.10    8.20
   0 -15   2    8.40    8.10
   0 -15   2   -4.60    7.00
   0 -15   2    1.20    5.30
   0 -15   2    6.70    8.20
   0 -15   2   -6.20    6.10
  -1  15  -2   12.50    8.00
  -1  15  -2   -8.50    7.20
  -1  15  -2  -13.80    6.70
  -1  15  -2    9.00    7.50
  -1  15  -2    0.70    6.90
  -1  15  -2    4.90    7.70
   1 -15   2   -6.40    7.30
   1 -15   2   -5.80    6.70
   1 -15   2    0.90    8.10
   1 -15   2  -11.20    5.20
   1 -15   2   -3.80    5.90
  -2  15  -2   -4.10    5.90
  -2  15  -2   -4.20    7.20
  -2  15  -2   -4.80    7.00
  -2  15  -2   -3.10    7.10
  -2  15  -2    2.90    7.60
  -2  15  -2  -10.40    7.10
   2 -15   2   -2.70    7.90
   2 -15   2   -5.40    6.80
   2 -15   2   -7.80    5.70
   2 -15   2   -0.30    7.20
   2 -15   2   -1.10    7.90
  -3  15  -2   -0.80    7.70
  -3  15  -2   -3.80    8.00
  -3  15  -2    5.30    8.30
  -3  15  -2  -13.70    7.60
  -3  15  -2    8.30    7.00
  -3  15  -2    9.70    7.70
   3 -15   2   -0.40    5.40
   3 -15   2   11.20    7.70
   3 -15   2  -10.10    6.60
   3 -15   2   -4.20    7.10
   3 -15   2    7.90    8.00
   4  14  -2    7.30    5.50
   4  14  -2    0.20    7.00
   4  14  -2   -7.00    5.60
   4  14  -2    6.10    5.60
  -4 -14   2   31.20    9.60
  -4 -14   2   10.40    7.70
  -4 -14   2   -4.10    7.10
  -4 -14   2  -10.20    6.70
   3  14  -2    4.70    6.70
   3  14  -2    0.50    6.20
   3  14  -2   -2.80    5.70
   3  14  -2    6.90    3.60
   3  14  -2    2.40    6.80
  -3 -14   2   -5.40    5.40
  -3 -14   2   -5.40    5.80
  -3 -14   2   18.20    7.70
  -3 -14   2   -4.10    7.30
  -3 -14   2    5.90    8.30
   2  14  -2   15.10    7.50
   2  14  -2   10.30    6.20
   2  14  -2   27.50    6.10
   2  14  -2   20.20    6.60
   2  14  -2   23.40    7.40
  -2 -14   2   16.20    7.50
  -2 -14   2   23.40    8.70
  -2 -14   2   18.80    8.10
  -2 -14   2   17.80    6.90
  -2 -14   2   22.30    8.60
   1  14  -2   -0.90    7.50
   1  14  -2    4.60    7.00
   1  14  -2   12.00    7.90
   1  14  -2    1.60    5.70
   1  14  -2   -2.30    5.80
  -1 -14   2   -9.80    6.60
  -1 -14   2   -7.40    6.70
  -1 -14   2  -10.10    5.70
  -1 -14   2    0.60    7.70
  -1 -14   2   -2.80    7.30
   0  14  -2   41.30   10.50
   0  14  -2  103.49   13.00
   0  14  -2   62.69   10.90
   0  14  -2   64.19   10.00
   0  14  -2   66.09   10.30
   0  14  -2   67.59   10.80
   0 -14   2   68.59   11.20
   0 -14   2   83.49   11.10
   0 -14   2   59.59    9.10
   0 -14   2   72.89   11.70
   0 -14   2   57.99   10.70
  -1  14  -2   32.10    9.70
  -1  14  -2   19.20    8.40
  -1  14  -2   26.30    8.30
  -1  14  -2   24.60    7.90
  -1  14  -2   25.60    8.10
  -1  14  -2   22.60    8.60
   1 -14   2   18.50    8.20
   1 -14   2   17.40    6.60
   1 -14   2   39.70    9.20
   1 -14   2   31.90    8.60
   1 -14   2   17.30    8.20
  -2  14  -2   -5.80    6.70
  -2  14  -2   -1.00    7.20
  -2  14  -2  -12.80    8.00
  -2  14  -2   -1.00    6.50
  -2  14  -2   -2.80    5.50
  -2  14  -2  -13.00    6.70
   2 -14   2    3.00    7.70
   2 -14   2  -13.90    7.00
   2 -14   2    1.50    7.00
   2 -14   2   -6.80    7.10
  -3  14  -2   13.30    7.50
  -3  14  -2    8.10    7.80
  -3  14  -2   23.90   10.10
  -3  14  -2   -0.60    7.50
  -3  14  -2   20.90    8.40
  -3  14  -2   17.10    7.40
   3 -14   2    9.20    7.30
   3 -14   2   18.80    8.20
   3 -14   2   15.50    8.50
   3 -14   2   21.80    8.10
   3 -14   2   24.70    6.20
  -4  14  -2   12.90    9.10
  -4  14  -2   -5.20    7.10
  -4  14  -2   -2.10    7.60
  -4  14  -2    8.40    7.30
  -4  14  -2   11.60    7.50
  -4  14  -2    7.00    7.80
   4 -14   2    1.90    7.40
   4 -14   2    1.30    7.20
   4 -14   2   10.50    6.60
   4 -14   2   11.40    8.30
   4 -14   2    4.70    4.60
   5  13  -2   19.70    4.60
   5  13  -2   20.20    5.00
   5  13  -2   26.20    7.80
   5  13  -2   10.10    6.90
  -5 -13   2   11.10    6.90
  -5 -13   2   14.40    8.00
  -5 -13   2   17.60    7.50
  -5 -13   2   26.40    9.00
   4  13  -2   10.20    5.40
   4  13  -2   10.40    6.60
   4  13  -2    7.00    5.20
   4  13  -2    9.30    6.40
  -4 -13   2    7.20    7.20
  -4 -13   2    9.90    6.70
  -4 -13   2    3.70    5.80
  -4 -13   2    3.40    5.60
  -4 -13   2    2.50    7.50
   3  13  -2   -8.60    5.00
   3  13  -2    2.10    6.70
   3  13  -2    0.40    3.30
   3  13  -2    3.20    5.30
   3  13  -2    2.60    6.30
  -3 -13   2    2.80    6.80
  -3 -13   2   -0.80    6.60
  -3 -13   2   -9.80    5.30
  -3 -13   2   -6.30    6.70
  -3 -13   2   -8.00    6.20
   2  13  -2   28.90    7.50
   2  13  -2   38.90    8.60
   2  13  -2   28.90    8.50
   2  13  -2   36.10    6.70
   2  13  -2   30.30    7.30
  -2 -13   2   21.10    6.80
  -2 -13   2   33.60    9.30
  -2 -13   2   36.30    8.70
  -2 -13   2   26.50    7.20
  -2 -13   2   31.40    8.40
   1  13  -2  221.68   19.10
   1  13  -2  233.38   19.10
   1  13  -2  211.38   18.00
   1  13  -2  210.78   18.50
   1  13  -2  191.88   19.50
  -1 -13   2  247.28   20.60
  -1 -13   2  215.88   20.20
  -1 -13   2  188.88   18.20
  -1 -13   2  240.58   20.20
  -1 -13   2  174.18   19.20
   0  13  -2  169.88   16.20
   0  13  -2  162.08   16.70
   0  13  -2  142.99   17.10
   0  13  -2  174.68   17.30
   0  13  -2  169.18   17.40
   0 -13   2  189.28   17.80
   0 -13   2  162.08   17.30
   0 -13   2  170.48   17.20
   0 -13   2  139.29   16.50
   0 -13   2  161.98   15.70
  -1  13  -2   11.50    7.70
  -1  13  -2   18.80    8.00
  -1  13  -2   21.00    9.20
  -1  13  -2   23.10    8.10
  -1  13  -2   22.00    7.30
  -1  13  -2   22.10    8.20
   1 -13   2   16.60    6.60
   1 -13   2   16.20    7.40
   1 -13   2   15.90    7.60
   1 -13   2   21.20    8.00
   1 -13   2   28.60    7.70
  -2  13  -2    2.50    6.90
  -2  13  -2   14.70    6.30
  -2  13  -2   15.70    9.20
  -2  13  -2   -1.10    7.20
  -2  13  -2    2.70    6.50
  -2  13  -2   13.60    7.40
   2 -13   2   24.00    7.40
   2 -13   2   11.30    7.50
   2 -13   2   25.20    8.40
   2 -13   2   16.80    8.10
   2 -13   2    6.50    5.40
  -3  13  -2    1.80    8.40
  -3  13  -2    4.00    7.60
  -3  13  -2   -6.90    7.10
  -3  13  -2    1.20    7.00
  -3  13  -2   -1.40    6.70
  -3  13  -2   -0.80    6.60
   3 -13   2    2.60    7.80
   3 -13   2    8.20    6.40
   3 -13   2   -5.10    4.60
   3 -13   2   -7.30    7.10
   3 -13   2    0.40    5.80
  -4  13  -2    9.50    7.80
  -4  13  -2    3.00    7.10
  -4  13  -2    3.10    6.80
  -4  13  -2    7.50    6.50
  -4  13  -2   10.60    7.80
  -4  13  -2   23.10   10.30
   4 -13   2   -7.30    4.10
   4 -13   2    2.90    5.60
   4 -13   2    3.90    7.20
   4 -13   2   -3.10    6.20
   4 -13   2    1.80    6.50
  -5  13  -2   10.10    6.60
  -5  13  -2   27.00   10.30
  -5  13  -2   -6.10    7.20
  -5  13  -2    6.10    7.30
  -5  13  -2   16.40    8.90
  -5  13  -2    0.70    6.80
   5 -13   2    0.00    6.00
   5 -13   2    5.40    6.60
   5 -13   2    1.20    7.70
   5 -13   2    2.80    2.60
   6  12  -2   19.10    6.10
   6  12  -2   -6.60    5.10
  -6 -12   2   13.60    6.90
  -6 -12   2    1.30    6.40
  -6 -12   2   -2.90    5.80
  -6 -12   2   -3.10    5.30
  -6 -12   2    7.70    7.90
   5  12  -2   22.40    7.00
   5  12  -2   27.80    4.80
   5  12  -2   34.80    4.70
   5  12  -2   35.60    7.60
  -5 -12   2   32.20    8.40
  -5 -12   2   26.10    6.70
  -5 -12   2   30.70    8.00
  -5 -12   2   30.40    8.10
  -5 -12   2   34.50    7.90
   4  12  -2   41.50    8.20
   4  12  -2   42.30    6.40
   4  12  -2   38.80    6.50
   4  12  -2   33.50    7.70
  -4 -12   2   28.30    7.90
  -4 -12   2   44.70    8.70
  -4 -12   2   34.80    7.10
  -4 -12   2   50.99    8.60
  -4 -12   2   36.60    8.80
   3  12  -2   11.50    5.40
   3  12  -2   11.60    6.90
   3  12  -2    8.30    3.70
   3  12  -2   11.40    5.60
   3  12  -2   10.00    6.60
  -3 -12   2    0.20    5.30
  -3 -12   2    5.90    7.00
  -3 -12   2   16.50    7.20
  -3 -12   2    9.60    6.50
  -3 -12   2   12.80    6.00
   2  12  -2  285.37   22.10
   2  12  -2  268.97   21.20
   2  12  -2  288.17   23.00
   2  12  -2  292.77   21.90
   2  12  -2  265.47   20.50
  -2 -12   2  270.57   21.90
  -2 -12   2  315.97   23.70
  -2 -12   2  295.67   23.50
  -2 -12   2  258.57   23.00
  -2 -12   2  287.27   22.80
   1  12  -2    8.80    6.50
   1  12  -2   -4.30    5.60
   1  12  -2   -2.50    6.90
   1  12  -2    8.50    7.50
   1  12  -2    4.90    6.30
  -1 -12   2   17.40    7.40
  -1 -12   2    4.90    5.90
  -1 -12   2   12.30    6.80
  -1 -12   2   -0.10    6.60
  -1 -12   2   -2.20    6.80
   0  12  -2   -3.20    5.50
   0  12  -2   -9.00    6.40
   0  12  -2  -14.90    6.10
   0  12  -2  -12.50    5.90
   0 -12   2   -9.10    5.10
   0 -12   2   -5.90    6.40
   0 -12   2   -6.30    6.30
   0 -12   2   -5.30    6.60
  -1  12  -2   -6.70    6.50
  -1  12  -2   10.80    5.50
  -1  12  -2    7.10    7.10
  -1  12  -2  -11.30    6.90
  -1  12  -2    0.20    6.40
  -1  12  -2   -5.20    6.10
   1 -12   2   -3.30    5.80
   1 -12   2   -8.30    6.90
   1 -12   2    0.90    5.10
   1 -12   2   -5.00    6.40
   1 -12   2   -7.00    6.10
  -2  12  -2   -4.40    7.60
  -2  12  -2    5.50    6.80
  -2  12  -2   -3.00    6.20
  -2  12  -2   -5.60    6.70
  -2  12  -2   -1.00    6.30
  -2  12  -2   -4.30    5.60
   2 -12   2   -6.20    6.60
   2 -12   2    2.20    6.30
   2 -12   2   -1.60    6.70
   2 -12   2   10.80    6.60
   2 -12   2    0.30    5.20
  -3  12  -2   -2.70    8.50
  -3  12  -2   -1.50    6.30
  -3  12  -2   -5.80    6.80
  -3  12  -2   -1.20    5.70
  -3  12  -2   -7.20    5.70
  -3  12  -2  -13.60    6.50
   3 -12   2   -7.80    5.70
   3 -12   2  -10.60    5.20
   3 -12   2   -7.20    6.40
   3 -12   2   -2.70    4.80
   3 -12   2   -8.70    6.50
  -4  12  -2   -6.40    5.70
  -4  12  -2    1.90    6.70
  -4  12  -2   -3.50    8.50
  -4  12  -2   -3.60    6.50
  -4  12  -2   -1.10    6.10
  -4  12  -2   -9.00    6.70
   4 -12   2   -5.20    6.00
   4 -12   2   -7.20    6.30
   4 -12   2   -0.50    5.10
   4 -12   2   -6.50    3.90
   4 -12   2   -4.50    7.00
  -5  12  -2   72.39    9.70
  -5  12  -2   81.39   13.90
  -5  12  -2   44.40    9.30
  -5  12  -2   44.50    9.30
  -5  12  -2   74.69   10.50
  -5  12  -2   61.39   10.40
   5 -12   2   62.09    9.50
   5 -12   2   63.09    9.70
   5 -12   2   63.19   10.80
  -6  12  -2    8.90    6.50
  -6  12  -2    7.60    7.50
  -6  12  -2    9.80   10.40
  -6  12  -2   25.00    7.90
  -6  12  -2    8.30    7.20
  -6  12  -2    6.40    8.20
   6 -12   2   16.50    8.70
   6 -12   2    4.30    6.00
   6 -12   2    2.40    6.10
   7  11  -2    3.20    5.80
   7  11  -2    2.00    5.10
  -7 -11   2   -0.70    5.80
  -7 -11   2   -9.70    5.80
  -7 -11   2    0.40    5.60
  -7 -11   2   -7.50    5.80
  -7 -11   2    1.20    7.50
   6  11  -2   10.30    5.90
   6  11  -2    1.60    5.30
  -6 -11   2   -2.60    7.10
  -6 -11   2   -8.90    5.80
  -6 -11   2    5.00    5.90
  -6 -11   2  -12.80    6.10
  -6 -11   2   -2.80    5.80
   5  11  -2    6.50    3.40
   5  11  -2   13.40    6.10
   5  11  -2   15.00    6.10
  -5 -11   2    9.30    6.40
  -5 -11   2    5.80    6.10
  -5 -11   2   10.10    6.40
  -5 -11   2    6.80    5.90
  -5 -11   2   12.20    5.90
   4  11  -2  194.28   17.70
   4  11  -2  207.28   15.80
   4  11  -2  201.28   17.40
   4  11  -2  226.08   16.20
  -4 -11   2  232.08   18.90
  -4 -11   2  176.48   17.90
  -4 -11   2  188.58   18.10
  -4 -11   2  182.68   17.90
   3  11  -2   57.99    7.40
   3  11  -2   40.10    7.10
   3  11  -2   32.10    8.10
   3  11  -2   27.00    7.90
   3  11  -2   43.20    5.70
  -3 -11   2   51.59    8.70
  -3 -11   2   40.40    7.20
  -3 -11   2   40.20    8.50
  -3 -11   2   40.70    8.40
  -3 -11   2   42.30    9.00
   2  11  -2   28.20    8.00
   2  11  -2   24.70    6.10
   2  11  -2   26.60    7.20
   2  11  -2   25.40    8.20
   2  11  -2   23.00    6.10
  -2 -11   2   28.00    7.80
  -2 -11   2   36.40    8.30
  -2 -11   2   37.40    7.10
  -2 -11   2   25.00    7.30
  -2 -11   2   25.20    8.10
   1  11  -2  212.18   17.50
   1  11  -2  208.68   17.90
   1  11  -2  211.48   17.90
   1  11  -2  237.88   18.90
  -1 -11   2  194.08   18.60
  -1 -11   2  221.68   18.80
  -1 -11   2  213.28   17.70
  -1 -11   2  206.38   17.50
  -1 -11   2  203.98   18.70
   0  11  -2  222.48   19.80
   0  11  -2  224.48   18.30
   0  11  -2  215.58   18.90
   0  11  -2  247.58   19.00
   0  11  -2  251.57   19.90
   0  11  -2  208.88   18.80
   0 -11   2  268.07   19.10
   0 -11   2  211.28   19.00
   0 -11   2  226.08   19.30
   0 -11   2  252.47   19.10
   0 -11   2  205.98   19.90
  -1  11  -2   25.20    6.40
  -1  11  -2   39.60    8.90
  -1  11  -2   47.60    7.20
  -1  11  -2   24.60    7.60
  -1  11  -2   32.70    7.30
  -1  11  -2   28.70    7.60
   1 -11   2   29.10    7.40
   1 -11   2   26.60    7.40
   1 -11   2   37.40    6.30
   1 -11   2   33.60    7.70
   1 -11   2   17.70    8.00
  -2  11  -2   -0.30    5.30
  -2  11  -2    1.50    6.70
  -2  11  -2    9.40    5.10
  -2  11  -2   11.80    6.10
  -2  11  -2    3.70    6.90
  -2  11  -2   -3.40    7.40
   2 -11   2    8.00    6.50
   2 -11   2    7.30    4.90
   2 -11   2    9.30    5.40
   2 -11   2    7.50    6.20
   2 -11   2   -5.30    6.40
  -3  11  -2   16.00    7.60
  -3  11  -2    7.60    5.70
  -3  11  -2   18.90    6.60
  -3  11  -2   10.80    6.60
  -3  11  -2   11.00    7.00
  -3  11  -2    1.30    7.90
   3 -11   2   14.40    6.40
   3 -11   2    9.50    5.80
   3 -11   2   10.40    4.80
   3 -11   2   12.10    7.30
   3 -11   2    4.40    6.60
  -4  11  -2   20.50    8.90
  -4  11  -2   14.90    6.80
  -4  11  -2   11.60    7.20
  -4  11  -2    7.10    5.90
  -4  11  -2   10.20    5.90
  -4  11  -2   16.60    6.90
   4 -11   2    1.60    6.40
   4 -11   2    8.30    5.20
   4 -11   2    4.80    3.90
   4 -11   2    8.10    6.70
   4 -11   2    7.00    6.30
  -5  11  -2   22.60    7.00
  -5  11  -2    9.60    6.20
  -5  11  -2   14.20    6.60
  -5  11  -2    2.60    6.70
  -5  11  -2    6.30    7.10
  -5  11  -2   17.80    9.40
   5 -11   2   -1.40    5.70
   5 -11   2    7.60    6.00
   5 -11   2   13.40    7.40
  -6  11  -2    1.40    6.10
  -6  11  -2  -16.70    5.80
  -6  11  -2   12.20   10.10
  -6  11  -2   -3.00    6.30
  -6  11  -2   -2.20    7.10
  -6  11  -2   -7.30    6.50
   6 -11   2    3.80    5.90
   6 -11   2   -5.50    5.50
   6 -11   2   -7.40    7.10
  -7  11  -2   -4.90    6.10
  -7  11  -2    0.30    7.40
  -7  11  -2  -13.20    5.60
  -7  11  -2   -9.60    7.70
  -7  11  -2    6.10    6.80
  -7  11  -2   18.30    9.90
   7 -11   2    4.50    5.30
   7 -11   2   -5.40    5.20
   7 -11   2    9.00    7.60
   7  10  -2    7.20    4.90
   7  10  -2    5.70    5.30
  -7 -10   2   -0.20    7.00
  -7 -10   2    2.30    5.30
  -7 -10   2    8.20    5.40
  -7 -10   2    4.80    5.50
  -7 -10   2   12.00    5.60
   6  10  -2   17.20    5.60
   6  10  -2   14.90    6.10
  -6 -10   2   14.00    7.10
  -6 -10   2   33.40    7.90
  -6 -10   2   17.10    6.70
  -6 -10   2   24.30    6.80
  -6 -10   2   27.60    6.70
   5  10  -2  160.08   16.30
   5  10  -2  189.28   17.00
   5  10  -2  189.78   13.40
  -5 -10   2  187.88   16.90
  -5 -10   2  177.78   16.80
  -5 -10   2  223.78   16.70
  -5 -10   2  216.78   17.30
  -5 -10   2  199.68   17.70
   4  10  -2  729.03   45.10
   4  10  -2  720.83   45.40
   4  10  -2  697.63   46.90
   4  10  -2  729.63   46.80
  -4 -10   2  730.63   47.60
  -4 -10   2  720.13   47.00
  -4 -10   2  631.84   46.70
  -4 -10   2  668.93   46.80
  -4 -10   2  679.13   46.40
   3  10  -2   16.40    5.20
   3  10  -2   19.40    5.70
   3  10  -2   15.40    5.40
   3  10  -2   13.00    3.60
   3  10  -2   19.00    6.70
  -3 -10   2   30.60    7.30
  -3 -10   2   27.30    7.30
  -3 -10   2   19.70    6.80
  -3 -10   2   23.50    7.30
  -3 -10   2   18.70    5.80
   2  10  -2  851.11   51.29
   2  10  -2  807.62   52.29
   2  10  -2  741.63   51.79
   2  10  -2  809.52   51.79
  -2 -10   2  843.22   52.49
  -2 -10   2  692.93   51.99
   1  10  -2   -0.80    5.90
   1  10  -2   -3.70    4.50
   1  10  -2    6.10    5.10
   1  10  -2   -2.10    5.40
   1  10  -2   -3.20    4.60
  -1 -10   2   -7.30    5.00
  -1 -10   2    8.00    4.90
  -1 -10   2   -1.30    5.20
  -1 -10   2   -0.20    4.60
  -1 -10   2   -2.70    4.20
   0  10  -2    9.70    5.90
   0  10  -2    3.20    5.80
   0  10  -2   21.20    5.40
   0  10  -2   14.20    6.10
   0  10  -2   17.10    5.80
   0  10  -2   14.20    6.40
   0 -10   2    7.70    5.70
   0 -10   2   17.80    5.20
   0 -10   2   15.10    5.80
   0 -10   2   18.40    6.10
   0 -10   2    2.30    5.90
  -1  10  -2    8.80    5.90
  -1  10  -2    3.10    6.20
  -1  10  -2   -1.10    4.70
  -1  10  -2   -3.90    5.40
  -1  10  -2    3.50    5.20
  -1  10  -2   -4.40    5.30
   1 -10   2   10.00    4.90
   1 -10   2   -0.20    5.00
   1 -10   2    2.80    5.50
   1 -10   2    1.50    4.70
   1 -10   2    3.60    6.00
  -2  10  -2    0.00    5.80
  -2  10  -2   -0.50    5.20
  -2  10  -2   -0.70    5.90
  -2  10  -2   -4.10    5.50
  -2  10  -2    0.50    4.50
  -2  10  -2    9.10    7.20
   2 -10   2  -12.70    5.30
   2 -10   2   -0.60    4.60
   2 -10   2    1.00    5.70
   2 -10   2   11.90    5.80
   2 -10   2    7.60    4.20
  -3  10  -2   -4.50    5.90
  -3  10  -2   -1.60    5.90
  -3  10  -2    3.30    6.50
  -3  10  -2    8.40    5.20
  -3  10  -2    4.80    7.90
  -3  10  -2    3.40    5.50
   3 -10   2   10.20    4.30
   3 -10   2    5.50    4.80
   3 -10   2    4.50    5.80
   3 -10   2  -13.40    6.00
   3 -10   2   14.60    5.60
  -4  10  -2   14.50    6.20
  -4  10  -2   12.40    7.00
  -4  10  -2   23.60    7.10
  -4  10  -2   28.80    6.80
  -4  10  -2   32.40   10.20
  -4  10  -2   26.80    6.40
   4 -10   2   30.80    5.20
   4 -10   2    9.80    7.00
   4 -10   2   19.70    6.20
   4 -10   2   26.90    7.40
   4 -10   2   15.70    4.10
  -5  10  -2    2.20    8.60
  -5  10  -2    0.40    5.40
  -5  10  -2   -2.90    6.00
  -5  10  -2   -0.20    6.50
  -5  10  -2   -1.70    5.30
  -5  10  -2   -2.90    5.70
   5 -10   2   -0.90    6.30
   5 -10   2   -2.00    4.80
   5 -10   2  -11.00    5.70
  -6  10  -2   14.30    7.00
  -6  10  -2   13.20    7.00
  -6  10  -2    3.90    9.60
  -6  10  -2    5.20    7.00
  -6  10  -2   -3.40    5.80
  -6  10  -2    1.60    5.50
   6 -10   2    5.90    4.90
   6 -10   2   11.80    7.70
   6 -10   2    1.40    5.20
  -7  10  -2   22.60   10.00
  -7  10  -2    8.90    6.20
  -7  10  -2   -7.60    6.50
  -7  10  -2   13.30    6.70
  -7  10  -2    2.80    6.80
   7 -10   2    6.90    7.70
   7 -10   2   -1.10    4.40
   8   9  -2   -1.70    4.60
   8   9  -2   -0.20    4.10
  -8  -9   2   -1.30    5.50
  -8  -9   2    3.90    5.60
  -8  -9   2   -5.90    4.80
  -8  -9   2   -1.50    6.90
  -8  -9   2    2.00    4.80
   7   9  -2   13.00    5.50
   7   9  -2    1.50    4.90
  -7  -9   2   15.00    7.00
  -7  -9   2    2.70    5.70
  -7  -9   2    8.30    5.50
  -7  -9   2    8.90    5.40
  -7  -9   2    5.40    5.60
   6   9  -2  162.88   15.60
   6   9  -2  203.38   16.30
  -6  -9   2  201.28   16.60
  -6  -9   2  179.88   16.80
  -6  -9   2  224.78   18.40
  -6  -9   2  174.48   15.90
  -6  -9   2  187.78   16.70
   5   9  -2   21.30    6.30
   5   9  -2   25.80    6.70
  -5  -9   2   12.90    6.20
  -5  -9   2   18.80    6.20
  -5  -9   2   31.70    7.00
  -5  -9   2   22.80    5.60
  -5  -9   2   18.90    6.10
   4   9  -2  514.45   34.80
   4   9  -2  477.05   32.60
   4   9  -2  486.95   32.90
   4   9  -2  494.05   34.20
  -4  -9   2  502.95   34.60
  -4  -9   2  546.75   34.10
  -4  -9   2  506.55   34.60
  -4  -9   2  499.55   34.80
   3   9  -2  567.34   37.50
   3   9  -2  566.84   38.90
   3   9  -2  547.45   37.90
  -3  -9   2  608.04   39.10
  -3  -9   2  567.04   38.10
  -3  -9   2  545.45   38.90
  -3  -9   2  603.44   39.00
  -3  -9   2  612.14   39.00
   2   9  -2   11.80    5.70
   2   9  -2    1.80    5.00
   2   9  -2    3.20    3.60
   2   9  -2    7.30    4.80
   2   9  -2    6.70    3.80
  -2  -9   2    5.60    4.30
  -2  -9   2    6.00    5.00
  -2  -9   2    3.60    5.10
  -2  -9   2    1.80    5.40
  -2  -9   2    6.40    5.00
   1   9  -2  140.59   12.00
   1   9  -2  116.09   11.30
   1   9  -2  148.79   12.50
   1   9  -2  145.69   12.20
   1   9  -2  143.49   12.70
  -1  -9   2  111.69   12.50
  -1  -9   2  125.39   11.80
  -1  -9   2  123.99   12.80
  -1  -9   2  141.09   12.80
  -1  -9   2  131.69   12.80
   0   9  -2  355.86   24.10
   0   9  -2  343.17   24.60
   0   9  -2  313.27   24.50
   0   9  -2  338.47   24.80
   0   9  -2  359.56   24.80
   0   9  -2  374.36   25.30
   0  -9   2  348.97   25.20
   0  -9   2  369.46   25.20
   0  -9   2  334.17   24.10
   0  -9   2  347.67   24.80
  -1   9  -2    9.50    6.00
  -1   9  -2    9.80    5.20
  -1   9  -2   11.20    5.40
  -1   9  -2    6.70    4.10
  -1   9  -2    6.40    4.50
  -1   9  -2   -1.60    5.40
   1  -9   2   11.50    5.40
   1  -9   2    9.40    4.90
   1  -9   2    6.20    4.30
   1  -9   2   13.60    4.60
   1  -9   2   13.50    5.20
  -2   9  -2   27.40    5.50
  -2   9  -2   38.30    8.70
  -2   9  -2   27.80    6.40
  -2   9  -2   40.70    6.90
  -2   9  -2   31.30    6.80
  -2   9  -2   35.60    5.80
   2  -9   2   31.80    5.80
   2  -9   2   30.20    6.60
   2  -9   2   41.10    7.20
   2  -9   2   45.80    5.90
  -3   9  -2   38.10    7.40
  -3   9  -2   32.30    6.90
  -3   9  -2   40.10    6.80
  -3   9  -2   37.60    6.90
  -3   9  -2   42.60    9.70
  -3   9  -2   38.10    6.40
   3  -9   2   46.20    7.70
   3  -9   2   31.10    5.20
   3  -9   2   31.50    5.60
   3  -9   2   36.30    6.80
  -4   9  -2   84.39   10.20
  -4   9  -2   83.49   10.00
  -4   9  -2   61.99    7.70
  -4   9  -2   71.89   12.40
  -4   9  -2   56.59    8.00
  -4   9  -2   65.19    9.20
   4  -9   2   72.49    7.30
   4  -9   2   51.69    8.80
   4  -9   2   73.99    7.90
   4  -9   2   51.69    7.90
   4  -9   2   51.99    8.20
  -5   9  -2    9.00    6.20
  -5   9  -2   10.10    5.40
  -5   9  -2    3.10    8.40
  -5   9  -2    8.70    5.50
  -5   9  -2   12.30    6.20
  -5   9  -2   11.10    6.70
   5  -9   2    9.60    5.40
   5  -9   2   20.40    6.90
   5  -9   2    7.50    5.40
  -6   9  -2    2.80    6.60
  -6   9  -2   -3.80    5.40
  -6   9  -2    6.20    5.80
  -6   9  -2   -0.40    8.40
  -6   9  -2   -9.20    5.60
  -6   9  -2   -5.30    5.40
   6  -9   2   -5.40    6.40
   6  -9   2   -6.60    4.80
   6  -9   2    3.50    5.00
  -7   9  -2    0.90    6.40
  -7   9  -2   -5.10    4.90
  -7   9  -2   -7.20    8.70
  -7   9  -2   -8.40    6.10
  -7   9  -2    3.10    5.70
  -7   9  -2   -3.90    5.30
   7  -9   2   -3.30    4.30
   7  -9   2    5.20    6.70
  -8   9  -2    7.80    6.30
  -8   9  -2    7.40    5.80
  -8   9  -2   -6.70    4.60
  -8   9  -2   -1.30    6.90
  -8   9  -2   -5.10    6.60
   8  -9   2   -8.80    3.90
   8  -9   2   -1.40    7.10
   8  -9   2   -8.50    3.70
   8   8  -2    1.80    3.90
   8   8  -2   -2.40    3.80
  -8  -8   2    6.90    5.20
  -8  -8   2    4.60    4.50
  -8  -8   2    4.00    5.20
  -8  -8   2   11.40    6.40
  -8  -8   2    5.80    4.90
   7   8  -2   -4.20    4.60
  -7  -8   2    5.80    5.70
  -7  -8   2   -5.60    5.00
  -7  -8   2   -0.20    5.10
  -7  -8   2  -10.20    4.30
  -7  -8   2   -5.00    4.70
   6   8  -2    8.10    5.10
   6   8  -2   17.70    4.80
  -6  -8   2    3.90    5.20
  -6  -8   2   16.00    5.30
  -6  -8   2   18.60    5.70
  -6  -8   2    6.20    5.10
  -6  -8   2    3.70    5.70
   5   8  -2  244.78   17.70
   5   8  -2  198.28   17.60
  -5  -8   2  216.28   17.90
  -5  -8   2  253.77   18.70
  -5  -8   2  209.98   18.00
  -5  -8   2  213.58   17.00
  -5  -8   2  204.68   17.50
   4   8  -2   -1.60    4.80
   4   8  -2    2.00    3.20
   4   8  -2    1.40    2.90
   4   8  -2   -1.60    5.00
  -4  -8   2    7.30    5.40
  -4  -8   2    7.10    4.90
  -4  -8   2    4.80    5.00
  -4  -8   2    1.90    4.30
  -4  -8   2   -2.10    5.60
   3   8  -2   65.59    7.90
   3   8  -2   75.59    5.00
   3   8  -2   61.89    7.90
   3   8  -2   54.09    7.30
   3   8  -2   56.99    7.90
  -3  -8   2   59.79    7.60
  -3  -8   2   64.39    8.30
  -3  -8   2   52.19    7.20
  -3  -8   2   71.09    9.20
   2   8  -2  185.28   14.80
   2   8  -2  190.08   15.50
   2   8  -2  192.98   14.30
   2   8  -2  170.18   13.60
   2   8  -2  217.28   15.90
  -2  -8   2  220.08   15.80
  -2  -8   2  199.28   15.80
  -2  -8   2  189.48   15.50
  -2  -8   2  193.88   15.90
  -2  -8   2  210.08   15.00
   1   8  -2  103.19   10.30
   1   8  -2  101.69    9.50
   1   8  -2  106.99   10.10
   1   8  -2  100.19    9.40
   1   8  -2  111.09    9.90
  -1  -8   2   97.09   10.70
  -1  -8   2  121.99   11.20
  -1  -8   2   84.59   10.40
  -1  -8   2   95.79   10.60
  -1  -8   2  118.09   10.00
   0   8  -2  106.39   10.40
   0   8  -2   97.99   10.00
   0   8  -2  107.09   10.00
   0   8  -2   78.39    9.10
   0   8  -2   67.29    8.80
   0   8  -2   87.09    9.90
   0  -8   2   75.39    9.90
   0  -8   2   95.19    9.30
   0  -8   2   65.19    8.60
   0  -8   2  108.59   10.20
  -1   8  -2   90.19   11.30
  -1   8  -2  102.79   11.00
  -1   8  -2  132.29   11.50
  -1   8  -2  114.99   12.10
  -1   8  -2  123.49   11.60
  -1   8  -2  101.99   10.30
   1  -8   2  110.59   11.20
   1  -8   2  119.59   11.00
   1  -8   2  108.49   11.20
   1  -8   2  108.09   10.20
  -2   8  -2    2.70    5.00
  -2   8  -2    4.40    3.90
  -2   8  -2   11.40    5.20
  -2   8  -2    7.30    6.70
  -2   8  -2    4.20    4.60
  -2   8  -2    9.00    4.70
   2  -8   2    8.40    4.90
   2  -8   2    3.70    4.30
   2  -8   2    2.10    3.80
   2  -8   2    5.70    4.40
  -3   8  -2  195.68   18.10
  -3   8  -2  202.88   16.00
  -3   8  -2  192.48   16.50
  -3   8  -2  206.48   17.10
  -3   8  -2  180.18   16.00
  -3   8  -2  209.18   15.90
   3  -8   2  210.58   15.10
   3  -8   2  219.38   17.10
   3  -8   2  201.48   14.70
   3  -8   2  191.58   15.80
  -4   8  -2   18.50    5.30
  -4   8  -2   23.30    8.90
  -4   8  -2   24.80    5.90
  -4   8  -2   21.30    4.90
  -4   8  -2   20.30    5.70
  -4   8  -2   15.50    6.10
   4  -8   2   14.00    3.10
   4  -8   2   11.80    5.90
   4  -8   2   15.10    3.40
   4  -8   2   12.40    5.40
  -5   8  -2  106.29   12.80
  -5   8  -2  117.39   15.10
  -5   8  -2  112.19   11.60
  -5   8  -2  104.49   12.10
  -5   8  -2  138.99   13.80
  -5   8  -2  131.99   12.40
   5  -8   2  120.79   13.70
   5  -8   2   90.59   11.40
  -6   8  -2   10.20    5.40
  -6   8  -2    7.50    4.80
  -6   8  -2   19.50   10.10
  -6   8  -2   16.50    5.80
  -6   8  -2    9.80    6.60
  -6   8  -2   16.10    5.70
   6  -8   2   11.40    5.10
   6  -8   2   14.30    7.00
   6  -8   2    9.50    4.90
  -7   8  -2   11.10    5.30
  -7   8  -2   14.90    9.60
  -7   8  -2   10.10    5.10
  -7   8  -2    9.10    5.80
  -7   8  -2   -0.40    5.50
  -7   8  -2    3.30    6.20
   7  -8   2    2.90    4.40
   7  -8   2    2.70    4.50
   7  -8   2    4.10    6.30
  -8   8  -2   -0.30    5.60
  -8   8  -2   -1.40    4.60
  -8   8  -2   -8.80    6.10
  -8   8  -2    6.90    9.50
  -8   8  -2    2.30    6.10
  -8   8  -2   -0.10    5.30
   8  -8   2    2.60    3.80
   8  -8   2    0.20    3.70
   8  -8   2   15.50    7.50
   8   7  -2   20.20    4.30
   8   7  -2   21.50    4.50
  -8  -7   2   18.10    5.00
  -8  -7   2   20.60    6.20
  -8  -7   2   12.40    5.30
  -8  -7   2   16.50    5.30
  -8  -7   2   22.30    5.60
   7   7  -2   15.00    4.40
   7   7  -2   19.40    5.20
  -7  -7   2   16.70    5.50
  -7  -7   2   15.30    5.60
  -7  -7   2   22.70    5.20
  -7  -7   2   20.30    5.40
  -7  -7   2   22.60    6.00
   6   7  -2  351.46   24.50
  -6  -7   2  368.96   25.20
  -6  -7   2  339.07   24.70
  -6  -7   2  333.57   24.70
  -6  -7   2  354.76   24.80
  -6  -7   2  345.67   24.30
   5   7  -2  106.49   11.20
   5   7  -2  119.89   12.10
  -5  -7   2  136.49   12.00
  -5  -7   2  153.18   12.70
  -5  -7   2  141.29   12.40
  -5  -7   2  128.09   12.00
  -5  -7   2  147.49   12.70
   4   7  -2    2.90    4.10
   4   7  -2    0.30    2.10
   4   7  -2    0.50    2.20
   4   7  -2    1.80    4.10
  -4  -7   2    0.50    4.10
  -4  -7   2    0.00    4.10
  -4  -7   2   -1.90    3.70
  -4  -7   2    4.30    4.30
  -4  -7   2    1.40    4.10
   3   7  -2   42.90    5.70
   3   7  -2   27.00    5.40
   3   7  -2   30.10    4.50
   3   7  -2   40.10    4.30
  -3  -7   2   36.50    5.80
  -3  -7   2   30.60    5.70
  -3  -7   2   38.60    5.80
  -3  -7   2   29.00    4.90
  -3  -7   2   25.60    5.30
   2   7  -2   -0.70    4.10
   2   7  -2   -0.90    4.10
   2   7  -2   -0.50    3.20
   2   7  -2    4.60    3.70
   2   7  -2   -4.00    2.40
  -2  -7   2   -7.60    4.20
  -2  -7   2   -1.20    3.20
  -2  -7   2   -0.60    3.90
  -2  -7   2    0.50    4.00
  -2  -7   2   -2.00    3.30
   1   7  -2  566.64   32.60
   1   7  -2  444.06   31.80
   1   7  -2  472.75   32.50
   1   7  -2  477.75   32.00
  -1  -7   2  480.65   32.50
  -1  -7   2  488.35   32.70
  -1  -7   2  504.25   32.80
  -1  -7   2  443.56   32.40
  -1  -7   2  533.85   32.20
   0   7  -2  906.01   54.19
   0   7  -2  824.32   53.59
   0   7  -2  922.31   53.99
   0   7  -2  853.41   53.79
   0   7  -2  780.82   53.09
   0   7  -2  803.82   53.59
   0  -7   2  814.72   53.59
   0  -7   2  794.72   53.19
   0  -7   2  849.52   53.99
  -1   7  -2   24.80    4.80
  -1   7  -2   26.80    5.70
  -1   7  -2   35.80    6.00
  -1   7  -2   30.80    6.80
  -1   7  -2   35.20    5.40
  -1   7  -2   19.90    5.20
   1  -7   2   32.40    5.70
   1  -7   2   39.80    4.90
   1  -7   2   28.00    5.10
   1  -7   2   33.20    5.90
   1  -7   2   27.20    5.20
  -2   7  -2  649.54   41.00
  -2   7  -2  610.64   39.20
  -2   7  -2  651.53   40.00
  -2   7  -2  567.84   39.50
  -2   7  -2  627.24   40.20
   2  -7   2  587.54   40.00
   2  -7   2  575.14   38.90
   2  -7   2  564.74   39.50
   2  -7   2  603.34   39.30
   2  -7   2  631.04   39.70
  -3   7  -2   -8.90    6.00
  -3   7  -2   -4.50    4.10
  -3   7  -2   -1.10    3.90
  -3   7  -2    8.80    4.10
  -3   7  -2   -1.30    4.60
  -3   7  -2    1.20    4.00
   3  -7   2    3.20    4.40
   3  -7   2    3.30    3.00
   3  -7   2    3.30    4.20
   3  -7   2   -2.80    3.30
   3  -7   2   -4.60    3.80
  -4   7  -2   86.39    9.10
  -4   7  -2   89.19    9.40
  -4   7  -2   88.19   10.70
  -4   7  -2   83.69   11.10
  -4   7  -2   87.99   10.40
  -4   7  -2  105.69   10.60
   4  -7   2  103.09   10.70
   4  -7   2   90.59    6.80
   4  -7   2   88.09    9.30
   4  -7   2   84.79    6.80
  -5   7  -2    6.40    8.70
  -5   7  -2   -3.70    4.60
  -5   7  -2   -0.10    4.70
  -5   7  -2   -3.20    4.70
  -5   7  -2    1.40    5.30
  -5   7  -2   -1.70    4.10
   5  -7   2    0.80    5.20
   5  -7   2   -8.50    4.00
  -6   7  -2   -2.90    4.90
  -6   7  -2   -0.20    8.40
  -6   7  -2  -10.00    5.10
  -6   7  -2    1.90    5.60
  -6   7  -2   -4.80    4.70
  -6   7  -2    1.50    4.70
   6  -7   2    1.10    5.60
   6  -7   2   -1.90    4.30
  -7   7  -2    9.40    5.40
  -7   7  -2    2.90    6.10
  -7   7  -2   -4.20    4.60
  -7   7  -2   -4.40    4.30
  -7   7  -2    7.20    9.60
  -7   7  -2   -6.90    4.90
   7  -7   2   19.90    6.50
   7  -7   2   -3.50    3.90
   7  -7   2    3.60    3.90
  -8   7  -2    3.10    5.90
  -8   7  -2   -2.20    5.50
  -8   7  -2    2.00    4.70
  -8   7  -2   -0.50    4.10
  -8   7  -2   -5.10    8.90
  -8   7  -2    3.00    4.90
   8  -7   2    5.20    3.40
   8  -7   2   -5.40    3.30
   8  -7   2   15.50    7.00
  -9  -6   2    2.50    4.00
  -9  -6   2    0.30    3.60
  -9  -6   2    5.70    4.80
  -9  -6   2   -1.40    3.50
  -9  -6   2   -0.20    3.10
  -9  -6   2   -0.40    4.30
   8   6  -2   21.00    3.90
   8   6  -2   22.00    3.60
  -8  -6   2   32.90    6.10
  -8  -6   2   30.50    5.50
  -8  -6   2   24.80    4.90
  -8  -6   2   23.70    5.10
  -8  -6   2   29.30    5.50
   7   6  -2   42.00    5.40
   7   6  -2   39.50    5.50
  -7  -6   2   40.40    6.10
  -7  -6   2   39.20    6.30
  -7  -6   2   45.70    6.60
  -7  -6   2   36.60    5.70
   6   6  -2   29.80    5.20
   6   6  -2   32.40    5.00
  -6  -6   2   32.10    5.50
  -6  -6   2   31.00    5.20
  -6  -6   2   34.10    5.80
  -6  -6   2   25.90    5.50
  -6  -6   2   28.40    5.40
   5   6  -2   45.00    5.70
   5   6  -2   41.40    5.80
  -5  -6   2   41.50    5.40
  -5  -6   2   43.10    6.20
  -5  -6   2   43.10    5.80
  -5  -6   2   59.99    7.80
   4   6  -2    5.50    3.80
   4   6  -2   13.90    4.30
  -4  -6   2    9.20    4.10
  -4  -6   2    6.10    3.70
  -4  -6   2   12.20    3.70
  -4  -6   2    8.10    3.60
  -4  -6   2   11.40    4.00
   3   6  -2  410.86   24.80
   3   6  -2  386.16   24.80
   3   6  -2  356.56   23.70
   3   6  -2  372.06   23.60
  -3  -6   2  335.47   24.70
  -3  -6   2  342.07   24.70
  -3  -6   2  339.07   24.70
  -3  -6   2  368.26   24.20
  -3  -6   2  373.86   24.70
   2   6  -2  414.76   26.70
   2   6  -2  367.36   25.60
   2   6  -2  400.36   26.10
  -2  -6   2  414.36   26.20
  -2  -6   2  406.46   26.50
  -2  -6   2  401.16   26.60
  -2  -6   2  422.26   26.70
  -2  -6   2  345.37   26.50
   1   6  -2  559.44   34.70
   1   6  -2  543.15   34.80
   1   6  -2  513.95   34.40
   1   6  -2  501.95   34.60
  -1  -6   2  518.15   35.00
  -1  -6   2  565.74   34.90
   0   6  -2  462.45   30.60
   0   6  -2  413.26   31.20
   0   6  -2  489.25   31.40
   0   6  -2  478.95   31.20
   0   6  -2  504.85   31.30
   0  -6   2  454.45   30.70
   0  -6   2  494.55   31.20
  -1   6  -2   47.60    7.90
  -1   6  -2   43.00    6.30
  -1   6  -2   55.29    7.10
  -1   6  -2   67.79    7.40
  -1   6  -2   64.69    6.70
  -1   6  -2   61.89    8.40
   1  -6   2   61.99    7.00
   1  -6   2   69.09    8.30
   1  -6   2   55.29    6.90
   1  -6   2   61.89    7.70
   1  -6   2   65.29    7.90
   1  -6   2   54.89    8.40
  -2   6  -2    4.30    4.00
  -2   6  -2    1.90    4.30
  -2   6  -2    8.30    4.30
  -2   6  -2    4.00    3.50
  -2   6  -2    4.00    4.30
  -2   6  -2   -2.00    5.90
   2  -6   2    6.40    3.00
   2  -6   2    1.20    3.80
   2  -6   2    2.80    5.90
   2  -6   2    3.10    4.40
   2  -6   2    3.40    3.70
   2  -6   2    5.70    4.00
  -3   6  -2   -6.00    6.10
  -3   6  -2   -3.70    3.80
  -3   6  -2   -1.80    3.50
  -3   6  -2   -5.00    3.90
  -3   6  -2    2.90    4.50
  -3   6  -2    1.30    4.20
   3  -6   2   -3.10    4.00
   3  -6   2    0.20    3.80
   3  -6   2    1.50    6.10
   3  -6   2   -1.60    3.70
   3  -6   2   -5.70    2.50
   3  -6   2   -0.10    2.90
  -4   6  -2   -6.50    3.50
  -4   6  -2   -9.40    3.50
  -4   6  -2   -5.30    4.10
  -4   6  -2   -8.30    3.90
  -4   6  -2    5.00    4.60
  -4   6  -2    1.70    7.10
   4  -6   2    2.50    6.10
   4  -6   2   -7.50    3.40
   4  -6   2    0.20    4.30
  -5   6  -2   13.20    8.00
  -5   6  -2   11.50    5.20
  -5   6  -2   14.10    4.70
  -5   6  -2   15.60    4.80
  -5   6  -2   11.70    4.60
  -5   6  -2   21.70    4.60
   5  -6   2   19.70    4.50
   5  -6   2   18.90    5.40
   5  -6   2   13.10    4.60
  -6   6  -2    3.40    4.90
  -6   6  -2   11.00    4.90
  -6   6  -2    3.20    9.00
  -6   6  -2   11.00    4.90
  -6   6  -2   17.00    5.70
  -6   6  -2    5.00    4.80
   6  -6   2   10.30    5.60
   6  -6   2   11.70    4.40
  -7   6  -2   -6.00    8.30
  -7   6  -2    6.70    4.90
  -7   6  -2    7.60    5.50
  -7   6  -2    6.00    4.90
  -7   6  -2    4.80    4.40
  -7   6  -2    5.10    4.50
   7  -6   2    3.10    3.70
   7  -6   2   11.10    5.80
   7  -6   2    9.90    3.80
  -8   6  -2   13.00    4.60
  -8   6  -2   20.70    5.20
  -8   6  -2    9.50    4.20
  -8   6  -2    8.10    5.70
  -8   6  -2    7.30    9.40
   8  -6   2   16.10    3.40
   8  -6   2   15.60    6.70
   8  -6   2    7.50    3.30
  -9   6  -2    7.70    9.20
  -9   6  -2    2.60    5.20
  -9   6  -2    2.50    5.30
  -9   6  -2   -3.90    5.20
  -9   6  -2   -3.00    3.20
  -9   6  -2    3.50    3.80
  -9  -5   2   28.30    5.10
  -9  -5   2   30.20    3.70
  -9  -5   2   24.50    3.40
  -9  -5   2   30.30    5.00
  -9  -5   2   35.90    5.70
  -9  -5   2   28.30    5.20
   8   5  -2   95.39    7.10
   8   5  -2   92.99    7.10
  -8  -5   2  106.89    9.40
  -8  -5   2  110.69   10.00
  -8  -5   2  106.49   10.70
  -8  -5   2  112.59    9.10
  -8  -5   2  121.09   10.70
   7   5  -2   31.30    4.20
   7   5  -2   28.40    4.30
  -7  -5   2   32.80    4.80
  -7  -5   2   30.10    4.80
  -7  -5   2   20.30    4.90
  -7  -5   2   35.40    5.10
   6   5  -2   12.30    3.60
   6   5  -2   10.90    3.60
  -6  -5   2   11.70    4.10
  -6  -5   2    9.90    3.90
  -6  -5   2   11.90    3.60
  -6  -5   2    8.40    3.90
   5   5  -2   -2.70    3.20
  -5  -5   2   -2.80    3.20
  -5  -5   2   -1.40    3.40
  -5  -5   2   -3.80    2.90
  -5  -5   2   -3.10    3.10
   4   5  -2   70.99    7.30
   4   5  -2   66.29    6.60
  -4  -5   2   67.39    7.50
  -4  -5   2   67.09    7.40
  -4  -5   2   58.19    7.00
  -4  -5   2   70.19    7.10
   3   5  -2  601.84   38.50
   3   5  -2  624.34   38.60
   3   5  -2  572.14   37.60
   3   5  -2  618.14   37.50
  -3  -5   2  615.14   38.50
  -3  -5   2  598.14   38.20
  -3  -5   2  577.04   38.70
  -3  -5   2  585.74   38.60
   2   5  -2  370.66   26.50
   2   5  -2  462.95   26.40
   2   5  -2  453.05   25.60
   2   5  -2  383.46   26.90
   2   5  -2  410.26   27.10
  -2  -5   2  361.56   26.70
  -2  -5   2  413.66   27.00
  -2  -5   2  442.16   27.30
  -2  -5   2  371.56   26.70
   1   5  -2  524.55   32.80
   1   5  -2  485.95   32.50
   1   5  -2  489.55   32.10
   1   5  -2  518.85   32.90
  -1  -5   2  519.05   32.90
  -1  -5   2  532.55   33.00
  -1  -5   2  515.15   32.90
  -1  -5   2  456.35   32.80
   0   5  -2 2778.92  172.48
   0   5  -2 2428.76  172.38
   0   5  -2 2784.02  172.48
   0   5  -2 2831.92  172.08
   0   5  -2 3024.80  172.48
   0   5  -2 2721.03  172.28
   0  -5   2 2939.91  172.48
   0  -5   2 2676.63  172.38
   0  -5   2 3075.69  172.68
   0  -5   2 2766.92  172.38
   0  -5   2 2628.14  172.08
  -1   5  -2   14.40    3.40
  -1   5  -2   11.30    3.90
  -1   5  -2    8.40    4.20
  -1   5  -2    1.20    5.00
  -1   5  -2   14.50    4.40
  -1   5  -2   11.20    4.10
   1  -5   2   10.50    4.90
   1  -5   2   10.20    4.00
   1  -5   2   14.70    3.70
   1  -5   2   10.50    4.00
   1  -5   2   12.40    3.30
   1  -5   2   10.20    4.00
  -2   5  -2   71.99    8.20
  -2   5  -2   95.29    9.00
  -2   5  -2   64.99    9.70
  -2   5  -2   75.39    8.20
  -2   5  -2   70.19    8.80
  -2   5  -2   81.59    7.60
   2  -5   2   92.39    8.50
   2  -5   2   98.39    8.60
   2  -5   2   69.69    9.60
   2  -5   2   78.39    7.60
   2  -5   2   92.89    9.00
  -3   5  -2   87.19    8.60
  -3   5  -2   87.09    9.10
  -3   5  -2   78.79    8.50
  -3   5  -2  100.39    9.70
  -3   5  -2   95.69    8.70
  -3   5  -2  109.19   10.10
   3  -5   2   90.59   10.70
   3  -5   2   79.39    8.40
   3  -5   2   79.29    7.30
   3  -5   2   84.69    8.40
   3  -5   2   89.99    9.50
   3  -5   2   76.89    7.30
  -4   5  -2   -3.60    3.60
  -4   5  -2    4.70    3.60
  -4   5  -2    0.40    7.00
  -4   5  -2    3.30    4.40
  -4   5  -2   17.80    4.50
   4  -5   2    6.90    3.70
   4  -5   2    0.30    3.80
   4  -5   2   10.00    7.00
  -5   5  -2    3.00    4.10
  -5   5  -2   -2.30    3.70
  -5   5  -2   -1.90    3.70
  -5   5  -2   -1.40    3.40
  -5   5  -2   -1.30    3.80
   5  -5   2   -3.60    3.60
   5  -5   2   -2.70    4.20
   5  -5   2   -1.70    7.30
  -6   5  -2    2.40    4.70
  -6   5  -2   -2.50    4.10
  -6   5  -2  -11.80    3.90
  -6   5  -2   -8.60    4.10
  -6   5  -2   -3.50    3.70
   6  -5   2   -7.10    3.40
   6  -5   2    0.00    4.60
  -7   5  -2    6.60    4.50
  -7   5  -2    2.70    8.90
  -7   5  -2    7.10    4.00
  -7   5  -2    8.80    5.10
  -7   5  -2    7.30    4.10
  -7   5  -2   -3.30    4.20
   7  -5   2   11.20    5.30
   7  -5   2    1.10    3.30
  -8   5  -2   23.30    9.80
  -8   5  -2    5.10    3.80
  -8   5  -2   11.70    5.20
  -8   5  -2    8.50    4.80
  -8   5  -2    6.50    4.90
  -8   5  -2    7.00    3.90
   8  -5   2    5.90    2.40
   8  -5   2    8.40    2.70
  -9   5  -2   -0.60    5.00
  -9   5  -2   -1.90    2.70
  -9   5  -2   -1.80    4.60
  -9   5  -2   -7.60    8.70
  -9   5  -2    5.50    3.40
  -9   5  -2    3.70    4.80
  -9  -4   2   32.70    4.80
  -9  -4   2   38.60    5.10
  -8  -4   2   -1.70    2.30
  -8  -4   2   -0.90    3.30
  -8  -4   2   -6.30    3.00
  -8  -4   2   -1.20    2.40
  -8  -4   2   -2.00    3.20
  -8  -4   2    1.30    3.90
   7   4  -2    0.50    1.90
   7   4  -2    3.00    2.10
  -7  -4   2    2.90    3.10
  -7  -4   2    3.40    3.10
  -7  -4   2    4.50    3.10
  -7  -4   2    1.10    3.40
  -7  -4   2    5.20    3.30
   6   4  -2    0.30    2.50
   6   4  -2   -3.30    2.60
  -6  -4   2   -0.30    2.20
  -6  -4   2   -1.10    3.00
  -6  -4   2    2.20    3.00
  -6  -4   2    1.00    2.90
  -6  -4   2    2.20    3.00
   5   4  -2   96.39    8.50
   5   4  -2  122.49    8.50
  -5  -4   2  106.99    8.40
  -5  -4   2   95.59    7.00
  -5  -4   2   99.99    8.60
  -5  -4   2  113.69    8.80
  -5  -4   2  111.19    8.60
   4   4  -2   63.89    7.10
  -4  -4   2   77.99    6.60
  -4  -4   2   81.79    7.00
  -4  -4   2   69.09    7.00
  -4  -4   2   68.79    7.20
   3   4  -2  114.49    9.20
   3   4  -2  116.59    9.30
  -3  -4   2  113.39    9.20
  -3  -4   2  115.19    9.60
  -3  -4   2  110.79    8.90
  -3  -4   2  112.49    9.20
   2   4  -2 1504.65   95.79
   2   4  -2 1525.05   95.39
   2   4  -2 1622.04   95.29
  -2  -4   2 1550.44   95.79
  -2  -4   2 1380.66   95.59
  -2  -4   2 1658.93   95.59
   1   4  -2   31.00    4.00
   1   4  -2   30.90    4.30
   1   4  -2   26.80    3.60
   1   4  -2   24.20    3.70
   1   4  -2   32.80    3.60
  -1  -4   2   27.30    3.50
  -1  -4   2   26.30    4.20
  -1  -4   2   21.40    3.90
  -1  -4   2   25.90    4.00
  -1  -4   2   28.10    4.10
  -1   4  -2  612.64   40.20
  -1   4  -2  606.94   40.60
  -1   4  -2  687.23   40.30
  -1   4  -2  632.74   40.10
  -1   4  -2  666.13   40.40
  -1   4  -2  625.54   39.90
   1  -4   2  611.84   40.20
   1  -4   2  605.64   40.10
   1  -4   2  606.74   39.80
   1  -4   2  626.94   40.60
   1  -4   2  666.13   40.20
   1  -4   2  628.94   40.00
  -2   4  -2  185.18   13.40
  -2   4  -2  188.58   14.00
  -2   4  -2  184.08   13.80
  -2   4  -2  223.68   13.90
  -2   4  -2  167.88   15.00
  -2   4  -2  205.58   14.20
   2  -4   2  193.98   13.80
   2  -4   2  200.28   14.00
   2  -4   2  200.68   13.80
   2  -4   2  186.28   13.30
   2  -4   2  175.18   13.30
   2  -4   2  189.78   15.00
  -3   4  -2   26.10    4.70
  -3   4  -2   23.70    6.90
  -3   4  -2   12.80    4.00
  -3   4  -2   21.20    4.40
  -3   4  -2   21.10    3.50
  -3   4  -2   31.40    4.80
   3  -4   2   24.00    6.70
   3  -4   2   17.10    4.30
   3  -4   2   25.60    4.40
   3  -4   2   19.80    2.50
   3  -4   2   19.20    4.30
   3  -4   2   19.30    2.60
  -4   4  -2   70.19    7.40
  -4   4  -2   82.89    8.50
  -4   4  -2   90.59    8.20
  -4   4  -2   91.29   11.50
  -4   4  -2   72.59    8.50
   4  -4   2   87.69   11.30
   4  -4   2   90.59    9.00
   4  -4   2   85.19    8.40
  -5   4  -2    2.70    3.50
  -5   4  -2   10.80    4.00
  -5   4  -2    8.30    3.60
  -5   4  -2   -1.00    3.40
  -5   4  -2    5.90    3.40
  -5   4  -2  -12.10    6.80
   5  -4   2    0.20    3.10
   5  -4   2    3.20    3.20
   5  -4   2    7.30    4.20
   5  -4   2   -3.30    6.10
  -6   4  -2   26.10    5.10
  -6   4  -2   13.70    4.10
  -6   4  -2   10.70    4.10
  -6   4  -2   12.70    8.40
  -6   4  -2    7.50    4.10
  -6   4  -2   15.80    4.10
   6  -4   2   17.40    5.00
   6  -4   2   13.10    3.60
   6  -4   2   12.40    3.80
   6  -4   2   21.40    8.70
  -7   4  -2    7.10    4.50
  -7   4  -2   -5.10    4.00
  -7   4  -2    2.00    3.90
  -7   4  -2   -6.80    8.30
  -7   4  -2   -3.00    3.50
  -7   4  -2    5.30    3.90
   7  -4   2    0.30    2.90
  -8   4  -2    6.30    4.50
  -8   4  -2    5.20    4.10
  -8   4  -2   10.70    3.60
  -8   4  -2    7.10    3.30
  -8   4  -2    0.50    4.20
  -8   4  -2   10.10    8.70
   8  -4   2    3.50    1.40
   8  -4   2    2.40    1.40
  -9   4  -2   11.10    2.60
  -9   4  -2    7.70    4.80
  -9   4  -2    3.70    2.40
  -9   4  -2   10.50    4.40
  -9   4  -2    3.60    4.80
  -9   4  -2   12.20    9.30
  -9  -3   2    2.40    2.90
  -9  -3   2    5.40    3.10
  -8  -3   2   -7.70    3.80
  -8  -3   2   -0.80    3.80
  -8  -3   2   -1.30    2.50
  -8  -3   2    2.50    2.80
  -7  -3   2    0.40    2.40
  -7  -3   2   -1.90    2.10
  -7  -3   2    4.50    4.00
  -7  -3   2   -0.30    2.50
  -7  -3   2   -1.00    2.10
  -7  -3   2   -4.00    3.60
   6   3  -2   41.50    4.10
   6   3  -2   43.60    4.00
  -6  -3   2   44.30    4.90
  -6  -3   2   36.40    5.70
  -6  -3   2   46.20    5.00
  -6  -3   2   43.50    5.10
  -6  -3   2   42.40    4.80
   5   3  -2  126.29    8.50
   5   3  -2   97.19    8.40
  -5  -3   2  109.39    8.60
  -5  -3   2  121.69    8.20
  -5  -3   2  115.99    8.80
  -5  -3   2  120.09    8.30
  -5  -3   2  109.89    8.60
   4   3  -2 1240.28   77.49
  -4  -3   2 1219.98   77.59
  -4  -3   2 1257.47   77.69
  -4  -3   2 1256.57   77.19
  -4  -3   2 1269.47   77.39
  -3  -3   2  272.37   17.00
  -3  -3   2  234.38   16.80
  -3  -3   2  267.97   16.40
  -3  -3   2  243.48   15.60
  -3  -3   2  241.18   16.50
   2   3  -2  390.66   23.30
   2   3  -2  360.96   22.70
  -2  -3   2  367.36   23.00
  -2  -3   2  330.47   23.10
  -2  -3   2  332.87   23.30
  -2  -3   2  392.96   23.50
   1   3  -2   32.20    3.90
   1   3  -2   32.10    4.00
   1   3  -2   37.30    4.60
   1   3  -2   32.00    3.90
   1   3  -2   34.60    3.20
  -1  -3   2   23.90    3.70
  -1  -3   2   38.80    4.30
  -1  -3   2   25.90    3.40
  -1  -3   2   30.40    3.90
  -1  -3   2   31.00    3.30
  -1   3  -2  915.91   61.49
  -1   3  -2 1035.20   61.39
  -1   3  -2 1026.00   61.69
  -1   3  -2  993.90   61.59
  -1   3  -2  965.40   61.59
   1  -3   2  932.81   61.59
   1  -3   2  921.41   61.99
   1  -3   2 1015.10   61.39
   1  -3   2 1028.60   61.69
   1  -3   2 1028.60   61.49
  -2   3  -2    4.80    4.90
  -2   3  -2   -1.10    2.90
  -2   3  -2   -6.70    3.00
  -2   3  -2   -0.10    2.70
   2  -3   2   -0.90    2.40
   2  -3   2   -3.50    3.20
   2  -3   2    7.20    4.90
   2  -3   2   -2.40    2.20
   2  -3   2   -2.20    3.30
  -3   3  -2  422.46   28.00
  -3   3  -2  437.16   28.30
  -3   3  -2  455.45   28.30
  -3   3  -2  449.56   29.90
  -3   3  -2  436.16   28.10
  -3   3  -2  455.65   28.40
   3  -3   2  446.66   28.20
   3  -3   2  415.06   28.40
   3  -3   2  419.06   29.60
   3  -3   2  419.46   28.30
  -4   3  -2  484.15   31.30
  -4   3  -2  484.45   31.60
  -4   3  -2  466.35   33.60
  -4   3  -2  476.75   31.40
  -4   3  -2  493.55   31.60
  -4   3  -2  513.75   31.80
   4  -3   2  498.65   31.60
   4  -3   2  488.35   31.90
   4  -3   2  492.35   33.70
  -5   3  -2    0.30    3.10
  -5   3  -2   -1.00    2.80
  -5   3  -2   -9.90    6.00
  -5   3  -2   -5.50    2.80
  -5   3  -2    1.80    3.30
  -5   3  -2    1.60    3.10
   5  -3   2   -4.70    2.80
   5  -3   2   -3.10    3.50
   5  -3   2   -5.20    2.60
   5  -3   2   -1.10    6.20
  -6   3  -2   -8.80    6.90
  -6   3  -2    3.60    3.30
  -6   3  -2    2.60    3.40
  -6   3  -2    4.80    3.60
  -6   3  -2   -0.90    3.30
  -6   3  -2    1.40    3.20
   6  -3   2    9.70    7.60
   6  -3   2    1.00    2.80
   6  -3   2    4.90    3.00
   6  -3   2   -2.40    4.10
  -7   3  -2   10.60    3.70
  -7   3  -2    7.60    3.60
  -7   3  -2   14.00    8.50
  -7   3  -2   10.80    4.00
  -7   3  -2   13.10    4.20
  -7   3  -2    9.20    4.10
   7  -3   2   14.70    3.10
  -8   3  -2    8.00    8.10
  -8   3  -2    3.50    3.00
  -8   3  -2    7.00    4.20
  -8   3  -2    3.40    3.00
  -8   3  -2    2.80    3.80
  -8   3  -2    1.90    4.00
  -9   3  -2    0.40    1.70
  -9   3  -2    0.40    1.70
  -9   3  -2    0.70    4.00
  -9   3  -2   -6.20    7.70
  -9   3  -2    0.30    3.50
  -9   3  -2   -6.50    4.10
  -9  -2   2    2.20    2.50
  -9  -2   2   -1.50    3.80
  -9  -2   2  -10.50    4.40
  -9  -2   2    0.20    2.30
  -8  -2   2   -4.60    4.50
  -8  -2   2   -2.50    2.10
  -8  -2   2    1.00    4.00
  -7  -2   2    9.70    1.80
  -7  -2   2   10.40    5.00
  -7  -2   2    8.20    4.40
  -6  -2   2  196.88   13.60
  -6  -2   2  172.98   11.60
  -6  -2   2  169.68   11.50
  -6  -2   2  173.98   13.90
   5   2  -2   93.79    6.10
  -5  -2   2   89.79    6.70
  -5  -2   2   84.79    8.10
  -5  -2   2   90.99    6.80
   4   2  -2  906.91   57.39
  -4  -2   2  955.80   57.99
  -4  -2   2  919.51   57.59
   3   2  -2    6.10    2.10
   3   2  -2    4.10    2.00
  -3  -2   2    8.20    1.10
  -3  -2   2    5.20    2.10
  -3  -2   2    8.80    2.30
  -3  -2   2    7.40    1.20
  -3  -2   2    5.20    2.20
  -2  -2   2  573.64   38.30
  -2  -2   2  584.54   38.00
  -2  -2   2  662.83   38.10
  -2  -2   2  631.64   38.40
  -1  -2   2 2307.17  134.29
  -1  -2   2 2048.79  134.29
  -3   2  -2   85.39    9.30
  -3   2  -2   74.09    7.00
  -3   2  -2   73.59    6.80
  -3   2  -2   82.69    6.90
  -3   2  -2   76.19    6.80
  -3   2  -2   70.29    7.10
   3  -2   2   76.09    6.90
   3  -2   2   65.49    7.00
   3  -2   2   69.49    9.10
  -4   2  -2  294.27   22.00
  -4   2  -2  322.77   19.90
  -4   2  -2  306.97   20.00
  -4   2  -2  285.07   19.70
  -4   2  -2  332.17   20.00
  -4   2  -2  292.57   19.70
   4  -2   2  300.97   20.00
   4  -2   2  284.67   20.10
   4  -2   2  296.57   21.90
   4  -2   2  275.87   20.00
  -5   2  -2    4.50    2.60
  -5   2  -2   10.00    3.30
  -5   2  -2    3.50    6.10
  -5   2  -2    1.10    2.60
  -5   2  -2    2.50    2.90
  -5   2  -2    3.70    3.00
   5  -2   2    2.50    2.70
   5  -2   2   -0.60    5.60
   5  -2   2    2.80    2.70
  -6   2  -2   16.00    3.70
  -6   2  -2   17.80    3.60
  -6   2  -2   16.20    3.50
  -6   2  -2   18.20    3.80
  -6   2  -2   15.20    3.60
  -6   2  -2   17.40    7.30
   6  -2   2   16.00    7.30
   6  -2   2   12.20    3.10
   6  -2   2   16.70    3.10
  -7   2  -2  119.59   10.40
  -7   2  -2  117.79    9.90
  -7   2  -2  124.39   10.70
  -7   2  -2  126.89   10.00
  -7   2  -2  123.29   10.60
  -7   2  -2  138.89   14.70
   7  -2   2  118.99    9.00
   7  -2   2  121.29    8.80
   7  -2   2  123.39   14.50
  -8   2  -2   10.50    8.00
  -8   2  -2   -3.10    3.20
  -8   2  -2    1.40    3.70
  -8   2  -2   -3.10    3.60
  -8   2  -2    3.20    2.90
  -8   2  -2    4.10    2.90
  -9   2  -2   14.40    8.00
  -9   2  -2   -0.30    4.30
  -9   2  -2    2.60    1.40
  -9   2  -2    1.60    4.00
  -9   2  -2   -0.90    2.70
  -9  -1   2   -7.80    5.10
  -9  -1   2    0.30    2.00
  -9  -1   2   -5.00    3.70
  -9  -1   2   -0.30    1.90
  -8  -1   2    0.10    5.50
  -8  -1   2    2.40    4.00
  -7  -1   2   80.09   10.30
  -7  -1   2  102.59   10.00
  -6  -1   2   -4.00    4.40
  -6  -1   2   -1.20    3.50
  -5  -1   2   32.30    4.90
  -5  -1   2   32.40    5.50
  -4  -1   2  200.68   12.40
  -4  -1   2  187.58   12.40
  -4  -1   2  199.08   14.00
   3   1  -2 3869.21  231.98
  -3  -1   2 3684.13  232.08
   2   1  -2  171.88   11.20
   2   1  -2  177.98   11.20
  -2  -1   2  169.38   11.20
  -2  -1   2  173.08   11.20
   0   1  -2  511.75   28.90
   0   1  -2  501.95   28.80
   0   1  -2  504.35   28.90
   0   1  -2  434.46   28.80
   0  -1   2  438.26   28.70
   0  -1   2  419.86   28.80
   0  -1   2  406.76   28.80
   0  -1   2  460.15   28.90
  -1   1  -2   96.49    8.00
  -1   1  -2  105.19    7.30
  -1   1  -2   93.09    7.30
  -1   1  -2  105.19    7.50
  -1   1  -2  100.39    7.40
   1  -1   2   95.19    7.50
   1  -1   2  100.69    7.50
   1  -1   2   99.79    7.40
   1  -1   2  103.49    7.50
   1  -1   2   97.09    7.10
   1  -1   2   97.59    7.00
  -3   1  -2   76.89    7.00
  -3   1  -2   81.29    6.60
  -3   1  -2   70.99    8.50
  -3   1  -2   74.79    6.50
  -3   1  -2   91.39    7.10
  -3   1  -2   78.59    6.20
   3  -1   2   85.49    8.70
   3  -1   2   73.99    7.00
   3  -1   2   71.19    6.30
  -4   1  -2  779.92   48.60
  -4   1  -2  782.22   48.30
  -4   1  -2  778.42   49.99
  -4   1  -2  763.32   48.30
  -4   1  -2  782.42   48.70
  -4   1  -2  789.32   48.30
   4  -1   2  799.02   50.19
   4  -1   2  715.53   48.40
   4  -1   2  797.02   48.60
   4  -1   2  747.23   48.40
  -5   1  -2   85.19    7.30
  -5   1  -2   94.79    7.70
  -5   1  -2   83.29    7.60
  -5   1  -2   78.89    9.80
  -5   1  -2   80.59    7.20
  -5   1  -2   73.89    7.10
   5  -1   2   94.59   10.10
   5  -1   2   84.99    7.40
   5  -1   2   97.19    7.30
  -6   1  -2    7.50    3.20
  -6   1  -2   -1.50    2.50
  -6   1  -2    4.60    3.20
  -6   1  -2    2.60    5.90
  -6   1  -2    2.10    2.80
  -6   1  -2    2.60    2.80
   6  -1   2    5.00    2.50
   6  -1   2    4.60    6.00
   6  -1   2    6.70    2.70
  -7   1  -2   -7.90    3.20
  -7   1  -2    0.60    3.70
  -7   1  -2    3.60    3.40
  -7   1  -2   -1.50    2.70
  -7   1  -2   -3.80    6.80
  -7   1  -2   -0.30    3.10
   7  -1   2    2.10    2.10
   7  -1   2    6.00    7.20
   7  -1   2   -5.30    2.20
  -8   1  -2   32.60    5.20
  -8   1  -2   39.40    5.10
  -8   1  -2   38.50    9.20
  -8   1  -2   35.70    4.20
  -8   1  -2   46.10    5.30
  -8   1  -2   30.80    4.90
  -9   1  -2    1.10    1.50
  -9   1  -2    1.80    1.30
  -9   1  -2   -6.40    4.00
  -9   1  -2    6.20    4.10
  -9   1  -2    6.60    7.50
  -9   0   2    4.40    1.40
  -9   0   2    5.50    1.40
  -9   0   2    3.00    6.60
  -9   0   2    1.70    4.10
  -8   0   2   39.30    8.30
  -8   0   2   29.80    5.60
  -7   0   2   22.10    7.20
  -7   0   2   24.80    5.30
  -6   0   2  200.78   15.60
  -6   0   2  210.78   16.40
  -5   0   2    2.20    3.40
  -5   0   2    5.40    4.60
  -4   0   2   97.59    9.30
  -4   0   2  101.59    9.30
  -3   0   2 1420.56   88.49
  -3   0   2 1419.16   88.49
   2   0  -2  654.33   43.90
   2   0  -2  761.22   43.90
  -2   0   2  720.93   44.00
   1   0  -2   17.80    2.20
  -1   0   2   21.80    2.10
  -1   0   2   16.30    2.20
  -1   0   2   20.90    2.20
  -1   0   2   23.10    2.60
   0   0  -2  124.89    8.50
   0   0  -2  123.89    8.30
   0   0  -2  125.89    8.40
   0   0  -2  122.99    8.30
   0   0   2  136.69    8.30
   0   0   2  112.89    8.30
   0   0   2  108.39    8.30
   0   0   2  116.79    8.10
   0   0   2  130.19    8.40
  -1   0  -2  440.16   26.00
  -1   0  -2  430.56   25.90
  -1   0  -2  390.06   26.10
  -1   0  -2  415.06   26.00
  -1   0  -2  366.46   26.00
   1   0   2  402.26   25.90
   1   0   2  431.26   26.10
   1   0   2  410.26   26.20
   1   0   2  404.46   25.90
   1   0   2  415.56   25.80
  -2   0  -2   84.59    7.50
  -2   0  -2   83.69    6.70
  -2   0  -2   93.99    7.10
  -2   0  -2   89.69    6.60
  -2   0  -2   78.49    6.70
   2   0   2   76.49    7.40
   2   0   2   92.39    6.80
   2   0   2   69.89    6.70
   2   0   2   80.09    5.90
   2   0   2   93.79    6.10
  -3   0  -2  104.09    8.20
  -3   0  -2  104.19    8.10
  -3   0  -2   97.39    7.60
  -3   0  -2   96.89    9.00
  -3   0  -2   87.59    7.70
   3   0   2  103.29    8.10
   3   0   2  110.99    9.20
  -4   0  -2  951.70   59.39
  -4   0  -2  977.80   59.79
  -4   0  -2  875.21   59.39
  -4   0  -2  983.90   60.79
  -4   0  -2  943.01   59.59
   4   0   2  913.91   59.49
   4   0   2 1003.00   59.69
   4   0   2  988.70   60.79
  -5   0  -2   24.60    3.80
  -5   0  -2   20.70    3.30
  -5   0  -2   26.50    3.80
  -5   0  -2   27.40    6.00
  -5   0  -2   16.70    3.10
   5   0   2   29.70    6.30
   5   0   2   20.50    3.40
   5   0   2   22.90    3.50
  -6   0  -2   26.70    3.80
  -6   0  -2   27.00    3.90
  -6   0  -2   27.30    4.00
  -6   0  -2   23.60    3.70
  -6   0  -2   35.70    7.00
  -6   0  -2   21.60    4.10
   6   0   2   21.80    3.40
   6   0   2   17.80    3.40
   6   0   2   31.40    6.90
  -7   0  -2   17.30    4.30
  -7   0  -2   30.20    4.40
  -7   0  -2   25.20    4.50
  -7   0  -2   20.40    4.00
  -7   0  -2   34.10    7.80
   7   0   2   20.80    3.40
   7   0   2   20.90    3.10
   7   0   2   33.30    8.20
  -8   0  -2    5.10    3.90
  -8   0  -2    7.20    3.90
  -8   0  -2    0.50    2.80
  -8   0  -2   -0.70    3.00
  -8   0  -2    1.80    6.50
  -9   0  -2   13.30    2.30
  -9   0  -2   13.20    4.50
  -9   0  -2    7.10    2.10
  -9   0  -2   18.70    4.70
  -9   0  -2   15.70    7.30
  -9   1   2    3.20    6.90
  -9   1   2   -2.90    4.10
  -8   1   2    3.50    4.40
  -8   1   2   -3.50    6.70
  -7   1   2    3.40    4.40
  -7   1   2   -1.40    6.60
  -6   1   2  151.18   12.60
  -6   1   2  146.29   13.90
  -5   1   2   55.79    7.20
  -5   1   2   48.50    7.40
  -4   1   2  252.77   16.70
  -4   1   2  205.18   16.70
  -3   1   2   27.90    4.30
  -3   1   2   32.90    2.60
   2  -1  -2  172.18   11.40
   2  -1  -2  195.58   11.50
  -2   1   2  175.18   11.50
  -2   1   2  174.78   12.60
  -2   1   2  173.28   11.40
   1  -1  -2  673.03   41.00
   1  -1  -2  645.14   40.90
   1  -1  -2  675.63   41.70
   1  -1  -2  727.83   41.30
  -1   1   2  641.54   41.00
  -1   1   2  634.94   41.10
  -1   1   2  657.43   41.70
  -1   1   2  652.23   41.30
   0  -1  -2   17.00    2.30
   0  -1  -2   13.00    2.20
   0  -1  -2   16.00    2.40
   0  -1  -2   15.80    2.60
   0  -1  -2   14.90    2.40
   0   1   2   16.00    2.50
   0   1   2   10.70    2.30
   0   1   2   18.60    2.60
   0   1   2   15.60    2.20
   0   1   2   15.10    2.70
  -1  -1  -2 2765.32  170.38
  -2  -1  -2  833.02   51.09
  -2  -1  -2  824.72   50.69
  -2  -1  -2  813.92   50.79
  -2  -1  -2  798.82   50.99
  -2  -1  -2  806.32   50.89
   2   1   2  831.52   50.49
   2   1   2  767.32   50.49
   2   1   2  843.32   51.09
   2   1   2  754.32   50.79
   2   1   2  873.21   50.99
  -3  -1  -2  287.07   19.80
  -3  -1  -2  285.27   19.80
  -3  -1  -2  307.37   19.60
  -3  -1  -2  342.07   20.20
  -3  -1  -2  307.97   20.40
   3   1   2  313.27   20.00
   3   1   2  320.47   20.50
   3   1   2  263.97   19.80
  -4  -1  -2  135.19   11.30
  -4  -1  -2  171.08   11.60
  -4  -1  -2  161.98   12.30
   4   1   2  168.98   11.80
   4   1   2  159.88   12.70
  -5  -1  -2    7.10    3.10
  -5  -1  -2    7.70    2.90
  -5  -1  -2   12.60    3.20
  -5  -1  -2    7.10    4.70
  -5  -1  -2    9.30    2.90
  -5  -1  -2    5.80    1.10
   5   1   2    6.50    4.60
   5   1   2    9.50    2.80
   5   1   2    6.30    2.90
  -6  -1  -2   -0.80    3.10
  -6  -1  -2   -0.40    3.10
  -6  -1  -2   -0.80    1.00
  -6  -1  -2    3.20    3.30
  -6  -1  -2    0.70    3.10
  -6  -1  -2   -0.40    4.90
   6   1   2    0.50    5.20
   6   1   2   -1.00    2.60
   6   1   2   -1.90    2.80
  -7  -1  -2   22.20    6.90
  -7  -1  -2   29.00    4.60
  -7  -1  -2   28.20    4.20
  -7  -1  -2   19.80    4.30
  -7  -1  -2   21.00    4.60
   7   1   2   19.60    3.30
   7   1   2   19.50    3.50
   7   1   2   26.10    7.30
  -8  -1  -2    9.60    4.20
  -8  -1  -2    8.10    4.40
  -8  -1  -2   13.60    3.50
  -8  -1  -2   10.70    6.60
  -8  -1  -2   14.00    3.70
   8   1   2   13.60    1.60
  -9  -1  -2    1.40    4.30
  -9  -1  -2   -3.80    2.60
  -9  -1  -2   -4.90    5.60
  -9  -1  -2   -0.20    2.30
  -9   2   2   11.30    1.70
  -9   2   2   14.20    8.20
  -9   2   2   10.40    1.90
  -9   2   2    3.40    4.80
  -8   2   2   22.20    8.00
  -8   2   2   27.30    6.00
  -7   2   2   77.39   11.60
  -7   2   2   94.09   10.30
  -6   2   2   -2.10    4.00
  -6   2   2   -6.30    5.50
  -5   2   2  119.89    7.40
  -5   2   2  127.99   10.90
  -5   2   2  113.19    7.40
  -5   2   2  107.99   11.60
   4  -2  -2 1367.46   86.79
   4  -2  -2 1356.66   86.79
  -4   2   2 1415.76   88.49
  -4   2   2 1421.66   86.99
  -4   2   2 1421.66   89.09
  -4   2   2 1485.75   86.99
   3  -2  -2    5.90    1.80
   3  -2  -2    6.40    3.80
   3  -2  -2    9.80    1.90
  -3   2   2    8.80    3.70
  -3   2   2    6.80    2.00
   2  -2  -2  490.75   32.40
   2  -2  -2  527.65   31.60
  -2   2   2  490.25   31.20
  -2   2   2  476.65   31.50
  -2   2   2  527.15   31.60
  -2   2   2  509.85   31.30
  -2   2   2  496.05   32.40
   1  -2  -2   50.69    4.20
   1  -2  -2   51.89    4.70
   1  -2  -2   39.10    4.60
   1  -2  -2   39.20    5.40
  -1   2   2   47.90    5.70
  -1   2   2   47.80    4.60
  -1   2   2   51.69    4.40
  -1   2   2   41.50    4.90
  -1   2   2   48.80    4.80
   0  -2  -2 2103.29  135.49
   0  -2  -2 2129.49  135.49
   0   2   2 2316.67  135.69
   0   2   2 2234.88  135.59
  -1  -2  -2  315.77   20.50
  -1  -2  -2  273.97   20.40
  -1  -2  -2  331.77   20.20
  -1  -2  -2  329.67   20.50
   1   2   2  295.77   20.10
   1   2   2  320.07   20.60
   1   2   2  317.37   20.30
   1   2   2  319.77   20.40
   1   2   2  323.07   20.50
  -2  -2  -2 1074.79   61.39
  -2  -2  -2 1025.10   62.19
  -2  -2  -2  992.90   61.89
  -2  -2  -2  955.60   61.69
  -2  -2  -2  987.70   61.99
  -2  -2  -2  901.61   61.99
   2   2   2  996.30   61.29
   2   2   2 1017.40   61.79
   2   2   2  978.60   61.89
   2   2   2  963.50   61.99
   2   2   2 1004.10   61.69
   2   2   2 1017.60   62.09
  -3  -2  -2    7.20    1.10
  -3  -2  -2    9.60    3.60
  -3  -2  -2    1.20    3.00
  -3  -2  -2    5.60    3.40
  -3  -2  -2    3.70    3.30
   3   2   2    6.20    3.50
   3   2   2    9.10    3.30
   3   2   2    4.10    3.30
   3   2   2    4.30    1.50
   3   2   2    2.80    2.00
  -4  -2  -2  824.72   52.89
  -4  -2  -2  821.12   52.59
  -4  -2  -2  888.81   53.09
  -4  -2  -2  827.12   52.69
   4   2   2  820.82   53.09
  -5  -2  -2    3.20    3.20
  -5  -2  -2    2.90    3.80
  -5  -2  -2   -2.90    2.90
   5   2   2    1.90    2.80
   5   2   2    1.30    3.10
   5   2   2   -3.70    4.10
  -6  -2  -2  178.48   13.10
  -6  -2  -2  170.88   12.80
  -6  -2  -2  161.78   13.70
  -6  -2  -2  176.88   13.20
   6   2   2  163.78   14.20
   6   2   2  162.68   12.30
   6   2   2  166.78   12.60
  -7  -2  -2    1.50    4.30
  -7  -2  -2    4.00    3.60
  -7  -2  -2   -1.80    5.40
  -7  -2  -2   10.60    4.00
   7   2   2    8.90    6.20
   7   2   2    4.50    3.10
   7   2   2    3.00    3.00
  -8  -2  -2    1.20    3.80
  -8  -2  -2   -0.50    4.60
  -8  -2  -2   -0.90    3.30
  -8  -2  -2    7.10    6.00
   8   2   2   -0.40    2.20
  -9  -2  -2   -0.40    3.20
  -9  -2  -2   10.30    4.30
  -9  -2  -2    0.30    5.80
  -9  -2  -2    2.70    2.90
  -9  -2  -2    7.70    4.90
  -9   3   2   35.40    4.30
  -9   3   2   18.50    3.30
  -9   3   2   35.00    9.60
  -9   3   2   27.20    6.20
  -8   3   2   47.40    7.20
  -8   3   2   50.29    4.60
  -8   3   2   50.89    4.60
  -8   3   2   54.09   10.60
  -7   3   2    0.40    7.20
  -7   3   2    9.00    5.00
  -6   3   2   48.60    3.70
  -6   3   2   46.80    3.70
  -6   3   2   51.29    9.20
  -6   3   2   44.80    6.70
   5  -3  -2   23.50    2.40
   5  -3  -2   23.20    2.40
  -5   3   2   25.00    2.80
  -5   3   2   22.80    4.90
  -5   3   2   23.20    2.90
  -5   3   2   11.50    7.10
   4  -3  -2  119.69   11.40
   4  -3  -2  120.39    9.00
   4  -3  -2  130.59    9.00
  -4   3   2  152.18   11.70
  -4   3   2  125.69    8.30
  -4   3   2  131.79    9.20
  -4   3   2  109.89   12.40
  -4   3   2  132.59    9.20
  -4   3   2  120.59    8.40
   3  -3  -2   81.19    9.10
   3  -3  -2   83.79    7.00
   3  -3  -2   93.09    7.20
  -3   3   2   96.39    6.60
  -3   3   2   81.69    6.80
  -3   3   2   89.99    7.20
  -3   3   2  103.49    9.50
   2  -3  -2  764.32   48.00
   2  -3  -2  730.53   47.20
   2  -3  -2  824.32   48.80
   2  -3  -2  735.53   47.90
   2  -3  -2  774.62   47.30
  -2   3   2  737.03   47.60
  -2   3   2  773.42   48.00
  -2   3   2  824.42   48.00
  -2   3   2  786.42   48.70
  -2   3   2  716.13   47.80
   1  -3  -2   75.09    6.40
   1  -3  -2   69.79    6.40
   1  -3  -2   65.79    6.00
   1  -3  -2   62.69    5.60
   1  -3  -2   79.19    7.10
  -1   3   2   71.19    6.40
  -1   3   2   80.89    6.40
  -1   3   2   83.09    7.10
  -1   3   2   72.89    5.80
  -1   3   2   59.49    6.30
   0  -3  -2   85.09    7.30
   0  -3  -2   82.29    6.70
   0  -3  -2   76.29    7.30
   0  -3  -2   71.59    6.90
   0  -3  -2   95.19    7.50
   0   3   2   90.79    7.40
   0   3   2   83.69    6.90
   0   3   2   75.49    7.30
   0   3   2   80.79    6.70
   0   3   2   95.79    7.50
  -1  -3  -2  615.84   36.90
  -1  -3  -2  563.24   36.90
  -1  -3  -2  559.74   36.50
  -1  -3  -2  526.45   36.50
   1   3   2  615.74   36.90
   1   3   2  641.04   37.10
   1   3   2  549.25   36.50
   1   3   2  579.54   36.90
  -2  -3  -2   11.80    2.30
  -2  -3  -2   13.50    3.30
  -2  -3  -2   11.80    3.50
  -2  -3  -2   13.30    3.00
  -2  -3  -2    8.40    3.30
   2   3   2   15.20    3.50
   2   3   2   14.10    3.00
   2   3   2   11.80    3.50
   2   3   2    8.50    3.00
   2   3   2   15.40    2.30
  -3  -3  -2  216.18   14.80
  -3  -3  -2  212.68   14.90
  -3  -3  -2  224.88   15.40
  -3  -3  -2  207.58   15.40
  -3  -3  -2  199.68   15.30
   3   3   2  226.68   14.30
   3   3   2  228.38   14.30
   3   3   2  205.78   14.90
   3   3   2  208.88   15.20
   3   3   2  214.38   15.10
  -4  -3  -2  155.08   10.30
  -4  -3  -2  163.78   11.60
  -4  -3  -2  160.88   12.40
  -4  -3  -2  161.98   11.70
  -4  -3  -2  142.29   11.90
  -4  -3  -2  162.48   12.10
   4   3   2  153.08   11.90
   4   3   2  154.08   12.20
  -5  -3  -2   16.40    1.80
  -5  -3  -2   13.80    4.30
  -5  -3  -2   17.50    3.60
  -5  -3  -2   11.80    3.60
  -5  -3  -2   16.10    1.80
  -5  -3  -2   18.80    4.20
  -5  -3  -2   17.90    3.90
   5   3   2   11.60    3.80
   5   3   2   15.40    4.80
  -6  -3  -2   13.50    4.00
  -6  -3  -2   18.20    4.10
  -6  -3  -2   15.40    4.60
  -6  -3  -2   29.10    5.30
  -6  -3  -2   13.50    4.50
   6   3   2   15.00    5.30
   6   3   2   14.80    3.90
   6   3   2   18.30    4.20
  -7  -3  -2   -6.70    4.10
  -7  -3  -2   -0.70    3.90
  -7  -3  -2   -0.70    4.70
  -7  -3  -2    0.30    3.70
  -7  -3  -2   -2.30    4.10
   7   3   2    4.30    5.10
   7   3   2   -4.20    3.10
  -8  -3  -2   -0.80    4.20
  -8  -3  -2   -2.70    5.10
  -8  -3  -2    5.70    3.80
  -8  -3  -2    5.60    4.40
  -8  -3  -2   20.10    5.90
   8   3   2    7.40    3.00
   8   3   2    3.60    2.90
  -9  -3  -2    3.90    5.50
  -9  -3  -2    4.10    5.20
  -9  -3  -2   -2.70    3.80
  -9  -3  -2    3.60    3.50
  -9  -3  -2    6.50    4.60
  -9   4   2   13.40    8.90
  -9   4   2    5.80    3.20
  -9   4   2   10.20    3.00
  -9   4   2   -2.40    5.70
  -8   4   2   11.30    8.50
  -8   4   2   11.70    5.70
  -8   4   2   11.10    2.80
  -7   4   2   90.79    6.30
  -7   4   2   92.89    7.60
  -7   4   2   91.49    6.30
  -7   4   2   98.59   13.60
  -7   4   2   91.29   11.40
  -7   4   2   94.09    7.80
   6  -4  -2   -1.20    1.20
   6  -4  -2   -2.60    0.90
  -6   4   2   -2.70    2.30
  -6   4   2   -3.00    2.10
  -6   4   2   -2.20    4.80
  -6   4   2   -3.50    2.20
  -6   4   2   -6.50    6.80
  -6   4   2   -2.10    2.20
   5  -4  -2   26.20    5.90
   5  -4  -2   24.60    3.10
   5  -4  -2   22.30    3.20
  -5   4   2   23.90    2.90
  -5   4   2   24.50    3.50
  -5   4   2   23.20    3.50
  -5   4   2   22.20    7.40
  -5   4   2   22.90    3.10
  -5   4   2   21.90    5.40
   4  -4  -2  199.58   13.60
   4  -4  -2  197.78   15.70
   4  -4  -2  204.08   13.70
  -4   4   2  191.98   13.70
  -4   4   2  186.08   13.60
  -4   4   2  194.98   13.20
  -4   4   2  218.88   15.60
  -4   4   2  165.58   16.50
  -4   4   2  211.08   13.70
   3  -4  -2  372.36   24.30
   3  -4  -2  368.76   25.60
  -3   4   2  380.16   24.40
  -3   4   2  351.76   24.30
  -3   4   2  382.96   25.60
  -3   4   2  369.96   24.00
  -3   4   2  390.56   24.50
   2  -4  -2  193.38   13.30
   2  -4  -2  197.88   13.10
   2  -4  -2  188.78   12.60
   2  -4  -2  180.68   14.20
   2  -4  -2  187.28   12.30
  -2   4   2  188.88   13.10
  -2   4   2  193.98   12.80
  -2   4   2  183.68   13.30
  -2   4   2  165.58   13.50
  -2   4   2  154.78   14.00
   1  -4  -2 2048.90  125.89
   1  -4  -2 1997.00  125.39
   1  -4  -2 1881.91  125.59
   1  -4  -2 2008.20  125.89
  -1   4   2 2272.97  125.89
  -1   4   2 1916.21  125.49
  -1   4   2 2162.68  125.89
  -1   4   2 1959.40  125.89
   0  -4  -2   -0.50    2.90
   0  -4  -2    8.40    3.50
   0  -4  -2    4.80    2.70
   0  -4  -2    7.60    3.10
   0  -4  -2    6.10    2.70
   0   4   2    7.00    3.30
   0   4   2    6.90    2.90
   0   4   2    5.30    2.60
   0   4   2    4.30    3.10
   0   4   2    6.60    3.10
  -1  -4  -2 1188.18   79.29
  -1  -4  -2 1232.58   79.19
  -1  -4  -2 1217.78   79.49
  -1  -4  -2 1216.18   79.49
  -1  -4  -2 1256.67   79.69
   1   4   2 1277.27   79.19
   1   4   2 1349.07   79.79
   1   4   2 1390.26   79.69
   1   4   2 1195.18   79.19
   1   4   2 1417.56   79.59
  -2  -4  -2  520.25   34.10
  -2  -4  -2  534.45   34.50
  -2  -4  -2  582.94   34.60
   2   4   2  540.25   33.90
   2   4   2  464.75   33.80
   2   4   2  510.75   34.60
   2   4   2  535.25   34.50
   2   4   2  544.95   33.90
   2   4   2  567.04   34.20
  -3  -4  -2   -0.60    3.50
  -3  -4  -2    8.40    2.40
  -3  -4  -2    3.40    3.10
  -3  -4  -2    3.20    3.50
  -3  -4  -2    2.50    3.30
   3   4   2    5.40    3.60
   3   4   2    7.60    3.90
   3   4   2    3.80    2.80
   3   4   2    1.30    2.60
   3   4   2    5.00    3.00
  -4  -4  -2  662.83   43.00
  -4  -4  -2  667.03   42.00
  -4  -4  -2  658.63   43.20
  -4  -4  -2  644.64   42.60
  -4  -4  -2  628.74   43.00
   4   4   2  722.13   43.40
   4   4   2  714.13   42.80
   4   4   2  671.73   43.00
  -5  -4  -2    3.60    3.50
  -5  -4  -2    7.50    3.70
  -5  -4  -2    2.90    3.90
  -5  -4  -2    6.50    1.90
  -5  -4  -2    8.30    3.90
  -5  -4  -2    4.00    3.50
   5   4   2    4.20    4.00
   5   4   2    8.70    3.90
   5   4   2    7.40    3.90
  -6  -4  -2   -0.30    3.60
  -6  -4  -2   -4.10    4.10
  -6  -4  -2   -1.20    3.90
  -6  -4  -2    0.30    4.00
  -6  -4  -2    0.80    3.80
   6   4   2    2.30    3.90
   6   4   2    1.90    4.00
  -7  -4  -2   -3.00    4.40
  -7  -4  -2   10.20    4.70
  -7  -4  -2   -4.60    4.00
  -7  -4  -2   -4.80    4.90
  -7  -4  -2   -4.30    4.50
   7   4   2   -3.90    3.50
   7   4   2    6.60    4.80
  -8  -4  -2   13.00    5.10
  -8  -4  -2    6.30    5.90
  -8  -4  -2   22.90    5.60
  -8  -4  -2    2.90    4.70
  -8  -4  -2   11.90    4.30
   8   4   2    9.70    3.50
   8   4   2   11.00    3.80
  -9  -4  -2   10.40    5.20
  -9  -4  -2    7.00    4.70
  -9  -4  -2   18.80    5.80
  -9  -4  -2    3.70    3.80
  -9  -4  -2    8.40    5.00
   9   4   2    0.80    2.30
   9   4   2    7.30    2.70
  -9   5   2    7.10    8.70
  -9   5   2    8.70    3.50
  -9   5   2    0.40    5.60
  -9   5   2    3.80    3.70
  -8   5   2    1.20    3.00
  -8   5   2    6.50    8.20
  -8   5   2    2.00    3.30
  -8   5   2   -1.20    5.60
  -7   5   2   10.30    5.90
  -7   5   2   12.00    3.10
  -7   5   2   17.30    3.10
  -7   5   2    3.60    8.50
  -7   5   2   17.90    3.80
  -7   5   2   15.90    3.60
   6  -5  -2   73.79    9.50
   6  -5  -2   70.29    6.10
   6  -5  -2   73.79    6.30
  -6   5   2   70.69    7.20
  -6   5   2   74.79    7.00
  -6   5   2   62.39    7.50
  -6   5   2   68.49    7.00
  -6   5   2   59.79    8.60
  -6   5   2   57.49   11.50
   5  -5  -2   26.70    3.90
   5  -5  -2   27.60    4.00
   5  -5  -2   27.20    6.30
  -5   5   2   22.90    5.80
  -5   5   2   29.90    4.20
  -5   5   2   25.80    4.20
  -5   5   2   25.20    3.60
  -5   5   2   22.60    7.90
  -5   5   2   24.20    4.00
   4  -5  -2  156.48   11.90
  -4   5   2  157.38   12.10
  -4   5   2  156.38   12.00
  -4   5   2  154.58   12.10
  -4   5   2  145.09   14.70
  -4   5   2  171.78   14.00
  -4   5   2  162.38   11.70
   3  -5  -2   -0.30    3.40
   3  -5  -2   -2.10    4.40
   3  -5  -2   -4.20    3.40
  -3   5   2   -1.00    2.70
  -3   5   2   -3.80    3.40
  -3   5   2   -7.10    3.40
  -3   5   2   -7.10    3.00
  -3   5   2   -4.20    4.00
   2  -5  -2  418.06   27.50
   2  -5  -2  453.45   26.70
   2  -5  -2  408.46   28.20
   2  -5  -2  415.86   27.30
   2  -5  -2  392.06   26.80
  -2   5   2  426.76   27.40
  -2   5   2  432.96   27.10
  -2   5   2  374.66   28.00
   1  -5  -2   18.50    3.40
   1  -5  -2   21.10    4.50
   1  -5  -2   17.10    4.50
   1  -5  -2    9.40    4.00
   1  -5  -2   18.70    3.70
  -1   5   2   15.80    3.60
  -1   5   2   15.70    4.20
  -1   5   2   18.10    3.60
  -1   5   2   11.30    4.50
  -1   5   2   16.30    4.60
   0  -5  -2 1274.07   80.09
   0  -5  -2 1212.48   80.39
   0  -5  -2 1327.77   80.69
   0  -5  -2 1254.27   80.59
   0  -5  -2 1368.56   80.69
   0   5   2 1268.47   80.69
   0   5   2 1312.67   80.19
   0   5   2 1263.97   80.49
  -1  -5  -2    0.10    3.90
  -1  -5  -2    2.00    3.40
  -1  -5  -2    4.20    3.30
  -1  -5  -2   -0.40    3.20
  -1  -5  -2    8.60    3.60
   1   5   2    0.20    4.10
   1   5   2    5.30    3.50
   1   5   2    0.50    3.60
   1   5   2    3.40    4.40
   1   5   2    4.40    3.50
  -2  -5  -2 2084.89  133.99
  -2  -5  -2 2139.09  133.99
  -2  -5  -2 2166.08  134.19
   2   5   2 2174.08  134.09
   2   5   2 2252.97  134.09
   2   5   2 1986.60  133.49
   2   5   2 2281.07  133.49
  -3  -5  -2  721.53   45.80
  -3  -5  -2  786.32   45.10
  -3  -5  -2  720.03   45.70
  -3  -5  -2  713.43   45.40
   3   5   2  699.73   45.10
   3   5   2  679.13   45.50
   3   5   2  653.53   44.80
   3   5   2  713.73   45.80
  -4  -5  -2   17.10    4.50
  -4  -5  -2   14.90    3.80
  -4  -5  -2   23.80    5.00
  -4  -5  -2   13.60    4.10
  -4  -5  -2    7.80    2.80
   4   5   2   13.40    4.50
   4   5   2   15.20    3.60
   4   5   2   14.60    2.60
   4   5   2   12.90    2.60
   4   5   2   14.40    4.20
  -5  -5  -2   57.09    7.00
  -5  -5  -2   51.29    7.10
  -5  -5  -2   57.99    7.10
  -5  -5  -2   73.99    8.20
   5   5   2   57.09    7.00
   5   5   2   56.49    6.70
   5   5   2   58.09    6.90
  -6  -5  -2    2.30    4.60
  -6  -5  -2    4.20    5.00
  -6  -5  -2    0.80    4.90
  -6  -5  -2   13.20    4.60
   6   5   2    4.20    4.70
   6   5   2    2.90    4.40
  -7  -5  -2  -12.40    4.90
  -7  -5  -2  -13.80    4.80
  -7  -5  -2   -4.30    4.20
   7   5   2   -7.20    3.90
   7   5   2    1.10    4.10
  -8  -5  -2   -2.90    4.90
  -8  -5  -2   -2.50    5.80
  -8  -5  -2    2.60    4.30
  -8  -5  -2    1.40    4.80
   8   5   2   -2.40    3.70
   8   5   2    3.70    3.60
  -9  -5  -2   10.10    5.50
  -9  -5  -2    7.20    4.30
   9   5   2    5.00    3.10
  -9   6   2    5.50    6.80
  -9   6   2    9.20    4.00
  -9   6   2   10.70    9.30
  -8   6   2    7.60    3.90
  -8   6   2  -10.20    5.60
  -8   6   2    4.20    2.50
  -8   6   2    1.80    8.90
  -8   6   2    6.80    4.00
  -8   6   2    4.50    2.60
   7  -6  -2    1.70    6.90
   7  -6  -2    3.70    2.20
   7  -6  -2    0.30    2.20
  -7   6   2   -0.70    6.00
  -7   6   2    3.20    3.50
  -7   6   2    2.90    3.90
  -7   6   2   -8.70    8.00
  -7   6   2    0.70    3.30
  -7   6   2    0.90    3.90
   6  -6  -2    0.50    3.00
   6  -6  -2   10.90    6.60
   6  -6  -2    2.70    3.10
  -6   6   2    7.10    5.80
  -6   6   2   -2.90    3.80
  -6   6   2    5.30    3.80
  -6   6   2    5.60    3.70
  -6   6   2    4.30    3.80
  -6   6   2  -15.40    8.30
   5  -6  -2  277.27   19.60
   5  -6  -2  294.87   22.20
   5  -6  -2  291.87   19.60
  -5   6   2  266.07   19.80
  -5   6   2  304.37   21.60
  -5   6   2  262.97   22.90
  -5   6   2  294.97   20.10
  -5   6   2  291.17   19.60
  -5   6   2  283.27   19.80
   4  -6  -2   91.09    8.20
   4  -6  -2   94.09    8.30
   4  -6  -2   98.39   10.80
  -4   6   2   90.19   10.30
  -4   6   2   82.39    8.90
  -4   6   2   89.49    9.10
  -4   6   2   88.49    8.30
  -4   6   2   77.09   11.50
   3  -6  -2  520.95   33.40
   3  -6  -2  520.25   33.30
   3  -6  -2  480.75   32.00
   3  -6  -2  481.95   34.30
   3  -6  -2  498.15   32.20
  -3   6   2  529.05   33.50
  -3   6   2  509.15   32.80
  -3   6   2  546.25   34.40
  -3   6   2  515.25   33.50
  -3   6   2  503.45   35.10
  -3   6   2  506.65   33.30
   2  -6  -2   52.59    6.00
   2  -6  -2   46.30    6.00
   2  -6  -2   56.99    6.80
   2  -6  -2   39.40    6.50
   2  -6  -2   44.60    5.70
  -2   6   2   34.10    6.30
  -2   6   2   38.10    5.90
  -2   6   2   41.00    5.80
  -2   6   2   56.89    6.50
   1  -6  -2  561.14   36.30
   1  -6  -2  555.64   36.00
   1  -6  -2  585.54   35.40
   1  -6  -2  551.94   35.80
   1  -6  -2  482.15   36.10
  -1   6   2  553.44   36.00
  -1   6   2  517.65   35.90
  -1   6   2  595.04   36.50
  -1   6   2  556.44   35.50
   0  -6  -2   -4.90    4.60
   0  -6  -2   -0.20    3.40
   0  -6  -2    3.30    4.30
   0  -6  -2   -1.90    3.50
   0  -6  -2    0.30    4.40
   0   6   2   -1.10    3.50
   0   6   2    2.10    4.50
   0   6   2    5.20    4.40
   0   6   2    2.10    4.60
   0   6   2   -3.50    4.10
  -1  -6  -2   88.59   10.10
  -1  -6  -2  105.69    9.50
  -1  -6  -2   91.19   10.10
  -1  -6  -2   97.79   10.20
  -1  -6  -2   91.49    9.20
   1   6   2  111.69   10.50
   1   6   2  108.09    9.70
   1   6   2   94.19   10.00
   1   6   2  105.89    9.90
   1   6   2  100.39    9.80
  -2  -6  -2  602.14   39.50
  -2  -6  -2  569.44   39.40
  -2  -6  -2  611.94   39.00
  -2  -6  -2  556.44   39.50
   2   6   2  591.14   39.20
   2   6   2  622.14   39.60
   2   6   2  636.54   38.90
   2   6   2  644.24   39.80
  -3  -6  -2  178.38   14.30
  -3  -6  -2  173.88   14.30
  -3  -6  -2  179.98   14.00
   3   6   2  177.58   12.70
   3   6   2  182.38   14.40
   3   6   2  170.88   13.50
   3   6   2  183.78   13.10
  -4  -6  -2  238.98   18.20
  -4  -6  -2  246.78   18.40
  -4  -6  -2  230.48   18.30
  -4  -6  -2  245.78   17.70
   4   6   2  235.68   18.10
   4   6   2  262.07   16.90
   4   6   2  254.77   16.80
   4   6   2  262.87   18.50
   4   6   2  236.78   16.90
  -5  -6  -2    5.40    5.40
  -5  -6  -2   15.80    3.40
  -5  -6  -2   15.30    5.80
  -5  -6  -2    4.30    4.70
  -5  -6  -2   16.20    5.50
   5   6   2   14.20    3.70
   5   6   2   26.70    5.40
   5   6   2   12.10    4.80
  -6  -6  -2   14.60    6.20
  -6  -6  -2   21.40    5.90
  -6  -6  -2   23.70    5.70
  -6  -6  -2   23.00    6.10
   6   6   2   28.60    6.10
   6   6   2   33.30    4.80
  -7  -6  -2    7.10    5.20
  -7  -6  -2    8.70    6.00
  -7  -6  -2    5.60    5.30
  -7  -6  -2    0.60    4.60
   7   6   2    8.40    4.00
  -8  -6  -2   26.80    7.50
  -8  -6  -2    4.00    5.30
  -8  -6  -2   16.00    5.20
  -8  -6  -2   11.10    6.10
   8   6   2   18.80    4.70
   8   6   2    4.90    4.30
  -8   7   2    2.40    3.40
  -8   7   2    2.20    3.20
  -8   7   2   -0.30    4.00
  -8   7   2   -4.60    4.50
  -8   7   2   -3.40    8.40
   7  -7  -2   -1.80    3.00
   7  -7  -2   -1.70    2.90
   7  -7  -2   -3.50    6.60
  -7   7   2  -18.70    7.70
  -7   7   2   -5.00    3.60
  -7   7   2   -6.90    5.90
  -7   7   2   -7.70    4.00
  -7   7   2   -8.10    4.00
  -7   7   2   -4.00    4.00
   6  -7  -2   14.10    6.90
   6  -7  -2   13.70    4.20
   6  -7  -2    8.50    4.10
  -6   7   2    1.00    9.00
  -6   7   2    6.00    4.40
  -6   7   2    2.10    4.30
  -6   7   2   10.70    4.40
  -6   7   2    7.40    6.30
  -6   7   2    7.40    4.60
   5  -7  -2  109.89    9.90
   5  -7  -2  115.69   12.80
  -5   7   2  108.99   10.00
  -5   7   2  115.49   12.20
  -5   7   2   92.09   10.60
  -5   7   2  105.29   10.40
  -5   7   2   99.29   10.30
  -5   7   2  103.69   13.60
   4  -7  -2   22.00    6.10
   4  -7  -2   32.60    5.20
   4  -7  -2   17.00    4.90
  -4   7   2   13.80    4.20
  -4   7   2   24.70    6.20
  -4   7   2   20.40    5.20
  -4   7   2   14.50    4.60
  -4   7   2   22.20    8.30
  -4   7   2   25.70    5.20
   3  -7  -2   51.69    5.30
   3  -7  -2   45.00    6.20
   3  -7  -2   51.39    7.60
   3  -7  -2   51.89    6.30
   3  -7  -2   55.49    5.70
  -3   7   2   49.00    5.90
  -3   7   2   45.30    7.10
  -3   7   2   44.80    8.80
  -3   7   2   41.00    6.10
  -3   7   2   44.40    6.30
  -3   7   2   36.00    6.10
   2  -7  -2  500.25   32.90
   2  -7  -2  547.25   33.90
   2  -7  -2  489.15   32.90
   2  -7  -2  521.85   32.50
   2  -7  -2  506.15   32.10
  -2   7   2  541.55   33.80
  -2   7   2  477.95   32.90
  -2   7   2  439.26   32.80
  -2   7   2  508.65   32.60
  -2   7   2  436.36   32.80
   1  -7  -2   -2.80    4.50
   1  -7  -2    3.70    3.30
   1  -7  -2    2.80    3.40
   1  -7  -2    7.60    4.60
   1  -7  -2   -1.40    4.20
  -1   7   2    0.30    4.50
  -1   7   2    1.70    3.70
  -1   7   2    9.40    4.60
  -1   7   2    4.10    4.30
   0  -7  -2    3.40    4.40
   0  -7  -2   -0.90    4.70
   0  -7  -2    1.00    4.30
   0  -7  -2    3.70    3.70
   0  -7  -2    5.60    4.60
   0   7   2    3.10    3.80
   0   7   2   -1.00    4.20
   0   7   2   -3.70    4.30
   0   7   2    3.00    4.50
   0   7   2   -2.00    4.70
  -1  -7  -2    2.60    4.30
  -1  -7  -2    1.40    4.70
  -1  -7  -2    2.60    3.90
  -1  -7  -2    4.00    3.80
  -1  -7  -2   -6.80    4.30
   1   7   2   -1.80    3.90
   1   7   2   -2.50    3.50
   1   7   2   -3.10    3.20
   1   7   2    2.10    4.80
   1   7   2   -2.20    4.00
  -2  -7  -2  179.98   13.60
  -2  -7  -2  192.08   14.50
  -2  -7  -2  186.58   14.40
  -2  -7  -2  173.48   14.50
  -2  -7  -2  146.99   13.40
   2   7   2  161.68   14.30
   2   7   2  147.49   14.00
   2   7   2  168.28   13.10
   2   7   2  192.68   13.80
   2   7   2  174.28   13.70
  -3  -7  -2    1.00    3.40
  -3  -7  -2   -3.40    4.70
  -3  -7  -2    3.90    4.50
  -3  -7  -2   -1.30    4.90
  -3  -7  -2    0.50    3.90
   3   7   2    3.80    3.10
   3   7   2   -5.80    4.40
   3   7   2    3.60    3.90
   3   7   2    2.10    4.90
   3   7   2    1.30    3.60
  -4  -7  -2   24.60    5.90
  -4  -7  -2   14.40    5.90
  -4  -7  -2   18.00    5.30
  -4  -7  -2   25.20    4.60
  -4  -7  -2   29.10    6.10
   4   7   2   21.20    5.40
   4   7   2    6.70    5.10
   4   7   2   32.40    4.30
   4   7   2   19.40    4.20
  -5  -7  -2  117.39   12.60
  -5  -7  -2  118.69   12.00
  -5  -7  -2  119.19   11.30
  -5  -7  -2  109.89    9.80
  -5  -7  -2  114.99   12.40
   5   7   2  104.99   12.00
   5   7   2  101.89    7.60
   5   7   2  114.09    9.00
  -6  -7  -2   37.10    7.40
  -6  -7  -2   44.60    6.00
  -6  -7  -2   28.10    7.20
  -6  -7  -2   33.50    6.80
  -6  -7  -2   29.50    6.00
   6   7   2   36.30    6.60
   6   7   2   38.90    5.40
  -7  -7  -2  116.49   12.70
  -7  -7  -2  137.49   12.60
  -7  -7  -2  154.88   15.00
  -7  -7  -2  120.19   12.90
  -7  -7  -2  115.19    8.80
   7   7   2  107.99   11.70
   7   7   2  116.09   12.30
  -8  -7  -2   19.80    6.90
  -8  -7  -2    9.40    5.50
  -8  -7  -2   30.50    7.60
  -8  -7  -2   16.50    5.70
   8   7   2   25.30    5.20
   8   7   2   14.30    4.90
   8  -8  -2    3.90    2.60
   8  -8  -2    9.30    7.80
   8  -8  -2   -0.20    2.60
  -8   8   2    7.30    9.40
  -8   8   2   -0.90    3.50
  -8   8   2    6.90    4.80
  -8   8   2   -5.20    4.30
  -8   8   2    3.90    5.20
  -8   8   2   -8.60    6.40
   7  -8  -2    8.40    7.20
   7  -8  -2   -5.40    3.40
   7  -8  -2    3.70    3.70
  -7   8   2   -4.60    4.20
  -7   8   2   -8.80    4.70
  -7   8   2   -0.10    4.70
  -7   8   2   -1.70    6.40
  -7   8   2   -2.80    4.50
  -7   8   2   -4.80    8.60
   6  -8  -2    0.20    3.90
   6  -8  -2    2.40    6.50
   6  -8  -2    3.30    4.10
  -6   8   2   -2.40    4.50
  -6   8   2    0.50    6.20
  -6   8   2   -0.60    4.40
  -6   8   2    5.50    4.90
  -6   8   2    1.90    5.00
  -6   8   2   -1.20    9.10
   5  -8  -2    6.40    6.20
   5  -8  -2    6.40    4.60
   5  -8  -2    4.60    4.50
  -5   8   2   -3.40    5.00
  -5   8   2    0.30    5.90
  -5   8   2   -2.10    4.40
  -5   8   2   -3.90    8.10
  -5   8   2    7.00    4.60
  -5   8   2    1.60    4.40
   4  -8  -2   27.00    5.90
   4  -8  -2   25.70    5.50
   4  -8  -2   24.90    7.10
  -4   8   2   18.20    5.10
  -4   8   2   23.20    5.50
  -4   8   2   15.10    4.90
  -4   8   2   19.30    6.20
  -4   8   2   23.60    8.40
  -4   8   2   15.40    5.20
   3  -8  -2    5.00    3.00
   3  -8  -2    5.60    4.40
   3  -8  -2    1.70    4.60
   3  -8  -2    0.30    3.50
   3  -8  -2    7.30    5.60
  -3   8   2    1.60    5.40
  -3   8   2   10.50    4.90
  -3   8   2    1.20    4.40
  -3   8   2    5.90    4.40
  -3   8   2    7.40    6.80
  -3   8   2    2.90    4.60
   2  -8  -2    5.00    5.20
   2  -8  -2   10.00    4.30
   2  -8  -2    9.50    4.80
   2  -8  -2    6.10    4.50
   2  -8  -2    6.50    3.60
  -2   8   2    1.30    4.80
  -2   8   2    1.60    4.70
  -2   8   2    4.70    4.40
  -2   8   2    8.40    4.20
  -2   8   2    2.80    4.70
   1  -8  -2    5.10    4.90
   1  -8  -2   -2.20    3.30
   1  -8  -2    0.00    4.70
   1  -8  -2   -2.80    4.50
  -1   8   2   -5.20    4.30
  -1   8   2    0.30    4.70
  -1   8   2   -8.20    3.70
  -1   8   2    2.10    4.80
   0  -8  -2  490.15   31.80
   0  -8  -2  482.25   31.60
   0  -8  -2  437.56   31.30
   0  -8  -2  460.05   30.90
   0  -8  -2  470.95   31.80
   0   8   2  474.55   31.70
   0   8   2  447.36   31.40
   0   8   2  444.16   30.70
  -1  -8  -2    1.20    4.00
  -1  -8  -2   -2.80    3.40
  -1  -8  -2   -3.70    4.20
  -1  -8  -2   -0.90    4.90
  -1  -8  -2   -3.20    4.00
   1   8   2   -3.60    4.20
   1   8   2   -3.90    3.50
   1   8   2   -0.60    3.70
   1   8   2    5.90    4.40
  -2  -8  -2   25.90    5.40
  -2  -8  -2   27.00    6.40
  -2  -8  -2   33.70    6.30
  -2  -8  -2   16.20    5.00
  -2  -8  -2   21.60    5.60
   2   8   2   34.50    5.60
   2   8   2   22.10    5.00
   2   8   2   26.30    5.30
   2   8   2   26.30    5.40
   2   8   2   28.10    4.90
  -3  -8  -2   14.00    6.00
  -3  -8  -2   11.60    5.50
  -3  -8  -2   18.80    5.10
  -3  -8  -2   19.60    6.00
  -3  -8  -2   24.00    5.30
   3   8   2   25.60    5.30
   3   8   2   28.30    4.50
   3   8   2   13.60    5.80
   3   8   2   22.50    4.70
  -4  -8  -2  392.96   29.20
  -4  -8  -2  426.76   28.90
  -4  -8  -2  423.86   29.10
  -4  -8  -2  432.36   29.60
  -4  -8  -2  371.56   27.90
   4   8   2  465.65   27.20
   4   8   2  379.46   28.80
   4   8   2  401.46   27.90
  -5  -8  -2   18.50    5.50
  -5  -8  -2   11.00    6.30
  -5  -8  -2    4.90    5.60
  -5  -8  -2    8.90    4.30
  -5  -8  -2   -6.60    6.30
   5   8   2   16.50    3.60
   5   8   2    9.10    3.00
   5   8   2   16.20    5.90
   5   8   2    5.20    3.10
  -6  -8  -2  240.58   18.60
  -6  -8  -2  235.68   19.10
  -6  -8  -2  232.88   16.70
  -6  -8  -2  245.88   18.40
   6   8   2  245.28   18.40
   6   8   2  217.48   15.40
   6   8   2  208.08   18.10
  -7  -8  -2   11.50    5.90
  -7  -8  -2   24.50    7.20
  -7  -8  -2   11.50    6.70
  -7  -8  -2   12.90    6.10
   7   8   2   18.80    5.40
   7   8   2   16.10    5.70
  -8  -8  -2  145.79   15.20
  -8  -8  -2  153.28   15.20
  -8  -8  -2  149.99   14.50
   8   8   2  157.48   14.10
   8  -9  -2   18.90    4.00
   8  -9  -2   11.90    3.90
   8  -9  -2   30.70    8.70
  -8   9   2   12.00    6.20
  -8   9   2   22.10    9.60
  -8   9   2    7.60    7.60
  -8   9   2   13.90    4.80
  -8   9   2   23.60    6.00
   7  -9  -2   20.80    8.10
   7  -9  -2    9.90    4.20
   7  -9  -2   -1.30    3.90
  -7   9   2    1.50    4.80
  -7   9   2    5.80    5.50
  -7   9   2    9.10    9.30
  -7   9   2    8.10    7.00
  -7   9   2    6.90    5.60
  -7   9   2   -6.90    5.20
   6  -9  -2   17.50    7.60
   6  -9  -2    5.20    4.80
  -6   9   2   -8.20    4.90
  -6   9   2   -5.60    5.10
  -6   9   2   -4.70    8.80
  -6   9   2    1.50    6.60
  -6   9   2   -3.60    5.40
  -6   9   2   -0.60    5.10
   5  -9  -2   34.40    6.50
   5  -9  -2   37.50    8.30
   5  -9  -2   31.30    5.80
  -5   9   2   29.60    5.90
  -5   9   2   38.20   10.70
  -5   9   2   33.30    6.50
  -5   9   2   23.20    6.60
  -5   9   2   20.40    6.50
  -5   9   2   33.80    8.10
   4  -9  -2   37.00    6.80
   4  -9  -2   39.60    8.40
   4  -9  -2   40.40    5.10
   4  -9  -2   47.60    6.90
   4  -9  -2   39.80    4.80
  -4   9   2   30.70    8.20
  -4   9   2   38.40    6.80
  -4   9   2   37.50    7.10
  -4   9   2   41.00    6.60
  -4   9   2   44.80    7.00
  -4   9   2   46.20   10.50
   3  -9  -2    3.00    6.00
   3  -9  -2    6.60    4.30
   3  -9  -2    1.10    5.20
   3  -9  -2    4.70    5.00
   3  -9  -2    4.80    3.60
  -3   9   2    0.60    5.40
  -3   9   2    6.60    5.00
  -3   9   2    4.90    4.90
  -3   9   2    3.50    4.60
  -3   9   2    1.30    7.40
  -3   9   2    0.00    5.90
   2  -9  -2   44.20    7.60
   2  -9  -2   46.20    6.60
   2  -9  -2   38.30    5.30
   2  -9  -2   32.00    6.90
   2  -9  -2   39.50    6.70
  -2   9   2   26.70    6.50
  -2   9   2   29.60    7.00
  -2   9   2   27.50    6.50
  -2   9   2   36.80    6.10
  -2   9   2   34.50    8.50
  -2   9   2   39.80    7.00
   1  -9  -2  301.87   21.70
   1  -9  -2  262.07   20.30
   1  -9  -2  290.17   21.20
   1  -9  -2  267.07   21.70
   1  -9  -2  290.57   21.90
  -1   9   2  281.87   20.80
  -1   9   2  276.37   20.90
  -1   9   2  322.17   21.80
  -1   9   2  315.07   22.20
   0  -9  -2   13.00    6.00
   0  -9  -2   21.10    5.90
   0  -9  -2   13.50    5.50
   0  -9  -2   14.40    4.70
   0  -9  -2   10.10    5.10
   0   9   2   20.30    5.90
   0   9   2    5.20    5.20
   0   9   2    9.50    4.70
   0   9   2   24.40    6.20
  -1  -9  -2   11.20    5.40
  -1  -9  -2   11.90    4.80
  -1  -9  -2   17.40    6.20
  -1  -9  -2   20.80    6.60
  -1  -9  -2   20.50    6.20
   1   9   2   14.90    4.80
   1   9   2   19.00    5.70
   1   9   2   11.90    5.30
   1   9   2   26.60    5.40
  -2  -9  -2    5.00    5.60
  -2  -9  -2    1.40    5.30
  -2  -9  -2   -4.40    5.40
  -2  -9  -2   -2.20    4.50
  -2  -9  -2   -0.90    4.60
   2   9   2   -5.20    4.60
   2   9   2   -5.10    4.40
   2   9   2   -5.70    4.00
   2   9   2    0.20    4.30
  -3  -9  -2   31.30    6.20
  -3  -9  -2   52.09    7.30
  -3  -9  -2   23.50    6.30
  -3  -9  -2   25.90    7.80
  -3  -9  -2   29.30    7.40
   3   9   2   29.10    6.50
   3   9   2   28.00    5.70
   3   9   2   33.40    7.40
  -4  -9  -2   -5.50    6.20
  -4  -9  -2   -5.70    5.50
  -4  -9  -2   -8.00    4.50
  -4  -9  -2   -9.80    4.90
  -4  -9  -2   -8.80    5.60
   4   9   2   -6.30    5.10
   4   9   2   -1.20    3.10
   4   9   2   -7.90    4.30
  -5  -9  -2   16.60    5.70
  -5  -9  -2   23.00    6.70
  -5  -9  -2   22.10    6.90
  -5  -9  -2   33.90    5.90
  -5  -9  -2   26.60    7.00
   5   9   2   33.90    6.90
   5   9   2   24.80    4.20
   5   9   2   28.20    6.60
   5   9   2   33.30    4.40
   5   9   2   17.60    3.70
  -6  -9  -2   11.50    5.50
  -6  -9  -2    0.70    4.10
  -6  -9  -2    8.40    5.40
  -6  -9  -2   10.00    6.60
  -6  -9  -2    7.40    6.30
   6   9   2    4.80    5.10
   6   9   2   13.50    6.20
  -7  -9  -2   14.50    7.00
  -7  -9  -2   -2.90    5.50
  -7  -9  -2   19.60    8.00
  -7  -9  -2    0.20    5.10
   7   9   2   10.90    5.60
   7   9   2    6.40    5.80
   7 -10  -2   25.50    9.00
   7 -10  -2   17.00    5.30
   7 -10  -2   19.40    5.50
  -7  10   2   17.20    7.90
  -7  10   2   15.00    6.00
  -7  10   2   31.40    7.30
  -7  10   2   39.60   10.80
  -7  10   2   32.20    7.00
  -7  10   2   11.60    7.00
   6 -10  -2   18.20    5.80
   6 -10  -2   22.30    8.20
   6 -10  -2   23.40    5.80
  -6  10   2   18.00    8.00
  -6  10   2   21.50    6.80
  -6  10   2    9.00    5.60
  -6  10   2   14.40    6.70
  -6  10   2   35.60   10.80
  -6  10   2   20.10    6.00
   5 -10  -2    1.50    7.10
   5 -10  -2   -9.00    5.70
   5 -10  -2    5.00    4.70
  -5  10   2   -8.10    4.90
  -5  10   2   -3.10    6.60
  -5  10   2    1.70    5.60
  -5  10   2    0.40    9.10
  -5  10   2    1.20    5.90
  -5  10   2    9.40    5.60
   4 -10  -2   -0.40    3.00
   4 -10  -2   -1.60    7.20
   4 -10  -2  -16.40    5.40
   4 -10  -2    3.40    5.40
   4 -10  -2   -1.80    3.30
  -4  10   2   -2.90    5.20
  -4  10   2   -1.30    5.40
  -4  10   2    5.60    5.70
  -4  10   2   -5.90    8.90
  -4  10   2    1.50    6.90
  -4  10   2    1.50    6.10
   3 -10  -2    2.10    4.50
   3 -10  -2   -1.40    6.40
   3 -10  -2    2.20    3.80
   3 -10  -2    7.00    5.40
   3 -10  -2   -4.30    5.50
  -3  10   2    8.30    8.30
  -3  10   2   -3.10    5.10
  -3  10   2   -3.00    5.60
  -3  10   2   -3.00    5.30
  -3  10   2   -2.60    5.40
  -3  10   2   -2.60    6.10
   2 -10  -2   26.50    6.20
   2 -10  -2   23.80    6.40
   2 -10  -2   28.60    7.50
   2 -10  -2   11.10    6.80
   2 -10  -2   24.60    5.40
  -2  10   2   25.50    6.50
  -2  10   2   35.50    7.30
  -2  10   2   22.00    5.70
  -2  10   2   18.10    6.80
  -2  10   2   12.30    7.50
  -2  10   2   20.20    6.80
   1 -10  -2   93.69   10.30
   1 -10  -2  113.79   12.60
   1 -10  -2   95.99   12.40
   1 -10  -2   79.79   10.10
   1 -10  -2   95.79   11.80
  -1  10   2   79.09   10.70
  -1  10   2  115.99   10.60
  -1  10   2   79.09   10.30
  -1  10   2  101.89   11.90
  -1  10   2   91.29   10.90
   0 -10  -2   20.90    7.20
   0 -10  -2   28.90    6.70
   0 -10  -2   25.10    6.10
   0 -10  -2   33.10    7.10
   0 -10  -2   23.30    7.10
   0  10   2   29.60    6.10
   0  10   2   33.10    6.20
   0  10   2   28.40    7.20
   0  10   2   14.30    6.10
   0  10   2   28.90    7.30
  -1 -10  -2  192.78   16.20
  -1 -10  -2  215.88   16.80
  -1 -10  -2  193.98   16.30
  -1 -10  -2  203.48   17.50
   1  10   2  202.58   16.30
   1  10   2  200.48   17.40
   1  10   2  184.58   16.00
   1  10   2  197.28   16.80
  -2 -10  -2    6.10    6.70
  -2 -10  -2    5.90    6.50
  -2 -10  -2   17.00    7.30
  -2 -10  -2   11.30    5.90
  -2 -10  -2   11.90    6.50
   2  10   2   12.80    5.60
   2  10   2   13.20    6.40
   2  10   2   10.60    5.50
   2  10   2    9.70    5.80
   2  10   2   12.10    5.70
  -3 -10  -2   20.10    6.20
  -3 -10  -2   18.40    5.80
  -3 -10  -2   11.70    5.90
  -3 -10  -2   13.10    6.90
  -3 -10  -2   11.30    5.90
   3  10   2   18.70    5.90
   3  10   2    7.20    6.50
   3  10   2   14.70    5.20
   3  10   2   11.70    5.90
  -4 -10  -2  212.98   18.20
  -4 -10  -2  228.88   18.50
  -4 -10  -2  208.48   18.20
  -4 -10  -2  228.28   17.60
  -4 -10  -2  200.68   18.80
   4  10   2  210.38   16.20
   4  10   2  193.88   16.40
   4  10   2  172.18   17.70
   4  10   2  215.78   18.00
   4  10   2  201.58   14.80
  -5 -10  -2   70.19   10.20
  -5 -10  -2   95.49   11.20
  -5 -10  -2   73.19    8.80
  -5 -10  -2   69.89   10.10
  -5 -10  -2   58.59    9.40
   5  10   2   91.39    8.80
   5  10   2   66.09    9.30
   5  10   2   84.59    8.80
   5  10   2   99.59   11.30
   5  10   2   65.29    6.60
  -6 -10  -2   13.50    5.10
  -6 -10  -2   23.00    7.30
  -6 -10  -2   40.90    9.30
  -6 -10  -2   18.00    7.10
  -6 -10  -2   18.70    6.30
   6  10   2   18.10    6.50
   6  10   2   27.00    6.80
  -7 -10  -2   25.60    8.40
  -7 -10  -2   14.90    6.80
  -7 -10  -2    2.60    7.20
  -7 -10  -2    0.30    3.50
   7  10   2   -4.40    5.80
   7  10   2   -0.20    5.00
   7 -11  -2   29.90    6.60
   7 -11  -2   45.20   10.50
  -7  11   2   46.00    8.80
  -7  11   2   40.80    8.80
  -7  11   2   69.89   12.80
  -7  11   2   38.40    7.60
  -7  11   2   41.30    9.80
   6 -11  -2  109.19   12.00
   6 -11  -2   89.79   13.20
   6 -11  -2   99.89   11.50
  -6  11   2  114.99   16.40
  -6  11   2   78.79   10.30
  -6  11   2  106.79   14.00
  -6  11   2  111.79   12.70
  -6  11   2   84.09   12.30
  -6  11   2   77.59   11.00
   5 -11  -2   18.50    6.20
   5 -11  -2    7.30    5.40
   5 -11  -2    9.60    8.50
  -5  11   2   27.90    7.00
  -5  11   2    8.10    7.90
  -5  11   2   11.30    6.10
  -5  11   2   20.60    6.60
  -5  11   2   13.00    7.20
  -5  11   2   23.90   10.50
   4 -11  -2  150.08   12.30
   4 -11  -2  168.48   13.40
   4 -11  -2  186.48   16.00
   4 -11  -2  154.18   15.50
   4 -11  -2  139.39   17.60
  -4  11   2  161.18   17.80
  -4  11   2  162.08   15.50
  -4  11   2  145.49   15.40
  -4  11   2  169.38   15.30
  -4  11   2  161.68   17.80
  -4  11   2  192.78   16.70
   3 -11  -2  259.97   19.00
   3 -11  -2  288.87   20.40
   3 -11  -2  267.67   22.70
   3 -11  -2  254.17   21.30
   3 -11  -2  227.68   20.60
  -3  11   2  248.48   21.00
  -3  11   2  253.77   23.00
  -3  11   2  261.97   22.60
  -3  11   2  254.67   20.60
  -3  11   2  263.77   21.40
  -3  11   2  296.87   22.20
   2 -11  -2   28.50    6.90
   2 -11  -2   36.40    8.30
   2 -11  -2   12.40    7.60
   2 -11  -2   25.20    7.30
   2 -11  -2   21.10    5.70
  -2  11   2   25.60    7.60
  -2  11   2   27.10    7.30
  -2  11   2   13.20    5.90
  -2  11   2   22.40    8.90
  -2  11   2   24.80    7.50
  -2  11   2   18.30    8.10
   1 -11  -2   98.19   12.40
   1 -11  -2   72.69   10.80
   1 -11  -2   99.99   12.50
   1 -11  -2   92.49   10.80
   1 -11  -2   88.89   11.60
  -1  11   2   87.69   11.40
  -1  11   2   72.79   10.60
  -1  11   2   86.79   11.50
  -1  11   2  118.89   11.20
  -1  11   2   97.49   12.30
  -1  11   2   93.49   12.50
   0 -11  -2   -3.60    6.50
   0 -11  -2   -3.00    4.90
   0 -11  -2   -9.80    6.10
   0 -11  -2   -0.30    5.90
   0 -11  -2  -10.40    5.80
   0  11   2   -2.80    6.30
   0  11   2   -6.70    6.10
   0  11   2   -3.40    4.80
   0  11   2   -9.20    6.00
   0  11   2   -4.50    5.10
   0  11   2   -4.90    5.60
  -1 -11  -2   -2.50    5.60
  -1 -11  -2    7.00    6.50
  -1 -11  -2   -5.70    6.00
  -1 -11  -2    0.70    6.90
  -1 -11  -2   14.70    7.00
   1  11   2   -0.90    6.60
   1  11   2    2.90    5.50
   1  11   2    7.80    6.30
   1  11   2    0.60    5.80
   1  11   2   14.40    7.30
  -2 -11  -2    6.80    7.10
  -2 -11  -2    7.00    6.60
  -2 -11  -2   -5.60    5.20
  -2 -11  -2    0.20    6.20
  -2 -11  -2   10.00    7.20
   2  11   2    0.50    5.30
   2  11   2    2.40    5.10
   2  11   2    2.50    6.90
   2  11   2    7.00    5.80
   2  11   2   -8.00    5.00
  -3 -11  -2  109.09   13.40
  -3 -11  -2  104.99   12.90
  -3 -11  -2  130.39   15.20
  -3 -11  -2  134.99   14.30
  -3 -11  -2  125.39   12.80
   3  11   2  122.59   13.20
   3  11   2  130.29   12.90
   3  11   2  117.89   14.00
   3  11   2   97.69   12.10
  -4 -11  -2  276.47   21.00
  -4 -11  -2  229.18   19.60
  -4 -11  -2  231.78   19.40
  -4 -11  -2  235.38   19.80
  -4 -11  -2  244.48   21.50
   4  11   2  234.48   18.60
   4  11   2  267.17   18.90
   4  11   2  219.68   17.00
   4  11   2  237.38   20.10
   4  11   2  275.27   20.70
  -5 -11  -2   25.80    7.70
  -5 -11  -2   10.90    6.00
  -5 -11  -2   20.50    6.50
  -5 -11  -2   14.70    7.50
  -5 -11  -2   22.80    8.40
   5  11   2   22.80    3.50
   5  11   2   28.00    7.10
   5  11   2   25.80    7.40
   5  11   2   19.00    3.20
   5  11   2   18.60    4.60
  -6 -11  -2    3.10    6.20
  -6 -11  -2   17.00    7.60
  -6 -11  -2    5.20    4.60
  -6 -11  -2    0.80    6.30
  -6 -11  -2    2.50    6.70
   6  11   2   12.60    6.80
   6  11   2    8.00    6.90
   6 -12  -2   16.10    6.50
   6 -12  -2   24.60    9.40
   6 -12  -2    8.80    5.60
  -6  12   2   42.70   11.00
  -6  12   2   22.30    8.50
  -6  12   2    7.30    8.10
  -6  12   2   35.00    8.30
  -6  12   2   20.40    7.50
  -6  12   2   22.40    6.70
   5 -12  -2    7.50    8.20
   5 -12  -2   13.60    6.40
   5 -12  -2    3.30    5.80
  -5  12   2   11.60    6.80
  -5  12   2   14.90   10.30
  -5  12   2    2.90    7.00
  -5  12   2   -1.30    7.10
  -5  12   2   -0.20    7.20
  -5  12   2   14.40    7.00
   4 -12  -2  396.56   30.60
   4 -12  -2  489.35   31.80
   4 -12  -2  396.16   32.80
   4 -12  -2  439.86   29.00
  -4  12   2  401.96   31.00
  -4  12   2  481.85   32.10
  -4  12   2  390.96   32.20
  -4  12   2  435.96   33.70
  -4  12   2  455.45   31.30
  -4  12   2  386.36   30.80
   3 -12  -2  332.17   22.40
   3 -12  -2  280.87   22.60
   3 -12  -2  248.08   22.80
   3 -12  -2  280.27   24.40
   3 -12  -2  256.27   20.60
  -3  12   2  291.77   23.30
  -3  12   2  288.27   23.00
  -3  12   2  301.77   24.40
  -3  12   2  302.87   24.80
  -3  12   2  285.87   23.00
  -3  12   2  273.37   22.30
   2 -12  -2  298.47   22.60
   2 -12  -2  267.67   22.90
   2 -12  -2  291.37   24.00
   2 -12  -2  309.97   23.20
   2 -12  -2  253.37   20.60
  -2  12   2  257.97   22.80
  -2  12   2  305.37   22.10
  -2  12   2  267.97   23.80
  -2  12   2  263.97   22.60
  -2  12   2  311.87   24.30
  -2  12   2  278.77   22.10
   1 -12  -2  214.68   18.90
   1 -12  -2  201.98   16.60
   1 -12  -2  180.28   16.80
   1 -12  -2  210.98   19.00
   1 -12  -2  225.28   19.40
  -1  12   2  199.98   18.30
  -1  12   2  187.78   18.20
  -1  12   2  180.98   18.60
  -1  12   2  189.68   18.50
  -1  12   2  167.78   17.90
  -1  12   2  232.28   19.50
   0 -12  -2    0.00    7.10
   0 -12  -2  -15.80    6.50
   0 -12  -2    1.90    5.30
   0 -12  -2   -3.50    6.60
   0 -12  -2   -2.40    6.40
   0  12   2   -0.70    5.40
   0  12   2   -7.20    6.70
   0  12   2   -4.50    6.70
   0  12   2   -4.10    6.40
   0  12   2  -13.70    6.20
   0  12   2    6.00    6.80
  -1 -12  -2    0.60    6.90
  -1 -12  -2   -6.00    7.30
  -1 -12  -2    5.10    5.80
  -1 -12  -2   10.60    7.30
  -1 -12  -2   -1.40    6.60
   1  12   2   10.10    7.30
   1  12   2    6.70    7.00
   1  12   2   16.20    7.00
   1  12   2   11.00    6.80
   1  12   2   -3.60    5.60
   1  12   2    2.30    6.20
  -2 -12  -2    1.70    6.40
  -2 -12  -2    6.50    5.90
  -2 -12  -2    7.90    5.80
  -2 -12  -2    6.40    7.30
  -2 -12  -2    1.70    7.10
   2  12   2   -5.60    5.50
   2  12   2   10.20    6.10
   2  12   2    4.90    6.50
   2  12   2   -7.40    6.90
   2  12   2    1.20    6.20
   2  12   2    9.20    6.30
  -3 -12  -2    7.50    6.00
  -3 -12  -2   -2.40    6.80
  -3 -12  -2    6.80    7.30
  -3 -12  -2   20.00    7.90
  -3 -12  -2   -4.70    6.10
   3  12   2   -1.40    5.20
   3  12   2    1.00    4.70
   3  12   2   10.50    7.20
   3  12   2   -5.00    5.70
   3  12   2    4.10    6.40
  -4 -12  -2   34.10    8.20
  -4 -12  -2   21.30    7.20
  -4 -12  -2   40.60    8.90
  -4 -12  -2   20.90    7.50
  -4 -12  -2   20.60    7.20
   4  12   2   32.10    6.10
   4  12   2   39.50    7.90
   4  12   2   38.00    8.30
   4  12   2   31.90    5.10
   4  12   2   33.50    6.70
   4  12   2   32.50    5.50
  -5 -12  -2   10.90    7.60
  -5 -12  -2   10.90    6.20
  -5 -12  -2    9.90    7.00
  -5 -12  -2    4.00    5.90
  -5 -12  -2    7.60    7.20
   5  12   2   12.00    2.70
   5  12   2    7.70    2.30
   5  12   2    2.70    4.30
   5  12   2    9.90    6.60
   5  12   2   17.90    7.10
   5 -13  -2    5.60    8.70
   5 -13  -2   -4.10    5.80
   5 -13  -2   12.70    7.00
  -5  13   2   18.10    7.60
  -5  13   2    9.90    8.50
  -5  13   2    5.40    7.40
  -5  13   2    4.90    6.40
  -5  13   2   -1.10    7.50
  -5  13   2   -3.90    7.90
   4 -13  -2   40.60   10.60
   4 -13  -2   33.40    5.30
   4 -13  -2   40.30    8.30
   4 -13  -2   36.30    6.50
   4 -13  -2   49.10    8.40
  -4  13   2   54.09    9.10
  -4  13   2   35.00    8.40
  -4  13   2   48.80    9.10
  -4  13   2   35.70    8.80
  -4  13   2   47.20   11.80
  -4  13   2   37.90    9.70
   3 -13  -2    7.20    6.60
   3 -13  -2    8.20    7.40
   3 -13  -2    3.40    7.60
   3 -13  -2   14.60    6.60
   3 -13  -2   -4.80    4.30
  -3  13   2    4.80    7.30
  -3  13   2    7.70    7.10
  -3  13   2    6.50    9.00
  -3  13   2    3.30    6.50
  -3  13   2    3.90    7.00
  -3  13   2   10.20    7.70
   2 -13  -2    7.90    7.30
   2 -13  -2    6.70    6.90
   2 -13  -2   -4.40    7.00
   2 -13  -2   -0.70    5.10
   2 -13  -2   17.10    7.30
  -2  13   2    6.20    8.60
  -2  13   2   15.30    7.50
  -2  13   2   15.40    7.80
  -2  13   2   12.60    7.40
  -2  13   2    4.60    6.60
  -2  13   2    5.20    6.60
   1 -13  -2    6.40    6.70
   1 -13  -2   19.10    6.10
   1 -13  -2   19.30    6.40
   1 -13  -2   23.40    8.30
   1 -13  -2   16.30    7.90
  -1  13   2   18.60    7.90
  -1  13   2   18.90    8.60
  -1  13   2    6.10    6.50
  -1  13   2   17.60    6.90
  -1  13   2   29.00    8.20
  -1  13   2   15.50    8.00
   0 -13  -2   16.20    7.80
   0 -13  -2   16.20    7.80
   0 -13  -2   24.10    8.20
   0 -13  -2   15.40    6.10
   0 -13  -2   16.30    8.10
   0  13   2   24.60    8.40
   0  13   2   26.50    8.10
   0  13   2   24.40    8.00
   0  13   2   12.50    7.10
   0  13   2   20.50    7.60
   0  13   2   16.20    6.70
  -1 -13  -2    1.50    7.10
  -1 -13  -2   -7.10    5.20
  -1 -13  -2   -1.00    7.00
  -1 -13  -2    0.20    5.70
  -1 -13  -2   -0.10    6.50
   1  13   2   -1.30    5.40
   1  13   2    1.90    6.60
   1  13   2    7.80    6.90
   1  13   2    7.80    6.90
   1  13   2   -1.70    7.50
   1  13   2    5.90    6.60
  -2 -13  -2   13.80    7.70
  -2 -13  -2    3.30    7.10
  -2 -13  -2    4.30    6.80
  -2 -13  -2   -8.90    6.40
  -2 -13  -2   -7.30    5.50
   2  13   2   -2.70    5.50
   2  13   2    8.20    6.60
   2  13   2    2.60    6.10
   2  13   2   -4.90    7.00
   2  13   2   12.90    7.50
   2  13   2    4.30    6.50
  -3 -13  -2   24.70    7.50
  -3 -13  -2   40.60    9.20
  -3 -13  -2   58.99   10.60
  -3 -13  -2   44.20    9.10
  -3 -13  -2   36.90    7.70
   3  13   2   49.50    9.20
   3  13   2   44.90    8.00
   3  13   2   26.90    6.90
   3  13   2   38.80    8.90
   3  13   2   39.80    6.70
  -4 -13  -2   12.90    8.70
  -4 -13  -2   14.10    7.80
  -4 -13  -2   -0.10    6.40
  -4 -13  -2   -8.40    5.80
  -4 -13  -2  -14.10    5.70
   4  13   2    0.70    3.40
   4  13   2    1.90    6.80
   4  13   2   -1.20    5.10
   4  13   2    7.30    5.60
   4  13   2   -0.60    6.70
   4  13   2    4.00    3.90
  -5 -13  -2   -0.50    6.30
  -5 -13  -2  -13.40    5.60
  -5 -13  -2   -6.60    7.00
  -5 -13  -2    5.70    8.10
  -5 -13  -2   -4.90    7.10
   5  13   2   -5.10    6.60
   5  13   2  -11.10    6.10
   5  13   2    3.70    5.10
   4 -14  -2   18.40    9.20
   4 -14  -2    1.80    4.10
   4 -14  -2   11.20    5.90
   4 -14  -2   -5.80    6.50
   4 -14  -2   -1.90    5.90
  -4  14   2    1.10    6.20
  -4  14   2  -13.70    7.10
  -4  14   2    1.80    7.30
  -4  14   2    4.50    7.10
  -4  14   2    0.80    7.40
  -4  14   2   21.50    9.60
   3 -14  -2   42.70    8.50
   3 -14  -2   26.40    9.60
   3 -14  -2   28.90    8.90
   3 -14  -2   40.40    8.50
   3 -14  -2   31.20    6.60
  -3  14   2   33.70    8.10
  -3  14   2   25.80    8.50
  -3  14   2   33.90    8.80
  -3  14   2   24.60    8.30
  -3  14   2   45.70   11.50
  -3  14   2   42.70   10.20
   2 -14  -2   10.90    7.50
   2 -14  -2   22.70    8.10
   2 -14  -2    0.90    7.60
   2 -14  -2   17.60    6.50
   2 -14  -2   20.80    9.30
  -2  14   2   10.60    8.20
  -2  14   2   28.60    9.60
  -2  14   2   26.10    8.90
  -2  14   2   12.70    7.60
  -2  14   2   30.70    8.00
  -2  14   2   26.60    8.70
   1 -14  -2    7.90    7.80
   1 -14  -2   -2.90    7.50
   1 -14  -2   12.10    8.40
   1 -14  -2    2.80    6.30
   1 -14  -2   12.70    6.00
  -1  14   2   -3.30    6.90
  -1  14   2    9.10    8.10
  -1  14   2    3.50    6.90
  -1  14   2    1.10    7.40
  -1  14   2   10.40    7.20
  -1  14   2    3.40    5.70
   0 -14  -2   17.10    8.40
   0 -14  -2   19.40    8.50
   0 -14  -2   10.40    8.10
   0 -14  -2    8.40    6.20
   0 -14  -2    8.90    7.20
   0  14   2   17.20    8.00
   0  14   2    4.00    6.80
   0  14   2    9.10    6.80
   0  14   2   23.10    8.40
   0  14   2    7.20    7.80
   0  14   2    8.60    7.20
  -1 -14  -2   23.90    6.90
  -1 -14  -2   18.60    7.00
  -1 -14  -2   31.70    9.10
  -1 -14  -2   32.80    9.00
  -1 -14  -2   36.80    9.20
   1  14   2   31.30    7.70
   1  14   2   50.39    8.90
   1  14   2   37.90    8.20
   1  14   2   45.60    9.80
   1  14   2   37.50    8.50
   1  14   2   29.40    7.60
  -2 -14  -2   16.30    8.00
  -2 -14  -2   19.40    8.30
  -2 -14  -2   17.10    8.10
  -2 -14  -2    9.80    8.20
  -2 -14  -2    6.30    6.10
   2  14   2   19.80    7.00
   2  14   2   14.40    7.50
   2  14   2   21.70    8.40
   2  14   2   17.40    7.70
   2  14   2   19.30    6.90
   2  14   2   22.10    6.50
  -3 -14  -2    2.20    6.20
  -3 -14  -2    5.30    8.50
  -3 -14  -2   13.80    7.70
  -3 -14  -2   -3.50    5.20
  -3 -14  -2    1.20    7.10
   3  14   2    3.80    5.80
   3  14   2    6.00    4.80
   3  14   2   -6.00    6.90
   3  14   2   -0.70    6.40
   3  14   2    3.50    6.50
  -4 -14  -2   24.90    9.90
  -4 -14  -2   -7.40    7.00
  -4 -14  -2   -0.20    6.30
  -4 -14  -2   -6.10    7.40
  -4 -14  -2    2.90    6.80
   4  14   2    4.50    6.30
   4  14   2   -9.40    6.90
   4  14   2   -1.70    3.50
   4  14   2    9.00    4.00
   4  14   2    8.20    7.30
   4  14   2    7.90    5.60
   3 -15  -2    1.00    7.20
   3 -15  -2   -3.70    8.60
   3 -15  -2    1.80    7.20
   3 -15  -2   -3.40    7.40
   3 -15  -2    3.70    5.50
  -3  15   2   -3.30    7.10
  -3  15   2  -15.80    7.20
  -3  15   2   -9.50    7.20
  -3  15   2   -5.50    8.60
  -3  15   2   13.50    6.80
  -3  15   2   -4.50    5.60
   2 -15  -2  -11.80    5.40
   2 -15  -2   -1.10    7.20
   2 -15  -2   -9.40    7.60
   2 -15  -2   -8.60    6.90
   2 -15  -2   -4.80    6.80
  -2  15   2    6.90    8.50
  -2  15   2   -1.60    7.60
  -2  15   2   -6.80    7.10
  -2  15   2    1.20    6.50
  -2  15   2   -4.00    7.50
  -2  15   2   -2.50    8.00
   1 -15  -2  -18.90    7.50
   1 -15  -2  -13.20    5.80
   1 -15  -2    4.40    6.00
   1 -15  -2    1.80    5.40
   1 -15  -2   -3.30    7.70
  -1  15   2   -0.30    7.50
  -1  15   2  -16.60    6.10
  -1  15   2    1.40    7.20
  -1  15   2   -4.00    7.50
  -1  15   2   17.70    8.20
  -1  15   2    6.10    7.10
   0 -15  -2    2.70    5.70
   0 -15  -2    5.80    8.80
   0 -15  -2    9.50    8.20
   0 -15  -2   -6.70    7.30
   0  15   2   13.00    7.50
   0  15   2   10.90    7.30
   0  15   2   15.60    8.40
   0  15   2    4.80    8.30
   0  15   2   12.80    7.50
  -1 -15  -2    0.10    7.80
  -1 -15  -2   -9.10    5.80
  -1 -15  -2    0.20    8.20
  -1 -15  -2    5.30    7.10
  -1 -15  -2    0.90    8.40
   1  15   2   -7.60    6.50
   1  15   2    4.30    6.20
   1  15   2    8.40    6.40
   1  15   2   -7.90    6.20
   1  15   2    8.50    7.20
   1  15   2   -1.00    7.20
  -2 -15  -2   33.60    9.80
  -2 -15  -2   19.40    9.60
  -2 -15  -2   14.50    9.40
  -2 -15  -2   11.00    7.20
  -2 -15  -2   21.10    8.50
   2  15   2   16.50    8.60
   2  15   2   18.00    6.20
   2  15   2   23.00    7.10
   2  15   2   13.60    7.50
   2  15   2   27.70    7.30
   0  16  -3    4.60    8.60
   0  16  -3    8.40    6.40
   0  16  -3   -0.30    6.00
   0  16  -3    5.90    6.20
   0  16  -3    5.50    8.20
   0 -16   3   14.60    8.30
   0 -16   3   -4.10    8.10
   0 -16   3   -0.80    7.90
   0 -16   3   -6.80    6.90
   0 -16   3  -10.60    5.40
   3  15  -3   14.30    4.00
   3  15  -3    5.90    7.30
   3  15  -3   33.70    8.80
   3  15  -3   13.50    7.00
   3  15  -3   13.40    5.90
  -3 -15   3    2.30    8.30
  -3 -15   3   -1.10    7.00
  -3 -15   3   28.90    9.30
  -3 -15   3   16.00    7.80
  -3 -15   3   17.70    8.70
   2  15  -3    2.00    4.60
   2  15  -3    3.20    7.30
   2  15  -3    4.10    6.40
   2  15  -3    3.40    7.80
   2  15  -3   -8.00    5.80
  -2 -15   3   -7.30    7.90
  -2 -15   3   -1.60    7.20
  -2 -15   3   -7.10    6.00
  -2 -15   3    7.70    7.30
  -2 -15   3    0.50    8.00
   1  15  -3  -10.90    4.40
   1  15  -3    0.40    6.40
   1  15  -3    0.70    5.50
   1  15  -3   -4.20    5.70
   1  15  -3   -9.30    6.40
  -1 -15   3   -2.00    7.70
  -1 -15   3    7.10    8.10
  -1 -15   3   -1.70    7.30
  -1 -15   3   -2.30    6.50
  -1 -15   3  -13.70    5.90
   0  15  -3    8.30    6.90
   0  15  -3    3.00    5.90
   0  15  -3  -11.80    6.90
   0  15  -3  -15.10    6.70
   0  15  -3   -6.10    7.00
   0 -15   3   -5.50    7.10
   0 -15   3   -9.30    5.60
   0 -15   3  -11.10    7.40
   0 -15   3    3.60    5.90
  -1  15  -3   -6.00    6.40
  -1  15  -3   -3.20    5.60
  -1  15  -3   13.40    7.80
  -1  15  -3  -16.20    7.40
  -1  15  -3   -2.80    8.20
   1 -15   3   -8.60    6.60
   1 -15   3  -13.80    6.70
   1 -15   3   -6.20    7.90
   1 -15   3   -6.60    7.80
   1 -15   3  -10.60    6.00
  -2  15  -3   51.59   10.70
  -2  15  -3   51.79   10.50
  -2  15  -3   22.70   10.40
  -2  15  -3   44.80    9.90
  -2  15  -3   49.90    9.40
  -2  15  -3   44.00    9.70
   2 -15   3   30.20    7.80
   2 -15   3   31.80   10.10
   2 -15   3   53.09   10.70
   2 -15   3   27.90    9.00
   2 -15   3   62.09   10.00
  -3  15  -3    2.30    7.70
  -3  15  -3  -12.00    7.70
  -3  15  -3   -1.10    8.10
  -3  15  -3    8.30    7.10
  -3  15  -3    9.30    8.50
  -3  15  -3   -4.70    7.20
   3 -15   3   -5.60    7.40
   3 -15   3   -9.50    6.20
   3 -15   3   -7.10    5.40
   3 -15   3   14.70    8.00
   3 -15   3   -7.80    7.20
   4  14  -3    8.20    7.10
   4  14  -3   10.10    7.20
   4  14  -3    9.90    5.50
   4  14  -3    3.50    5.20
  -4 -14   3   11.90    8.10
  -4 -14   3    9.60    6.70
  -4 -14   3   -0.20    6.60
  -4 -14   3   -6.90    7.20
  -4 -14   3    8.80    7.00
   3  14  -3   80.59   10.00
   3  14  -3   96.99   12.20
   3  14  -3   68.49   10.90
   3  14  -3   82.19    7.80
   3  14  -3   84.69   11.30
  -3 -14   3   73.19   11.70
  -3 -14   3   77.69   11.90
  -3 -14   3   84.39   12.20
  -3 -14   3   60.79    9.90
  -3 -14   3   72.79   11.30
   2  14  -3   14.20    7.00
   2  14  -3   18.20    5.40
   2  14  -3   15.70    6.20
   2  14  -3   23.50    6.60
   2  14  -3    1.90    7.50
  -2 -14   3   10.30    8.00
  -2 -14   3   20.80    7.00
  -2 -14   3   18.00    7.90
  -2 -14   3    2.00    7.70
  -2 -14   3   18.70    8.10
   1  14  -3    5.70    6.60
   1  14  -3   -1.80    7.20
   1  14  -3   19.10    6.30
   1  14  -3   12.70    7.90
   1  14  -3   13.40    6.60
  -1 -14   3   12.00    6.40
  -1 -14   3    7.90    7.80
  -1 -14   3    1.80    7.20
  -1 -14   3   10.30    7.20
  -1 -14   3    9.00    8.30
   0  14  -3   -3.70    5.70
   0  14  -3  -15.30    7.00
   0  14  -3  -12.50    6.10
   0  14  -3   -8.70    6.00
   0  14  -3   -2.90    6.40
   0 -14   3   -1.60    7.00
   0 -14   3   -7.80    7.30
   0 -14   3    4.60    6.10
   0 -14   3   -6.10    7.20
   0 -14   3    4.40    6.90
  -1  14  -3   30.70    8.70
  -1  14  -3   22.30    8.00
  -1  14  -3   31.10    9.20
  -1  14  -3   37.50    9.20
  -1  14  -3   14.60    7.70
  -1  14  -3   18.80    7.10
   1 -14   3   17.10    8.40
   1 -14   3   32.30    9.30
   1 -14   3   33.50    8.60
   1 -14   3   29.10    7.00
   1 -14   3   19.00    8.50
  -2  14  -3   -5.40    8.30
  -2  14  -3   -9.50    7.40
  -2  14  -3   -6.60    7.00
  -2  14  -3  -16.30    7.10
  -2  14  -3   -3.50    6.30
  -2  14  -3   12.80    7.70
   2 -14   3  -13.40    4.90
   2 -14   3    6.00    7.70
   2 -14   3   -2.10    4.90
   2 -14   3   -4.70    7.00
   2 -14   3  -11.90    7.20
  -3  14  -3  -11.50    7.80
  -3  14  -3    1.30    5.50
  -3  14  -3   -0.20    6.60
  -3  14  -3  -11.30    7.50
  -3  14  -3    5.60    7.90
  -3  14  -3   -5.10    8.50
   3 -14   3    6.20    7.30
   3 -14   3   -5.70    4.80
   3 -14   3    8.00    7.10
   3 -14   3  -10.20    6.70
   3 -14   3   -5.60    4.80
  -4  14  -3    2.60    7.40
  -4  14  -3    5.30    7.30
  -4  14  -3    4.90    7.40
  -4  14  -3   14.50    9.60
  -4  14  -3   10.10    7.60
  -4  14  -3   -9.70    7.10
   4 -14   3   -2.00    7.40
   4 -14   3    2.80    6.80
   4 -14   3   -8.50    6.20
   4 -14   3   -0.50    7.50
   5  13  -3   -2.20    3.80
   5  13  -3   -2.80    6.30
   5  13  -3   -1.40    5.90
   5  13  -3    7.10    3.80
  -5 -13   3   -9.40    6.00
  -5 -13   3   -0.30    6.70
  -5 -13   3    4.80    7.00
  -5 -13   3   -2.10    7.40
  -5 -13   3    3.00    7.30
   4  13  -3    8.90    5.10
   4  13  -3    6.30    5.00
   4  13  -3    2.80    6.80
   4  13  -3    5.40    6.30
  -4 -13   3   -2.60    5.50
  -4 -13   3   10.90    7.40
  -4 -13   3   11.60    7.60
  -4 -13   3    5.20    7.40
  -4 -13   3   12.50    6.90
   3  13  -3    0.60    6.60
   3  13  -3   -2.30    5.70
   3  13  -3    3.50    3.20
   3  13  -3   11.90    7.20
   3  13  -3   -1.70    5.30
  -3 -13   3   -3.60    6.50
  -3 -13   3    2.30    6.80
  -3 -13   3    3.70    7.10
  -3 -13   3   -2.50    5.50
  -3 -13   3   -5.20    6.90
   2  13  -3  103.39   11.80
   2  13  -3   95.59   10.00
   2  13  -3   78.89   11.50
   2  13  -3  113.09   13.30
   2  13  -3   72.19   11.10
  -2 -13   3  119.69   12.70
  -2 -13   3   71.49   10.40
  -2 -13   3   78.99   10.20
  -2 -13   3   81.59   11.90
  -2 -13   3   77.99   11.30
   1  13  -3   14.30    6.50
   1  13  -3    7.50    5.90
   1  13  -3    2.40    6.20
   1  13  -3    3.30    5.50
   1  13  -3    7.00    7.60
  -1 -13   3    4.60    7.20
  -1 -13   3   12.20    8.10
  -1 -13   3    7.50    6.70
  -1 -13   3   12.90    7.40
  -1 -13   3   -8.40    6.60
   0  13  -3  -10.40    6.80
   0  13  -3   -5.40    7.00
   0  13  -3   -2.30    6.10
   0  13  -3    2.60    6.90
   0  13  -3   -7.30    5.60
   0 -13   3   -5.30    6.60
   0 -13   3   -5.20    6.30
   0 -13   3    1.80    6.90
   0 -13   3   -1.00    5.50
   0 -13   3   18.90    8.10
  -1  13  -3   12.00    6.90
  -1  13  -3   -7.70    7.60
  -1  13  -3    3.10    6.80
  -1  13  -3    3.00    6.30
  -1  13  -3    8.20    7.50
  -1  13  -3   -6.60    7.00
   1 -13   3    4.70    6.90
   1 -13   3   -0.40    7.30
   1 -13   3    1.60    7.00
   1 -13   3   -3.00    5.80
   1 -13   3    6.50    5.70
  -2  13  -3    5.30    6.70
  -2  13  -3    7.80    7.40
  -2  13  -3   17.00    9.20
  -2  13  -3   17.90    6.90
  -2  13  -3   17.30    8.10
  -2  13  -3   21.90    7.80
   2 -13   3   16.80    6.50
   2 -13   3   19.50    7.80
   2 -13   3   20.70    7.70
   2 -13   3    7.20    7.70
   2 -13   3   10.70    7.50
  -3  13  -3    0.30    8.70
  -3  13  -3    2.90    6.40
  -3  13  -3    9.20    7.50
  -3  13  -3    4.70    7.10
  -3  13  -3   -4.80    7.30
  -3  13  -3   -6.80    7.00
   3 -13   3    2.30    4.90
   3 -13   3    6.90    7.40
   3 -13   3  -13.90    6.70
   3 -13   3   -4.60    6.20
   3 -13   3   -4.80    6.40
  -4  13  -3   20.90    7.50
  -4  13  -3   19.00    8.10
  -4  13  -3   26.70    8.20
  -4  13  -3   28.80    8.50
  -4  13  -3   20.30    7.80
  -4  13  -3   39.20   11.20
   4 -13   3   16.10    5.30
   4 -13   3   31.90    9.10
   4 -13   3   20.60    8.70
   4 -13   3   14.10    6.70
   4 -13   3   24.90    7.60
  -5  13  -3   17.10    9.80
  -5  13  -3   18.70    7.90
  -5  13  -3   -0.90    7.90
  -5  13  -3    0.10    7.50
  -5  13  -3   -7.40    7.80
  -5  13  -3  -13.30    6.60
   5 -13   3   -5.10    7.30
   5 -13   3    0.20    4.00
   5 -13   3  -10.70    5.90
   5 -13   3   -1.40    6.90
   5 -13   3   -1.80    2.90
   6  12  -3    7.60    5.70
   6  12  -3   -0.40    5.80
  -6 -12   3   -0.20    7.20
  -6 -12   3    6.50    6.10
  -6 -12   3   -0.10    6.80
  -6 -12   3    5.90    6.50
   5  12  -3    4.40    3.10
   5  12  -3    3.20    3.30
   5  12  -3    7.20    5.90
   5  12  -3    4.80    6.00
  -5 -12   3    9.60    6.40
  -5 -12   3    8.50    6.80
  -5 -12   3    0.70    6.60
  -5 -12   3  -10.10    5.10
  -5 -12   3   -7.70    6.40
   4  12  -3    9.90    6.70
   4  12  -3    3.20    6.00
   4  12  -3   11.60    4.80
   4  12  -3   20.00    5.20
  -4 -12   3    5.50    6.70
  -4 -12   3   10.50    6.50
  -4 -12   3   11.80    7.30
  -4 -12   3   17.30    7.80
  -4 -12   3   10.80    6.40
   3  12  -3    1.40    5.10
   3  12  -3   -2.30    3.00
   3  12  -3    2.50    6.60
   3  12  -3   -3.90    6.30
   3  12  -3   -3.40    5.10
  -3 -12   3   -4.50    6.20
  -3 -12   3    5.10    6.50
  -3 -12   3    0.70    5.90
  -3 -12   3    1.70    6.90
  -3 -12   3   -5.50    6.10
   2  12  -3   34.30    6.10
   2  12  -3   20.30    8.00
   2  12  -3   32.20    6.60
   2  12  -3   11.60    7.60
   2  12  -3   19.20    6.40
  -2 -12   3   31.60    8.40
  -2 -12   3   27.30    7.90
  -2 -12   3   23.70    6.70
  -2 -12   3   23.30    8.30
  -2 -12   3   19.20    7.60
   1  12  -3   -0.20    5.60
   1  12  -3  -10.00    5.70
   1  12  -3   -9.70    5.70
   1  12  -3   -2.40    6.90
   1  12  -3   -5.30    7.10
  -1 -12   3   -2.60    6.50
  -1 -12   3  -10.80    6.00
  -1 -12   3   -1.30    5.60
  -1 -12   3    9.40    6.80
  -1 -12   3    8.90    7.00
   0  12  -3    1.70    7.40
   0  12  -3   -3.80    7.10
   0  12  -3   11.90    6.30
   0  12  -3    8.90    6.60
   0  12  -3    5.40    7.00
   0 -12   3    4.30    7.00
   0 -12   3   12.30    7.10
   0 -12   3    4.30    5.80
   0 -12   3    3.90    6.90
   0 -12   3    6.60    6.70
  -1  12  -3   28.60    8.40
  -1  12  -3   31.30    9.40
  -1  12  -3   35.10    8.10
  -1  12  -3   34.00    7.40
  -1  12  -3   27.10    8.30
  -1  12  -3   45.60    7.50
   1 -12   3   33.40    6.80
   1 -12   3   46.80    9.10
   1 -12   3   29.10    8.10
   1 -12   3   32.50    8.20
   1 -12   3   18.30    8.20
  -2  12  -3   23.40    8.10
  -2  12  -3   40.10    7.50
  -2  12  -3   30.60    9.60
  -2  12  -3   31.10    8.40
  -2  12  -3   36.20    8.20
  -2  12  -3   21.40    7.20
   2 -12   3   30.90    8.00
   2 -12   3   24.20    8.60
   2 -12   3   27.40    7.90
   2 -12   3   30.80    7.30
   2 -12   3   34.70    7.00
  -3  12  -3   -4.80    6.00
  -3  12  -3  -10.90    7.80
  -3  12  -3   -7.70    6.80
  -3  12  -3   -2.70    6.10
  -3  12  -3  -14.30    6.00
  -3  12  -3    4.20    6.60
   3 -12   3   -3.10    4.40
   3 -12   3    2.10    5.90
   3 -12   3    5.90    6.40
   3 -12   3   -6.20    6.80
   3 -12   3   -8.10    6.00
  -4  12  -3   -7.40    6.10
  -4  12  -3   -2.00    6.30
  -4  12  -3   -1.10    6.70
  -4  12  -3   -3.70    6.80
  -4  12  -3    4.10    6.20
  -4  12  -3    8.00    9.30
   4 -12   3  -10.40    6.20
   4 -12   3    2.20    5.40
   4 -12   3   -4.10    6.40
   4 -12   3   -4.10    6.00
   4 -12   3   -1.20    4.20
  -5  12  -3   -3.20    6.20
  -5  12  -3    0.70    6.70
  -5  12  -3   12.10    9.40
  -5  12  -3   -2.60    6.60
  -5  12  -3   -0.40    6.80
  -5  12  -3    2.80    7.10
   5 -12   3   -1.70    2.50
   5 -12   3   -0.30    5.90
   5 -12   3  -14.60    7.10
   5 -12   3   -2.10    5.40
  -6  12  -3   17.30    7.20
  -6  12  -3    9.60    6.90
  -6  12  -3   13.90    7.70
  -6  12  -3   16.60    8.00
  -6  12  -3   14.80   10.60
  -6  12  -3   11.70    7.50
   6 -12   3   10.00    6.80
   6 -12   3   13.40    6.90
   6 -12   3    2.60    8.00
   7  11  -3   -5.40    4.50
   7  11  -3    3.40    6.00
  -7 -11   3   -4.00    5.90
  -7 -11   3    7.00    5.60
  -7 -11   3  -10.00    5.80
  -7 -11   3    7.10    7.80
  -7 -11   3   -4.30    5.70
   6  11  -3    1.70    5.30
   6  11  -3    1.10    5.20
  -6 -11   3   -2.90    6.10
  -6 -11   3   -3.80    6.90
  -6 -11   3   -1.90    5.60
  -6 -11   3   -4.50    6.10
  -6 -11   3   -7.70    5.50
   5  11  -3   10.70    3.20
   5  11  -3   14.00    6.30
   5  11  -3    5.10    6.40
  -5 -11   3   15.40    6.30
  -5 -11   3    6.60    6.20
  -5 -11   3   17.00    7.20
  -5 -11   3    4.20    5.80
  -5 -11   3    9.30    6.70
   4  11  -3   -1.20    4.40
   4  11  -3   -2.10    5.80
   4  11  -3   -1.80    5.20
   4  11  -3    8.10    4.10
  -4 -11   3   -3.20    6.00
  -4 -11   3    0.90    5.20
  -4 -11   3   -0.50    6.40
  -4 -11   3    2.70    5.90
  -4 -11   3    1.60    6.20
   3  11  -3    9.80    6.30
   3  11  -3    1.30    4.80
   3  11  -3    7.80    5.70
   3  11  -3   -2.90    2.70
   3  11  -3    0.20    6.30
  -3 -11   3    3.10    6.60
  -3 -11   3    8.30    6.60
  -3 -11   3   -4.20    6.40
  -3 -11   3    6.30    5.40
  -3 -11   3    0.10    6.10
   2  11  -3  -10.10    6.30
   2  11  -3   -4.30    5.50
   2  11  -3    4.50    6.70
   2  11  -3   -2.40    4.90
   2  11  -3   -8.60    4.30
  -2 -11   3    1.70    6.70
  -2 -11   3    1.30    5.40
  -2 -11   3    1.20    5.70
  -2 -11   3    8.40    6.70
  -2 -11   3    6.80    6.60
   1  11  -3  375.76   24.80
   1  11  -3  297.77   24.00
   1  11  -3  314.07   25.40
   1  11  -3  281.07   24.90
   1  11  -3  368.86   25.00
  -1 -11   3  327.57   24.60
  -1 -11   3  316.07   24.60
  -1 -11   3  363.26   26.00
  -1 -11   3  354.56   24.70
   0  11  -3   49.70    8.20
   0  11  -3   54.79    7.90
   0  11  -3   57.89    9.20
   0  11  -3   52.79    8.10
   0  11  -3   54.79    9.50
   0  11  -3   60.29    9.10
   0 -11   3   55.69    7.60
   0 -11   3   38.60    8.60
   0 -11   3   32.40    8.60
   0 -11   3   40.50    7.40
   0 -11   3   51.19    8.30
  -1  11  -3   -3.80    6.10
  -1  11  -3   -1.30    6.80
  -1  11  -3   -1.80    6.00
  -1  11  -3    2.60    6.30
  -1  11  -3    2.20    5.60
  -1  11  -3    3.40    5.50
   1 -11   3   -7.40    5.30
   1 -11   3   -9.20    5.90
   1 -11   3   -1.50    5.80
   1 -11   3    1.50    4.70
   1 -11   3  -11.20    4.60
  -2  11  -3    1.20    6.50
  -2  11  -3   -1.70    6.60
  -2  11  -3    9.50    6.10
  -2  11  -3   -0.20    5.30
  -2  11  -3   -3.20    7.20
  -2  11  -3   10.80    6.40
   2 -11   3   -5.90    6.40
   2 -11   3    4.70    6.10
   2 -11   3  -11.20    6.40
   2 -11   3    1.00    5.90
   2 -11   3    4.80    5.10
  -3  11  -3  128.69   12.90
  -3  11  -3  123.69   13.50
  -3  11  -3  123.59   14.00
  -3  11  -3  111.39   15.00
  -3  11  -3  103.29   13.40
  -3  11  -3   98.19   14.10
   3 -11   3   85.09   11.80
   3 -11   3  107.39   13.00
   3 -11   3  132.79   12.90
   3 -11   3  118.19   14.10
   3 -11   3  125.49   11.70
  -4  11  -3   -2.20    5.70
  -4  11  -3    6.70    6.70
  -4  11  -3   -7.30    6.30
  -4  11  -3   -1.30    5.60
  -4  11  -3    0.50    6.00
  -4  11  -3   -1.80    7.60
   4 -11   3   -3.80    5.50
   4 -11   3   -5.10    6.60
   4 -11   3   -1.10    6.00
   4 -11   3   -4.30    3.90
   4 -11   3   -1.70    4.80
  -5  11  -3   -1.70    6.70
  -5  11  -3    4.60    7.10
  -5  11  -3    5.70    6.80
  -5  11  -3    5.70    9.10
  -5  11  -3   -4.40    6.40
  -5  11  -3   -1.50    6.10
   5 -11   3  -18.10    5.90
   5 -11   3   -2.70    6.80
   5 -11   3   -6.80    5.90
  -6  11  -3    1.50    7.70
  -6  11  -3   -5.70    6.30
  -6  11  -3   -5.50    6.40
  -6  11  -3   -4.80    6.80
  -6  11  -3    1.80    7.00
  -6  11  -3    3.30    9.00
   6 -11   3    3.60    7.30
   6 -11   3   -3.40    5.50
   6 -11   3   -8.60    5.00
  -7  11  -3   25.50   10.60
  -7  11  -3   10.70    8.00
  -7  11  -3    0.60    6.90
  -7  11  -3   -6.70    6.20
  -7  11  -3   10.80    6.30
   7 -11   3    6.90    8.10
   7 -11   3    2.90    5.70
   7 -11   3   11.20    5.70
   7  10  -3    8.00    4.80
   7  10  -3   -2.00    5.10
  -7 -10   3    9.50    5.60
  -7 -10   3   -1.60    5.90
  -7 -10   3    6.40    5.40
  -7 -10   3   -3.90    5.00
  -7 -10   3   11.70    7.30
   6  10  -3    2.70    4.50
   6  10  -3    0.20    5.50
  -6 -10   3   -0.40    4.70
  -6 -10   3    4.90    6.60
  -6 -10   3    2.70    5.90
  -6 -10   3  -11.60    5.00
  -6 -10   3   -0.50    5.90
   5  10  -3   49.70    7.60
   5  10  -3   56.59    5.20
   5  10  -3   57.49    8.80
  -5 -10   3   61.79    9.10
  -5 -10   3   44.00    8.50
  -5 -10   3   55.69    8.70
  -5 -10   3   40.70    8.00
  -5 -10   3   47.90    7.50
   4  10  -3  167.78   12.90
   4  10  -3  166.48   15.00
   4  10  -3  169.68   13.40
  -4 -10   3  135.49   14.80
  -4 -10   3  149.69   14.40
  -4 -10   3  156.68   15.70
  -4 -10   3  183.08   15.80
  -4 -10   3  145.49   15.30
   3  10  -3  918.71   60.69
   3  10  -3  888.21   59.39
   3  10  -3 1000.60   61.29
   3  10  -3  958.50   62.09
   3  10  -3  827.62   61.89
  -3 -10   3  984.70   62.39
  -3 -10   3  942.11   62.39
  -3 -10   3  986.30   62.49
  -3 -10   3 1035.90   61.69
  -3 -10   3 1010.00   62.39
   2  10  -3 1353.46   96.09
   2  10  -3 1539.95   95.19
   2  10  -3 1636.44   95.69
   2  10  -3 1404.16   96.49
   2  10  -3 1456.15   95.89
  -2 -10   3 1417.16   95.79
  -2 -10   3 1687.83   97.19
  -2 -10   3 1671.13   96.89
   1  10  -3   15.80    5.30
   1  10  -3   14.70    5.30
   1  10  -3   25.50    5.60
   1  10  -3   22.50    5.60
   1  10  -3   23.30    5.30
  -1 -10   3   16.40    5.30
  -1 -10   3   16.30    6.30
  -1 -10   3   14.80    6.70
  -1 -10   3   15.30    6.00
  -1 -10   3   12.40    6.10
   0  10  -3  509.95   35.30
   0  10  -3  500.25   35.70
   0  10  -3  482.85   35.10
   0  10  -3  563.34   34.70
   0  10  -3  541.55   35.30
   0 -10   3  518.15   35.60
   0 -10   3  549.74   35.90
   0 -10   3  441.66   35.30
   0 -10   3  483.55   34.90
   0 -10   3  556.44   34.80
  -1  10  -3  120.29   12.60
  -1  10  -3   92.49   11.20
  -1  10  -3   99.59   10.60
  -1  10  -3   97.89   12.60
  -1  10  -3   89.89   12.00
  -1  10  -3  103.59   12.20
   1 -10   3  128.69   12.50
   1 -10   3  117.59   12.80
   1 -10   3  120.39   11.00
   1 -10   3   99.79   12.60
  -2  10  -3  207.18   18.00
  -2  10  -3  188.28   17.60
  -2  10  -3  184.68   17.30
  -2  10  -3  202.88   17.10
  -2  10  -3  213.58   16.60
  -2  10  -3  217.78   18.50
   2 -10   3  216.38   15.90
   2 -10   3  189.88   17.10
   2 -10   3  209.28   17.20
   2 -10   3  188.18   17.60
  -3  10  -3  318.97   23.50
  -3  10  -3  307.57   23.50
  -3  10  -3  321.67   24.20
  -3  10  -3  348.67   23.80
  -3  10  -3  329.27   25.40
  -3  10  -3  335.37   23.00
   3 -10   3  296.37   22.00
   3 -10   3  289.17   23.30
   3 -10   3  275.87   23.70
   3 -10   3  294.87   22.40
  -4  10  -3    4.10    8.20
  -4  10  -3   17.80    7.00
  -4  10  -3   10.80    6.10
  -4  10  -3   13.20    6.30
  -4  10  -3   11.20    5.60
  -4  10  -3   15.50    7.00
   4 -10   3    9.00    5.70
   4 -10   3   21.30    7.00
   4 -10   3   11.40    3.90
   4 -10   3   22.90    4.80
  -5  10  -3   -3.00    5.40
  -5  10  -3    5.60    5.60
  -5  10  -3   -4.70    5.70
  -5  10  -3    7.30    8.30
  -5  10  -3    6.10    6.30
  -5  10  -3    1.20    5.50
   5 -10   3   -7.40    5.80
   5 -10   3    1.60    5.60
   5 -10   3    2.70    5.60
  -6  10  -3   -0.40    8.60
  -6  10  -3    1.50    6.90
  -6  10  -3   -0.20    6.20
  -6  10  -3    5.80    6.40
  -6  10  -3   -1.60    6.20
  -6  10  -3    1.80    6.50
   6 -10   3   -2.00    6.70
   6 -10   3   -2.90    5.20
   6 -10   3    7.80    6.00
  -7  10  -3   -8.00    5.60
  -7  10  -3   -9.10    6.60
  -7  10  -3    0.70    6.00
  -7  10  -3   -0.80    6.40
  -7  10  -3   -1.10    6.50
  -7  10  -3    4.80    9.70
   7 -10   3   -9.00    4.70
   7 -10   3   -1.90    4.90
   7 -10   3   10.60    7.60
   8   9  -3    1.30    3.90
   8   9  -3   -7.70    4.00
  -8  -9   3   15.40    6.90
  -8  -9   3    4.60    5.00
  -8  -9   3   -3.20    4.40
  -8  -9   3  -11.60    4.80
  -8  -9   3   -6.30    5.10
   7   9  -3   32.50    6.20
  -7  -9   3   33.30    7.60
  -7  -9   3   22.90    6.90
  -7  -9   3   25.80    6.40
  -7  -9   3   27.10    6.10
  -7  -9   3   28.70    6.70
   6   9  -3   27.00    6.20
   6   9  -3   31.20    6.20
  -6  -9   3   32.40    6.60
  -6  -9   3   22.60    6.60
  -6  -9   3   24.20    5.90
  -6  -9   3   27.00    7.00
  -6  -9   3   22.50    7.00
   5   9  -3   84.49   10.10
   5   9  -3  101.29   11.60
  -5  -9   3   66.09    8.60
  -5  -9   3   92.19   10.70
  -5  -9   3   66.29    9.50
  -5  -9   3   93.79   12.30
  -5  -9   3   64.09    9.70
   4   9  -3  117.69   12.50
   4   9  -3  111.79   10.00
   4   9  -3  115.89   10.40
   4   9  -3  106.79   12.10
  -4  -9   3  131.99   12.80
  -4  -9   3  124.39   13.90
  -4  -9   3  108.69   12.90
  -4  -9   3  119.89   12.60
  -4  -9   3   95.29   12.30
   3   9  -3   47.70    7.50
   3   9  -3   45.70    7.60
   3   9  -3   34.60    4.40
   3   9  -3   50.19    6.50
   3   9  -3   45.30    6.00
  -3  -9   3   44.30    7.20
  -3  -9   3   45.40    7.90
  -3  -9   3   33.80    6.40
  -3  -9   3   52.89    7.90
  -3  -9   3   58.09    7.00
   2   9  -3  176.68   13.50
   2   9  -3  158.68   13.40
   2   9  -3  127.69   11.00
   2   9  -3  137.49   11.90
   2   9  -3  130.69   13.70
  -2  -9   3  167.38   13.90
  -2  -9   3  141.09   13.70
  -2  -9   3  141.29   12.70
  -2  -9   3  129.39   13.30
  -2  -9   3  151.68   12.90
   1   9  -3  263.87   21.10
   1   9  -3  264.57   20.80
   1   9  -3  300.57   20.40
  -1  -9   3  292.17   20.70
  -1  -9   3  321.37   21.30
  -1  -9   3  267.27   21.30
  -1  -9   3  301.27   21.60
  -1  -9   3  276.37   21.20
   0   9  -3   98.59   10.90
   0   9  -3   81.19   10.70
   0   9  -3  104.49   10.10
   0   9  -3   99.29   11.40
   0   9  -3  109.39   10.10
   0   9  -3   80.79   10.40
   0  -9   3   87.39   10.90
   0  -9   3  103.49   10.90
   0  -9   3  105.69   10.30
  -1   9  -3   53.09    7.70
  -1   9  -3   53.49    8.70
  -1   9  -3   54.09    6.80
  -1   9  -3   61.39    8.30
  -1   9  -3   42.10    7.10
  -1   9  -3   32.10    7.00
   1  -9   3   46.50    6.40
   1  -9   3   48.70    7.50
   1  -9   3   55.09    7.80
   1  -9   3   47.80    7.20
  -2   9  -3   91.39   11.20
  -2   9  -3   96.49   11.10
  -2   9  -3   95.79   11.40
  -2   9  -3   92.29   10.80
  -2   9  -3   72.79    9.80
  -2   9  -3   86.49   11.90
   2  -9   3  111.49   11.50
   2  -9   3   78.79    9.10
   2  -9   3   79.39    9.90
   2  -9   3   89.79   10.90
  -3   9  -3  171.08   16.50
  -3   9  -3  139.69   13.80
  -3   9  -3  164.88   14.40
  -3   9  -3  157.88   14.60
  -3   9  -3  169.28   15.00
  -3   9  -3  170.88   14.60
   3  -9   3  131.09   13.40
   3  -9   3  144.09   14.60
   3  -9   3  152.78   14.00
   3  -9   3  156.48   12.80
  -4   9  -3   68.89   11.20
  -4   9  -3   55.39    8.70
  -4   9  -3   50.79    7.80
  -4   9  -3   53.19    7.50
  -4   9  -3   59.39    8.30
  -4   9  -3   53.59    7.90
   4  -9   3   70.19    8.10
   4  -9   3   59.19    8.90
   4  -9   3   57.79    7.90
   4  -9   3   60.19    7.60
  -5   9  -3   38.20    7.30
  -5   9  -3   48.20    7.80
  -5   9  -3   55.39   11.10
  -5   9  -3   36.60    7.00
  -5   9  -3   44.60    8.30
  -5   9  -3   46.50    7.60
   5  -9   3   59.79    9.00
   5  -9   3   44.50    7.60
  -6   9  -3    5.80    6.10
  -6   9  -3   -0.90    5.60
  -6   9  -3   -2.00    5.20
  -6   9  -3   -2.10    6.10
  -6   9  -3    8.60    9.50
  -6   9  -3    6.70    6.10
   6  -9   3    0.20    6.50
   6  -9   3    5.00    4.90
  -7   9  -3   -8.00    6.00
  -7   9  -3    0.40    6.20
  -7   9  -3   -1.00    5.40
  -7   9  -3   -1.80    6.00
  -7   9  -3   14.00   10.00
  -7   9  -3    6.90    5.80
   7  -9   3   -0.40    4.50
   7  -9   3    9.80    7.00
  -8   9  -3    6.00    9.20
  -8   9  -3   -1.90    4.90
  -8   9  -3  -10.30    6.90
  -8   9  -3   10.80    6.50
  -8   9  -3    1.00    6.20
  -8   9  -3    7.20    6.30
   8  -9   3   -5.50    4.10
   8  -9   3    1.90    4.60
   8  -9   3   14.80    7.80
   8   8  -3   35.60    5.30
   8   8  -3   33.20    5.20
  -8  -8   3   43.50    7.70
  -8  -8   3   22.90    5.90
  -8  -8   3   27.90    6.10
  -8  -8   3   27.60    5.60
  -8  -8   3   18.60    6.30
   7   8  -3    9.40    4.00
   7   8  -3   -2.20    4.60
  -7  -8   3    2.10    5.00
  -7  -8   3   12.40    5.00
  -7  -8   3    5.10    5.70
  -7  -8   3   -3.00    4.90
  -7  -8   3   11.60    5.80
   6   8  -3  108.99   11.10
   6   8  -3  109.89   11.60
  -6  -8   3  115.09   11.80
  -6  -8   3  117.79   11.40
  -6  -8   3   90.99   12.20
  -6  -8   3  122.39   12.80
  -6  -8   3  109.49   11.50
   5   8  -3 1471.55   84.39
   5   8  -3 1452.15   84.09
  -5  -8   3 1292.07   84.49
  -5  -8   3 1274.27   83.79
  -5  -8   3 1214.88   83.99
  -5  -8   3 1246.88   84.19
  -5  -8   3 1343.37   84.49
   4   8  -3   -1.10    4.40
   4   8  -3   -5.70    5.20
   4   8  -3   -1.30    2.90
   4   8  -3   -1.00    2.70
  -4  -8   3    0.40    4.50
  -4  -8   3   -4.40    4.90
  -4  -8   3    1.70    4.90
  -4  -8   3    6.20    5.00
  -4  -8   3   -5.20    4.60
   3   8  -3    4.90    3.30
   3   8  -3    8.00    4.60
   3   8  -3    0.30    3.70
   3   8  -3    0.30    4.80
  -3  -8   3   -1.60    4.10
  -3  -8   3   -3.40    4.70
  -3  -8   3    2.60    4.70
  -3  -8   3   -2.30    4.40
  -3  -8   3    5.80    4.60
   2   8  -3   74.09    8.80
   2   8  -3   67.29    7.40
   2   8  -3   67.89    6.50
   2   8  -3   56.79    7.90
   2   8  -3   54.89    7.00
  -2  -8   3   81.79    9.40
  -2  -8   3   84.79    8.50
  -2  -8   3   66.39    8.90
   1   8  -3  115.39   10.70
   1   8  -3  139.39   11.00
   1   8  -3  124.99   11.40
  -1  -8   3  123.99   12.00
  -1  -8   3  134.09   11.20
  -1  -8   3  110.79   11.60
  -1  -8   3  129.09   11.90
   0   8  -3  161.88   14.00
   0   8  -3  136.69   12.60
   0   8  -3  164.98   13.20
   0   8  -3  150.48   13.50
   0   8  -3  170.88   12.90
   0   8  -3  147.89   12.90
   0  -8   3  163.68   13.00
   0  -8   3  164.88   13.80
   0  -8   3  162.88   13.50
   0  -8   3  165.78   13.10
  -1   8  -3  298.17   22.40
  -1   8  -3  326.47   22.60
  -1   8  -3  322.77   22.80
  -1   8  -3  285.37   22.50
  -1   8  -3  298.27   21.80
  -1   8  -3  313.57   23.00
   1  -8   3  302.17   22.20
   1  -8   3  321.67   22.70
   1  -8   3  340.17   22.70
   1  -8   3  319.57   22.00
  -2   8  -3  245.48   20.60
  -2   8  -3  256.67   20.10
  -2   8  -3  277.07   20.40
  -2   8  -3  298.47   19.80
  -2   8  -3  288.87   21.60
  -2   8  -3  292.97   20.70
   2  -8   3  291.97   19.30
   2  -8   3  283.17   20.10
   2  -8   3  262.97   20.30
   2  -8   3  259.67   20.20
   2  -8   3  259.57   20.40
  -3   8  -3   52.59    7.50
  -3   8  -3   51.89    9.90
  -3   8  -3   46.10    6.70
  -3   8  -3   53.09    7.20
  -3   8  -3   52.29    7.20
  -3   8  -3   43.60    7.40
   3  -8   3   55.09    7.10
   3  -8   3   54.39    6.00
   3  -8   3   52.99    7.50
   3  -8   3   43.90    6.10
   3  -8   3   45.30    7.00
  -4   8  -3   43.80    6.30
  -4   8  -3   56.59    8.00
  -4   8  -3   31.30    6.50
  -4   8  -3   56.59    7.40
  -4   8  -3   45.30    7.30
  -4   8  -3   54.19   10.60
   4  -8   3   50.09    6.40
   4  -8   3   48.70    7.30
   4  -8   3   45.80    7.70
   4  -8   3   40.10    6.80
   4  -8   3   51.59    6.70
  -5   8  -3   29.60    6.30
  -5   8  -3   13.90    6.20
  -5   8  -3   21.60    6.50
  -5   8  -3   21.50    5.90
  -5   8  -3   17.60    5.90
  -5   8  -3   30.90   10.20
   5  -8   3   31.60    6.90
   5  -8   3   32.30    5.90
  -6   8  -3   64.09   12.50
  -6   8  -3   30.60    7.10
  -6   8  -3   35.80    6.60
  -6   8  -3   31.20    7.10
  -6   8  -3   29.60    6.70
  -6   8  -3   32.30    6.90
   6  -8   3   39.20    8.10
   6  -8   3   33.00    6.50
  -7   8  -3  -15.80    5.30
  -7   8  -3    1.00    5.40
  -7   8  -3   -4.60    4.70
  -7   8  -3   -7.00    7.80
  -7   8  -3   -4.40    5.40
  -7   8  -3   -4.20    5.50
   7  -8   3    0.30    6.30
   7  -8   3   -5.10    5.80
   7  -8   3   -1.10    4.70
  -8   8  -3    8.90    5.10
  -8   8  -3    9.60   10.10
  -8   8  -3    6.60    5.90
  -8   8  -3   -8.60    6.30
  -8   8  -3   24.60    6.70
  -8   8  -3   21.90    6.60
   8  -8   3   10.80    7.00
   8  -8   3    6.00    4.20
   8  -8   3    9.90    4.60
   8   7  -3    2.20    3.20
   8   7  -3    0.20    3.40
  -8  -7   3    1.60    4.20
  -8  -7   3    2.30    4.60
  -8  -7   3    0.30    4.60
  -8  -7   3    6.90    4.10
  -8  -7   3    7.10    5.10
   7   7  -3   44.50    6.10
   7   7  -3   57.99    6.70
  -7  -7   3   46.70    6.80
  -7  -7   3   64.59    7.50
  -7  -7   3   60.39    7.20
  -7  -7   3   58.69    7.60
  -7  -7   3   61.29    8.20
   6   7  -3  855.81   60.49
  -6  -7   3  970.70   61.09
  -6  -7   3 1032.40   61.09
  -6  -7   3  997.70   61.49
  -6  -7   3  896.41   60.39
   5   7  -3  437.16   26.60
   5   7  -3  336.87   26.30
  -5  -7   3  339.57   26.60
  -5  -7   3  404.56   27.30
  -5  -7   3  389.76   26.50
  -5  -7   3  433.16   26.90
   4   7  -3   92.09    9.00
   4   7  -3   88.29    6.80
   4   7  -3   77.59    9.20
   4   7  -3   93.39    6.90
  -4  -7   3   84.19    8.80
  -4  -7   3   81.99   10.00
  -4  -7   3   81.49    9.30
  -4  -7   3   86.99    9.40
  -4  -7   3  107.49    9.70
   3   7  -3   12.80    3.20
   3   7  -3    1.10    4.20
   3   7  -3   12.40    4.30
   3   7  -3   11.40    3.40
  -3  -7   3    7.90    4.40
  -3  -7   3    8.70    4.20
  -3  -7   3    5.50    4.40
  -3  -7   3   10.10    3.70
  -3  -7   3   12.70    4.20
   2   7  -3   71.79    7.60
   2   7  -3   66.59    8.20
   2   7  -3   72.29    6.00
   2   7  -3   63.59    8.10
   2   7  -3   48.00    7.20
  -2  -7   3   79.29    8.80
  -2  -7   3   81.19    7.90
  -2  -7   3   67.29    8.50
  -2  -7   3   60.59    8.40
   1   7  -3   90.69    9.30
   1   7  -3  107.79    9.20
   1   7  -3   78.79    9.30
   1   7  -3   77.49    9.80
   1   7  -3  103.99    8.50
  -1  -7   3   77.29    8.80
  -1  -7   3   86.29    9.60
  -1  -7   3   83.89    9.70
  -1  -7   3   72.69    9.30
  -1  -7   3   79.59    9.70
   0   7  -3  546.25   32.20
   0   7  -3  506.55   31.90
   0   7  -3  462.55   32.30
   0   7  -3  466.05   31.50
   0   7  -3  422.76   32.10
   0  -7   3  480.65   32.00
   0  -7   3  508.55   32.30
   0  -7   3  447.66   31.50
   0  -7   3  489.25   32.40
  -1   7  -3   54.09    7.00
  -1   7  -3   69.19    8.00
  -1   7  -3   66.89    8.80
  -1   7  -3   58.09    7.70
  -1   7  -3   69.69    7.40
   1  -7   3   50.49    8.20
   1  -7   3   67.99    8.60
   1  -7   3   69.59    7.80
   1  -7   3   75.59    7.60
   1  -7   3   51.69    6.90
   1  -7   3   53.49    7.40
  -2   7  -3    4.20    4.70
  -2   7  -3   -2.10    4.10
  -2   7  -3   -3.50    3.60
  -2   7  -3    4.60    3.60
  -2   7  -3   -1.50    4.70
  -2   7  -3   -5.50    5.80
   2  -7   3    2.50    4.30
   2  -7   3   -0.90    3.50
   2  -7   3    1.80    4.00
   2  -7   3   -5.10    3.80
   2  -7   3   -1.40    4.30
   2  -7   3   -8.70    5.20
  -3   7  -3   -1.90    4.10
  -3   7  -3    0.20    4.30
  -3   7  -3    0.90    4.50
  -3   7  -3   -5.50    6.30
  -3   7  -3    0.70    3.80
  -3   7  -3   -6.10    4.20
   3  -7   3    3.40    6.60
   3  -7   3    2.30    3.20
   3  -7   3    0.20    4.10
   3  -7   3   -0.10    3.50
   3  -7   3   -3.80    3.90
   3  -7   3    0.80    4.50
  -4   7  -3    9.50    5.20
  -4   7  -3   19.60    5.30
  -4   7  -3   15.60    5.20
  -4   7  -3   15.00    5.40
  -4   7  -3   11.30    4.30
  -4   7  -3   13.60    8.20
   4  -7   3   17.80    4.90
   4  -7   3   19.60    5.60
   4  -7   3   14.50    3.10
   4  -7   3   16.60    5.00
   4  -7   3   19.20    8.00
   4  -7   3   15.40    3.00
  -5   7  -3  147.19   12.60
  -5   7  -3  153.98   14.10
  -5   7  -3  116.09   13.20
  -5   7  -3  152.38   12.90
  -5   7  -3  134.29   13.10
  -5   7  -3  133.29   16.10
   5  -7   3  141.29   12.50
   5  -7   3  117.19   11.90
   5  -7   3  140.39   13.80
  -6   7  -3  -13.60    5.10
  -6   7  -3  -12.20    4.80
  -6   7  -3    5.30    8.10
  -6   7  -3    0.50    5.40
   6  -7   3   -2.60    4.30
   6  -7   3   -1.10    5.70
  -7   7  -3   -0.70    5.40
  -7   7  -3   -4.60    4.70
  -7   7  -3   12.90    5.90
  -7   7  -3   -2.00    5.40
  -7   7  -3    4.50    9.50
  -7   7  -3    1.00    5.20
   7  -7   3   -5.00    4.10
   7  -7   3   13.40    6.20
  -8   7  -3   10.50    4.90
  -8   7  -3   20.90    6.30
  -8   7  -3   20.20   10.90
  -8   7  -3   13.20    6.50
  -8   7  -3    6.70    5.70
  -8   7  -3   16.80    6.00
   8  -7   3   27.00    7.00
   8  -7   3   21.10    4.70
   8  -7   3   16.50    4.30
  -9  -6   3   -1.30    4.20
  -9  -6   3   -3.70    2.70
  -9  -6   3    6.80    4.70
  -9  -6   3    4.10    3.20
  -9  -6   3    1.90    4.40
  -9  -6   3    5.30    4.60
   8   6  -3    3.80    2.80
   8   6  -3    8.00    2.70
  -8  -6   3    2.40    4.30
  -8  -6   3   12.50    5.20
  -8  -6   3    5.50    3.80
  -8  -6   3   15.50    5.20
  -8  -6   3    7.20    4.00
   7   6  -3   22.50    4.20
   7   6  -3   23.50    4.40
  -7  -6   3   24.80    5.40
  -7  -6   3   16.40    4.90
  -7  -6   3   23.40    4.80
  -7  -6   3   22.10    4.90
   6   6  -3   99.79    9.50
   6   6  -3   88.29    9.50
  -6  -6   3  113.69   10.20
  -6  -6   3  105.79    9.80
  -6  -6   3   93.39   10.10
  -6  -6   3  116.49   11.10
   5   6  -3   -1.60    3.30
   5   6  -3   -4.60    3.60
  -5  -6   3   -2.30    3.90
  -5  -6   3   -1.00    3.70
  -5  -6   3   -1.80    3.50
  -5  -6   3    3.70    3.80
   4   6  -3   17.70    3.90
   4   6  -3   28.60    5.00
  -4  -6   3   14.90    4.00
  -4  -6   3   14.00    4.40
  -4  -6   3   18.90    4.00
  -4  -6   3   15.00    4.20
  -4  -6   3   24.90    5.00
   3   6  -3   44.70    5.50
   3   6  -3   29.60    5.20
   3   6  -3   35.00    4.10
   3   6  -3   42.80    4.90
  -3  -6   3   33.50    5.40
  -3  -6   3   35.50    4.90
  -3  -6   3   33.10    5.50
  -3  -6   3   42.90    5.40
  -3  -6   3   28.20    5.10
   2   6  -3   -4.90    4.00
   2   6  -3   -2.60    3.70
   2   6  -3   -9.50    3.40
   2   6  -3   -2.80    3.10
   2   6  -3   -0.10    2.00
  -2  -6   3   -3.80    3.20
  -2  -6   3    2.40    3.20
  -2  -6   3   -3.80    3.60
  -2  -6   3   -0.40    3.80
   1   6  -3  668.13   48.70
   1   6  -3  725.53   48.60
   1   6  -3  796.52   49.10
   1   6  -3  801.12   48.40
   1   6  -3  810.52   48.40
  -1  -6   3  758.22   48.50
  -1  -6   3  846.02   49.20
  -1  -6   3  812.42   49.30
  -1  -6   3  666.83   48.80
  -1  -6   3  751.32   49.00
   0   6  -3  507.65   31.00
   0   6  -3  468.55   30.50
   0   6  -3  465.25   30.70
   0  -6   3  459.25   30.20
   0  -6   3  433.36   30.70
   0  -6   3  409.56   30.50
   0  -6   3  427.46   30.40
   0  -6   3  519.95   30.90
  -1   6  -3  227.58   18.10
  -1   6  -3  224.68   17.60
  -1   6  -3  259.67   18.00
  -1   6  -3  267.47   17.90
  -1   6  -3  282.97   18.20
  -1   6  -3  242.78   17.20
   1  -6   3  225.48   18.00
   1  -6   3  226.78   17.30
   1  -6   3  252.97   17.90
   1  -6   3  250.97   17.10
   1  -6   3  219.08   17.50
   1  -6   3  219.78   17.60
  -2   6  -3   -6.00    3.70
  -2   6  -3   -2.90    3.40
  -2   6  -3   -3.30    5.20
  -2   6  -3   -5.10    3.90
  -2   6  -3   -2.80    4.00
  -2   6  -3   -0.60    4.00
   2  -6   3   -1.20    3.30
   2  -6   3   -4.50    5.30
   2  -6   3    4.70    4.10
   2  -6   3    2.40    3.70
   2  -6   3   -1.60    4.10
   2  -6   3   -3.80    4.10
  -3   6  -3   45.80    6.50
  -3   6  -3   42.50    6.20
  -3   6  -3   57.99    6.80
  -3   6  -3   37.40    6.10
  -3   6  -3   44.50    6.20
  -3   6  -3   43.30    8.70
   3  -6   3   54.89    6.60
   3  -6   3   42.70    6.00
   3  -6   3   43.00    8.30
   3  -6   3   40.90    6.00
   3  -6   3   45.40    6.00
   3  -6   3   45.50    5.30
  -4   6  -3   25.30    5.10
  -4   6  -3   28.40    5.80
  -4   6  -3   44.40    6.40
  -4   6  -3   30.10    5.40
  -4   6  -3   27.60    5.30
  -4   6  -3   44.20    9.10
   4  -6   3   34.40    3.80
   4  -6   3   28.50    3.10
   4  -6   3   38.40    6.10
   4  -6   3   35.60    5.60
   4  -6   3   39.10    8.80
   4  -6   3   33.70    5.40
  -5   6  -3   12.40    5.30
  -5   6  -3   19.10    8.90
  -5   6  -3   19.20    5.30
  -5   6  -3   10.20    4.70
  -5   6  -3   14.30    5.00
  -5   6  -3   12.10    4.60
   5  -6   3   10.50    4.50
   5  -6   3   11.80    4.90
   5  -6   3   14.50    4.80
   5  -6   3   14.20    8.60
  -6   6  -3  -11.00    4.50
  -6   6  -3  -17.50    8.10
  -6   6  -3    0.60    5.00
  -6   6  -3  -12.40    4.20
   6  -6   3   -0.80    4.90
  -7   6  -3    0.70    5.00
  -7   6  -3    2.90    4.80
  -7   6  -3   -5.50    4.50
  -7   6  -3   -4.80    8.10
  -7   6  -3    0.70    4.80
  -7   6  -3   10.20    5.50
   7  -6   3    7.20    5.70
   7  -6   3   -0.40    4.10
  -8   6  -3    7.70    5.80
  -8   6  -3   20.30    5.50
  -8   6  -3    8.20    5.10
  -8   6  -3   14.50   10.10
  -8   6  -3   10.30    5.50
  -8   6  -3   13.30    4.80
   8  -6   3    4.20    3.60
   8  -6   3   18.00    6.50
   8  -6   3    5.70    3.60
  -9  -5   3    7.30    3.90
  -9  -5   3    1.90    1.20
  -9  -5   3   -1.00    4.20
  -9  -5   3   -1.70    3.70
  -9  -5   3    3.50    1.50
  -8  -5   3   19.90    4.30
  -8  -5   3   26.50    3.80
  -8  -5   3   15.80    3.70
  -8  -5   3   21.30    4.80
   7   5  -3    1.00    2.70
   7   5  -3    0.90    2.60
  -7  -5   3    4.10    3.50
  -7  -5   3    5.60    3.60
  -7  -5   3    3.90    4.00
  -7  -5   3    4.80    3.80
   6   5  -3   12.40    3.30
   6   5  -3   13.60    3.80
  -6  -5   3   16.10    4.00
  -6  -5   3   11.60    3.60
  -6  -5   3   14.30    4.00
  -6  -5   3   14.20    3.90
   5   5  -3  130.59   11.00
   5   5  -3  135.89   11.30
  -5  -5   3  152.08   11.00
  -5  -5   3  139.49   11.40
  -5  -5   3  136.39   11.20
  -5  -5   3  140.19   11.20
   4   5  -3   43.40    5.20
  -4  -5   3   41.50    5.00
  -4  -5   3   40.60    5.20
  -4  -5   3   47.90    5.70
  -4  -5   3   53.59    6.00
   3   5  -3  190.78   12.90
   3   5  -3  164.68   13.00
   3   5  -3  171.48   11.80
   3   5  -3  175.38   11.60
  -3  -5   3  154.28   12.90
  -3  -5   3  180.28   12.70
   2   5  -3  107.59   10.60
   2   5  -3  132.29   10.10
   2   5  -3  126.09    8.60
   2   5  -3  124.39    9.60
   2   5  -3  110.69   10.30
  -2  -5   3  140.59   10.40
  -2  -5   3  126.79   11.10
  -2  -5   3  136.09    9.90
  -2  -5   3  125.29   10.30
  -2  -5   3  121.99   10.60
   1   5  -3  437.46   29.70
   1   5  -3  448.56   29.50
  -1  -5   3  446.96   29.40
  -1  -5   3  468.45   30.00
  -1  -5   3  466.85   29.70
  -1  -5   3  440.26   29.50
  -1  -5   3  461.25   29.90
   0   5  -3   36.90    5.10
   0   5  -3   33.50    4.70
   0   5  -3   46.80    6.70
   0   5  -3   39.00    5.20
   0   5  -3   27.40    5.40
   0  -5   3   46.00    4.90
   0  -5   3   36.40    5.50
   0  -5   3   28.20    4.90
   0  -5   3   48.20    6.20
   0  -5   3   39.20    5.00
   0  -5   3   32.20    5.20
  -1   5  -3  209.48   15.00
  -1   5  -3  217.48   15.80
  -1   5  -3  196.08   15.20
  -1   5  -3  211.48   14.60
  -1   5  -3  205.88   15.30
  -1   5  -3  188.78   15.00
   1  -5   3  183.58   14.70
   1  -5   3  189.28   14.40
   1  -5   3  205.88   14.60
   1  -5   3  213.18   14.60
   1  -5   3  200.08   15.10
   1  -5   3  211.58   15.60
  -2   5  -3  200.08   16.50
  -2   5  -3  186.18   15.10
  -2   5  -3  223.38   15.20
  -2   5  -3  194.28   15.10
  -2   5  -3  207.08   15.50
  -2   5  -3  205.68   14.60
   2  -5   3  226.38   15.20
   2  -5   3  204.28   15.10
   2  -5   3  194.38   14.30
   2  -5   3  193.28   15.00
   2  -5   3  201.08   14.80
   2  -5   3  202.88   16.30
  -3   5  -3   65.89    8.30
  -3   5  -3   75.59    7.80
  -3   5  -3   66.09    7.50
  -3   5  -3   72.89    8.10
  -3   5  -3   70.79   10.30
  -3   5  -3   92.19    9.00
   3  -5   3   67.59    7.20
   3  -5   3   72.79    8.10
   3  -5   3   85.59    9.00
   3  -5   3   74.09    8.10
   3  -5   3   81.79   10.20
  -4   5  -3   43.30    6.10
  -4   5  -3   38.70    5.60
  -4   5  -3   67.79    9.80
  -4   5  -3   42.60    6.00
  -4   5  -3   37.00    6.10
   4  -5   3   51.29    6.10
   4  -5   3   61.89    9.40
   4  -5   3   52.79    6.10
  -5   5  -3  113.19   10.90
  -5   5  -3  103.19   13.60
  -5   5  -3  115.19   10.70
  -5   5  -3  116.09   10.40
  -5   5  -3   88.29   10.20
  -5   5  -3  104.09   10.30
   5  -5   3  104.69   13.40
   5  -5   3   99.99    9.60
   5  -5   3  109.79   10.10
   5  -5   3  112.59   10.80
  -6   5  -3   50.19   11.60
  -6   5  -3   68.29    9.20
  -6   5  -3   57.69    6.90
  -6   5  -3   43.40    6.80
  -6   5  -3   43.20    6.60
  -6   5  -3   44.60    6.80
   6  -5   3   55.79    6.60
   6  -5   3   69.49    9.30
   6  -5   3   42.30    6.10
   6  -5   3   66.19   11.70
  -7   5  -3    4.30    4.60
  -7   5  -3    8.90    4.90
  -7   5  -3   -1.80    4.60
  -7   5  -3    1.90    4.20
  -7   5  -3    1.20    4.40
  -7   5  -3   -2.40    8.90
   7  -5   3    6.70    5.20
   7  -5   3    2.40    3.80
  -8   5  -3    9.00    5.40
  -8   5  -3   10.00    5.10
  -8   5  -3    2.20    9.20
  -8   5  -3   10.30    4.70
  -8   5  -3    8.40    4.60
  -8   5  -3   10.70    4.50
   8  -5   3   13.70    3.60
  -9   5  -3   -8.00    9.00
  -9   5  -3   -6.70    3.70
  -9   5  -3    3.30    3.50
  -9   5  -3    5.00    4.30
  -9   5  -3   -3.50    5.30
  -9   5  -3   -4.20    4.90
  -9  -4   3    3.50    3.30
  -9  -4   3   10.10    3.60
  -9  -4   3    7.10    4.40
  -9  -4   3   -0.90    3.00
  -8  -4   3   -1.20    1.80
  -8  -4   3    3.50    4.30
  -8  -4   3   -7.00    2.80
  -8  -4   3   -3.60    3.20
  -8  -4   3   -0.30    3.00
  -8  -4   3    1.90    1.90
   7   4  -3   87.09    5.80
   7   4  -3   78.39    5.70
  -7  -4   3   91.69    7.10
  -7  -4   3   85.39    7.40
  -7  -4   3   95.29    8.20
  -7  -4   3   82.59    7.90
  -7  -4   3   87.59    7.50
   6   4  -3    8.50    2.50
   6   4  -3    5.30    2.60
  -6  -4   3    6.70    3.00
  -6  -4   3    3.10    3.00
  -6  -4   3    1.80    2.70
  -6  -4   3    0.70    2.90
  -6  -4   3    5.70    2.30
   5   4  -3  291.97   18.20
  -5  -4   3  268.67   18.40
  -5  -4   3  275.47   18.00
  -5  -4   3  258.07   17.10
  -5  -4   3  255.07   18.30
  -5  -4   3  288.47   18.30
   4   4  -3  907.11   57.29
  -4  -4   3  940.81   57.49
  -4  -4   3  969.90   57.39
  -4  -4   3  902.41   57.09
  -4  -4   3  847.62   56.89
   3   4  -3  557.24   36.60
  -3  -4   3  600.64   36.70
  -3  -4   3  544.55   36.50
  -3  -4   3  588.34   36.30
   2   4  -3  275.37   17.50
   2   4  -3  268.97   16.60
   2   4  -3  238.28   17.10
   2   4  -3  255.27   16.80
  -2  -4   3  261.67   17.10
  -2  -4   3  227.08   16.90
  -2  -4   3  234.58   17.20
   1   4  -3 1672.23  113.89
   1   4  -3 1760.52  114.19
   1   4  -3 2061.19  113.89
   1   4  -3 1643.14  113.59
  -1  -4   3 1962.20  113.99
  -1  -4   3 1931.01  114.09
  -1  -4   3 1872.11  114.19
  -1  -4   3 1766.12  113.79
  -1  -4   3 1896.91  114.29
   0   4  -3  349.96   22.80
   0   4  -3  332.07   22.20
   0   4  -3  321.37   22.50
   0  -4   3  331.57   22.70
   0  -4   3  310.47   22.40
   0  -4   3  361.86   22.50
   0  -4   3  358.26   22.70
   0  -4   3  373.26   22.60
   0  -4   3  332.57   22.30
  -1   4  -3   49.60    5.50
  -1   4  -3   48.30    6.20
  -1   4  -3   38.00    5.20
  -1   4  -3   34.40    4.80
  -1   4  -3   40.10    6.20
  -1   4  -3   41.60    5.20
   1  -4   3   43.70    5.50
   1  -4   3   49.30    6.10
   1  -4   3   40.40    4.70
   1  -4   3   47.40    5.20
   1  -4   3   32.10    5.00
   1  -4   3   40.10    6.00
  -2   4  -3   -1.30    5.40
  -2   4  -3   -4.20    3.60
  -2   4  -3   -1.20    3.40
  -2   4  -3    5.10    3.20
  -2   4  -3   -3.00    3.50
  -2   4  -3    0.10    3.50
   2  -4   3   -2.00    2.70
   2  -4   3    1.10    3.50
   2  -4   3    0.80    5.30
   2  -4   3   -2.70    3.60
   2  -4   3    3.10    3.40
   2  -4   3   -1.00    2.90
  -3   4  -3  108.79    9.80
  -3   4  -3  102.89   11.30
  -3   4  -3  121.39    9.70
  -3   4  -3  100.09    9.20
  -3   4  -3   95.29    9.80
  -3   4  -3  102.79    9.30
   3  -4   3   91.19    8.10
   3  -4   3   93.29    8.20
   3  -4   3  121.59    9.70
   3  -4   3   94.99    9.10
   3  -4   3  111.49   11.10
   3  -4   3   93.49    9.20
  -4   4  -3   28.40    4.60
  -4   4  -3   15.20    8.20
  -4   4  -3   22.10    4.50
  -4   4  -3   16.40    4.40
  -4   4  -3   24.00    4.30
   4  -4   3   32.90    8.00
   4  -4   3   25.20    4.40
   4  -4   3   25.30    4.60
   4  -4   3   23.30    4.40
  -5   4  -3  642.64   39.50
  -5   4  -3  607.54   39.60
  -5   4  -3  624.34   39.80
  -5   4  -3  618.84   42.00
  -5   4  -3  635.44   39.70
  -5   4  -3  613.04   39.60
   5  -4   3  594.34   39.90
   5  -4   3  573.24   41.80
   5  -4   3  600.34   39.50
  -6   4  -3    5.40    4.10
  -6   4  -3    3.10    4.20
  -6   4  -3   -2.90    3.90
  -6   4  -3   -8.20    4.20
  -6   4  -3   -1.90    3.90
  -6   4  -3  -12.50    7.70
   6  -4   3    3.10    4.20
   6  -4   3    1.60    8.30
   6  -4   3    1.40    3.50
   6  -4   3   -1.10    3.70
  -7   4  -3   -6.10    3.90
  -7   4  -3  -10.20    4.30
  -7   4  -3  -12.40    7.90
  -7   4  -3   -0.30    4.10
  -7   4  -3   -0.70    3.90
  -7   4  -3   -3.90    4.40
   7  -4   3    0.20    3.50
   7  -4   3  -18.50    7.90
   7  -4   3   -0.10    3.20
   7  -4   3   -9.00    4.50
  -8   4  -3    0.20    3.80
  -8   4  -3  -10.60    4.20
  -8   4  -3   -2.80    3.60
  -8   4  -3   -1.10    8.40
  -8   4  -3   -5.20    4.70
  -8   4  -3    4.40    4.20
   8  -4   3    0.20    2.60
  -9   4  -3    9.50    5.40
  -9   4  -3    8.60    3.40
  -9   4  -3    9.50    3.80
  -9   4  -3    4.70    5.00
  -9   4  -3    7.60    3.80
  -9   4  -3   -6.20    8.50
  -9  -3   3   -0.30    2.50
  -9  -3   3    4.70    4.30
  -9  -3   3    0.00    2.80
  -8  -3   3    6.00    2.60
  -8  -3   3    6.80    4.40
  -8  -3   3    7.40    2.80
  -8  -3   3    5.30    4.60
  -7  -3   3   -2.20    2.20
  -7  -3   3   -1.30    4.30
  -7  -3   3   -0.90    1.70
  -7  -3   3   -5.10    3.40
  -7  -3   3   -4.30    1.70
  -7  -3   3   -1.00    2.20
   6   3  -3    6.20    1.30
   6   3  -3    5.40    1.40
  -6  -3   3    7.10    2.00
  -6  -3   3    4.70    2.30
  -6  -3   3    5.10    2.20
  -6  -3   3    4.40    3.40
  -6  -3   3    4.20    2.40
   5   3  -3  132.09    9.30
   5   3  -3  132.59    9.40
  -5  -3   3  132.89    9.80
  -5  -3   3  136.89    9.20
  -5  -3   3  129.39    9.30
  -5  -3   3  136.69    9.70
   4   3  -3    3.90    2.30
   4   3  -3    3.80    2.70
  -4  -3   3    5.80    2.70
  -4  -3   3    7.10    2.30
  -4  -3   3    3.40    2.30
  -4  -3   3    4.50    2.00
  -4  -3   3    2.20    2.60
   3   3  -3 4757.92  305.97
  -3  -3   3 5188.38  306.07
   2   3  -3 3026.80  182.98
   2   3  -3 3005.90  183.08
  -2  -3   3 2915.31  182.98
  -2  -3   3 2837.32  182.98
  -2  -3   3 2764.22  182.68
  -2  -3   3 3252.67  182.98
   1   3  -3   -0.30    2.20
   1   3  -3    4.00    2.00
   1   3  -3    3.10    2.00
   1   3  -3   -0.30    2.60
   1   3  -3    1.90    2.80
  -1  -3   3    4.60    2.10
  -1  -3   3    4.80    2.90
  -1  -3   3    1.10    2.30
  -1  -3   3   -0.60    2.20
  -1  -3   3    0.70    2.10
   0   3  -3  343.07   22.50
   0   3  -3  344.67   22.30
   0   3  -3  366.16   22.20
   0   3  -3  333.17   22.20
   0  -3   3  312.77   22.10
   0  -3   3  359.96   22.50
   0  -3   3  321.97   22.40
   0  -3   3  319.87   22.20
   0  -3   3  378.66   22.40
  -1   3  -3  329.67   20.60
  -1   3  -3  338.77   20.80
  -1   3  -3  293.97   20.60
  -1   3  -3  295.07   21.20
  -1   3  -3  306.67   20.50
   1  -3   3  351.16   20.80
   1  -3   3  328.07   20.70
   1  -3   3  293.37   21.20
   1  -3   3  301.27   20.50
   1  -3   3  301.07   20.50
  -2   3  -3  489.55   33.30
  -2   3  -3  510.95   32.40
  -2   3  -3  553.04   32.60
  -2   3  -3  485.25   32.30
  -2   3  -3  511.05   32.50
   2  -3   3  487.15   33.30
   2  -3   3  504.95   32.30
   2  -3   3  517.65   32.50
   2  -3   3  522.25   32.10
   2  -3   3  500.45   32.40
   2  -3   3  463.65   32.00
  -3   3  -3  141.59   11.50
  -3   3  -3  154.18   13.50
  -3   3  -3  151.58   11.30
  -3   3  -3  143.19   11.80
  -3   3  -3  150.08   11.40
  -3   3  -3  145.69   11.40
   3  -3   3  138.99   10.10
   3  -3   3  144.09   10.10
   3  -3   3  143.59   11.30
   3  -3   3  148.29   11.30
   3  -3   3  144.69   11.20
   3  -3   3  152.08   13.40
  -4   3  -3 2849.51  171.48
  -4   3  -3 2716.83  171.68
  -4   3  -3 2716.23  171.48
  -4   3  -3 2829.32  173.08
  -4   3  -3 2736.03  171.48
  -4   3  -3 2760.22  171.58
   4  -3   3 2769.02  171.58
   4  -3   3 2787.72  173.18
   4  -3   3 2844.12  171.58
   4  -3   3 2721.63  171.48
  -5   3  -3   34.00    5.00
  -5   3  -3   38.10    5.30
  -5   3  -3   43.20    8.40
  -5   3  -3   35.20    4.80
  -5   3  -3   30.90    4.90
   5  -3   3   42.20    7.80
   5  -3   3   34.10    5.00
   5  -3   3   24.60    4.70
  -6   3  -3   61.49    7.50
  -6   3  -3   44.80    6.00
  -6   3  -3   58.19    7.10
  -6   3  -3   54.99   10.00
  -6   3  -3   66.09    8.10
  -6   3  -3   70.19    7.50
   6  -3   3   47.90    5.80
   6  -3   3   55.39    6.90
   6  -3   3   40.90    6.10
   6  -3   3   54.59   10.00
  -7   3  -3   27.20    4.90
  -7   3  -3   27.40    5.30
  -7   3  -3   27.60    5.30
  -7   3  -3   39.20    9.70
  -7   3  -3   24.80    4.70
  -7   3  -3   26.10    5.00
   7  -3   3   30.30   10.10
   7  -3   3   28.10    4.10
   7  -3   3   33.10    4.50
  -8   3  -3   10.60    3.90
  -8   3  -3    5.50    3.70
  -8   3  -3    7.60    4.40
  -8   3  -3    4.20    4.80
  -8   3  -3    7.80    8.50
  -8   3  -3    8.30    3.40
  -9   3  -3   10.00    3.60
  -9   3  -3    8.60    5.30
  -9   3  -3   16.30    5.20
  -9   3  -3   14.60    9.00
  -9   3  -3   11.80    3.40
  -9  -2   3    1.20    2.10
  -9  -2   3    6.10    4.60
  -9  -2   3    2.40    2.20
  -9  -2   3   -1.30    5.10
  -8  -2   3   25.30    3.20
  -8  -2   3   19.20    5.40
  -8  -2   3   16.60    5.40
  -7  -2   3   -1.80    4.40
  -7  -2   3   -6.30    4.40
  -6  -2   3    3.50    1.20
  -6  -2   3    3.00    1.30
  -6  -2   3    5.60    4.00
  -5  -2   3  549.15   34.50
  -5  -2   3  507.95   34.50
  -5  -2   3  603.54   35.70
   4   2  -3    7.00    1.80
   4   2  -3    5.90    2.00
  -4  -2   3    1.40    2.80
  -4  -2   3    3.50    2.20
  -4  -2   3    2.60    2.10
   3   2  -3  389.26   23.10
   3   2  -3  357.36   23.00
  -3  -2   3  322.37   23.10
  -3  -2   3  382.46   23.20
  -3  -2   3  366.96   22.60
  -3  -2   3  353.26   22.60
   2   2  -3 1295.37   79.29
   2   2  -3 1207.58   79.69
  -2  -2   3 1370.26   79.39
  -2  -2   3 1239.18   79.09
  -2  -2   3 1290.67   79.09
   1   2  -3 1412.26   86.19
   1   2  -3 1482.25   86.49
   1   2  -3 1408.46   86.19
   1   2  -3 1356.86   86.19
  -1  -2   3 1388.16   86.49
  -1  -2   3 1314.97   86.19
  -1  -2   3 1250.57   86.19
  -1  -2   3 1553.94   86.39
   0   2  -3 1644.94  107.19
   0   2  -3 1898.91  107.19
   0   2  -3 1725.13  107.09
   0  -2   3 1861.51  107.19
   0  -2   3 1621.34  107.09
   0  -2   3 1551.94  107.19
   0  -2   3 1829.92  107.29
  -2   2  -3 1157.58   73.69
  -2   2  -3 1146.59   74.39
  -2   2  -3 1292.17   73.89
  -2   2  -3 1296.27   73.79
  -2   2  -3 1205.98   73.89
   2  -2   3 1181.18   73.39
   2  -2   3 1187.48   74.49
   2  -2   3 1155.88   73.69
   2  -2   3 1136.49   73.49
   2  -2   3 1079.29   73.39
  -3   2  -3 1173.78   76.59
  -3   2  -3 1255.07   77.99
  -3   2  -3 1230.08   76.99
  -3   2  -3 1222.38   76.79
  -3   2  -3 1172.68   76.79
  -3   2  -3 1177.98   76.79
   3  -2   3 1238.98   76.99
   3  -2   3 1169.98   75.99
   3  -2   3 1295.57   76.29
   3  -2   3 1223.68   76.89
   3  -2   3 1267.07   78.19
   3  -2   3 1367.36   76.69
  -4   2  -3  168.68   11.40
  -4   2  -3  151.48   12.20
  -4   2  -3  183.88   14.60
  -4   2  -3  165.98   11.90
  -4   2  -3  165.28   12.20
  -4   2  -3  125.09   12.20
   4  -2   3  138.99   12.00
   4  -2   3  136.99   11.60
  -5   2  -3  558.54   35.30
  -5   2  -3  510.65   35.20
  -5   2  -3  566.54   35.60
  -5   2  -3  577.04   35.10
  -5   2  -3  570.44   37.60
  -5   2  -3  551.54   35.40
   5  -2   3  550.64   37.40
   5  -2   3  545.45   35.30
   5  -2   3  512.25   35.10
  -6   2  -3  302.37   20.90
  -6   2  -3  305.67   20.90
  -6   2  -3  307.17   20.80
  -6   2  -3  302.97   20.90
  -6   2  -3  300.67   23.70
  -6   2  -3  308.37   20.40
   6  -2   3  305.17   20.50
   6  -2   3  303.47   20.60
   6  -2   3  298.77   23.80
  -7   2  -3   27.10    4.80
  -7   2  -3   29.70    5.20
  -7   2  -3   47.30    9.50
  -7   2  -3   18.80    3.80
  -7   2  -3   30.30    4.70
  -7   2  -3   31.90    5.10
   7  -2   3   28.60    9.00
   7  -2   3   34.10    4.30
   7  -2   3   18.30    3.80
  -8   2  -3   -0.80    4.00
  -8   2  -3    0.50    3.20
  -8   2  -3    9.90    7.70
  -8   2  -3   -4.30    3.40
  -8   2  -3   -4.60    4.20
   8  -2   3    1.20    2.30
   8  -2   3   -0.20    1.90
  -9   2  -3   10.10    4.80
  -9   2  -3   21.90    8.80
  -9   2  -3    8.80    3.10
  -9   2  -3    6.00    5.30
  -9   2  -3   16.00    3.70
  -9  -1   3   -3.10    4.10
  -9  -1   3   -5.90    5.00
  -9  -1   3    3.10    1.10
  -9  -1   3    2.40    1.20
  -8  -1   3    0.80    4.40
  -8  -1   3   -8.50    5.40
  -7  -1   3  181.28   15.40
  -7  -1   3  190.98   15.30
  -6  -1   3  248.08   18.50
  -6  -1   3  251.17   18.40
  -5  -1   3   44.90    6.60
  -5  -1   3   48.80    6.20
  -4  -1   3 1111.69   64.89
  -4  -1   3 1044.80   66.09
  -4  -1   3  998.60   64.89
   3   1  -3  443.86   30.80
   3   1  -3  505.75   30.90
  -3  -1   3  534.45   31.00
  -3  -1   3  500.15   31.00
   2   1  -3  250.77   14.60
  -2  -1   3  210.38   14.10
  -2  -1   3  209.28   14.60
  -2  -1   3  223.88   14.10
  -2  -1   3  230.18   14.50
   1   1  -3   81.79    6.20
   1   1  -3   94.29    6.30
   1   1  -3   72.99    5.70
  -1  -1   3   75.59    5.80
  -1  -1   3   71.09    6.20
  -1  -1   3   78.29    6.30
  -1  -1   3   81.99    6.00
   0   1  -3   73.39    7.30
   0   1  -3   95.19    7.30
   0   1  -3   87.49    6.80
   0   1  -3   91.49    7.20
   0   1  -3   94.09    7.00
   0  -1   3  101.79    7.30
   0  -1   3  106.29    7.20
   0  -1   3   79.89    7.10
   0  -1   3   79.69    7.30
  -1   1  -3 3465.35  195.38
   1  -1   3 2874.61  195.28
  -2   1  -3 1001.40   65.39
  -2   1  -3 1064.59   65.49
  -2   1  -3  992.10   65.19
  -2   1  -3 1032.40   65.89
  -2   1  -3 1144.59   65.29
   2  -1   3 1020.70   65.29
   2  -1   3 1100.09   65.99
   2  -1   3 1038.50   65.09
   2  -1   3 1032.60   64.89
   2  -1   3 1042.80   65.39
   2  -1   3 1050.39   64.99
  -3   1  -3  662.03   41.70
  -3   1  -3  653.73   41.80
  -3   1  -3  653.53   42.60
  -3   1  -3  664.83   41.60
  -3   1  -3  675.33   41.50
   3  -1   3  586.14   40.60
   3  -1   3  655.63   41.10
   3  -1   3  711.23   41.90
   3  -1   3  680.73   42.80
   3  -1   3  648.74   41.60
  -4   1  -3 3504.95  221.58
  -4   1  -3 3548.64  221.78
  -4   1  -3 3217.18  221.08
  -4   1  -3 3705.23  221.58
  -4   1  -3 3802.62  221.98
  -4   1  -3 3672.23  222.88
   4  -1   3 3557.54  222.98
   4  -1   3 3750.82  221.88
  -5   1  -3   99.59   10.80
  -5   1  -3   86.49    8.60
  -5   1  -3   97.19    8.70
  -5   1  -3   97.59    7.30
  -5   1  -3   95.79    8.70
  -5   1  -3   99.69    9.10
   5  -1   3   97.69   10.80
   5  -1   3   98.99    8.30
   5  -1   3   92.09    8.50
  -6   1  -3    1.30    3.40
  -6   1  -3    2.60    3.60
  -6   1  -3   -5.80    5.90
  -6   1  -3    2.30    3.70
  -6   1  -3    2.40    3.50
  -6   1  -3    2.70    2.00
   6  -1   3    3.60    3.30
   6  -1   3    6.70    3.30
   6  -1   3   11.50    6.40
  -7   1  -3   22.90    4.60
  -7   1  -3   12.40    4.00
  -7   1  -3    9.70    4.00
  -7   1  -3   14.50    4.60
  -7   1  -3   25.40    8.00
   7  -1   3   28.30    8.40
   7  -1   3   17.00    3.60
   7  -1   3   19.10    3.70
  -8   1  -3    0.50    4.00
  -8   1  -3   -4.00    3.10
  -8   1  -3    2.30    6.70
  -8   1  -3   -1.70    3.50
  -8   1  -3   -5.70    4.40
   8  -1   3    6.30    8.30
   8  -1   3    0.70    2.10
   8  -1   3    1.30    2.50
  -9   1  -3   22.40    3.80
  -9   1  -3   26.10    5.40
  -9   1  -3   20.40    5.90
  -9   1  -3   31.90    9.10
  -9   1  -3   26.80    4.20
  -9   0   3   13.80    5.10
  -9   0   3   16.70    7.10
  -8   0   3   -3.40    5.70
  -8   0   3    5.00    4.50
  -7   0   3   -4.70    4.40
  -7   0   3   -2.10    6.10
  -6   0   3   -1.60    4.70
  -6   0   3    2.00    4.20
  -5   0   3   98.59    9.80
  -5   0   3   95.49    9.80
  -4   0   3   61.69    8.50
  -4   0   3   69.99    7.70
   3   0  -3 2076.79  131.49
   3   0  -3 2216.78  131.49
  -3   0   3 2230.48  131.59
  -3   0   3 2032.20  131.59
   2   0  -3    4.20    1.70
   2   0  -3    4.20    1.70
  -2   0   3    3.10    1.70
  -2   0   3    3.70    1.70
  -1   0  -3 2624.04  162.68
  -1   0  -3 2704.13  162.68
   1   0   3 2583.64  162.58
  -2   0  -3  565.84   33.40
  -2   0  -3  484.75   33.60
  -2   0  -3  575.94   33.50
  -2   0  -3  528.45   33.30
  -2   0  -3  500.05   33.20
   2   0   3  527.55   33.80
   2   0   3  504.15   33.20
   2   0   3  512.05   32.90
   2   0   3  477.45   33.40
   2   0   3  562.14   33.10
  -3   0  -3  274.27   18.40
  -3   0  -3  268.97   18.90
  -3   0  -3  272.77   18.10
  -3   0  -3  276.97   18.10
  -3   0  -3  256.17   18.00
   3   0   3  255.47   16.80
   3   0   3  277.57   19.00
   3   0   3  249.08   18.00
   3   0   3  287.17   18.10
  -4   0  -3  456.25   30.30
  -4   0  -3  439.16   30.30
  -4   0  -3  504.15   30.70
  -4   0  -3  463.25   30.50
  -4   0  -3  481.35   31.50
   4   0   3  456.25   30.50
   4   0   3  495.75   31.80
  -5   0  -3   21.00    3.70
  -5   0  -3   17.70    3.90
  -5   0  -3   22.00    4.00
  -5   0  -3   18.50    5.60
  -5   0  -3   10.30    3.60
   5   0   3   18.80    3.50
   5   0   3   19.90    4.00
   5   0   3   25.00    6.20
  -6   0  -3  122.89   10.40
  -6   0  -3  125.59   10.70
  -6   0  -3  118.49   10.50
  -6   0  -3  129.69   10.80
  -6   0  -3  151.68   13.00
   6   0   3  117.59    9.90
   6   0   3  119.59   10.10
   6   0   3  114.79   12.50
  -7   0  -3   11.10    4.00
  -7   0  -3   10.80    4.20
  -7   0  -3    9.00    4.50
  -7   0  -3    6.50    4.10
  -7   0  -3   23.90    7.30
   7   0   3   19.00    7.40
   7   0   3    9.80    3.40
   7   0   3   14.70    3.40
  -8   0  -3    8.80    4.20
  -8   0  -3    0.40    3.50
  -8   0  -3    7.30    4.80
  -8   0  -3   13.60    4.40
  -8   0  -3   19.50    8.00
   8   0   3    7.30    2.60
   8   0   3   11.40    2.90
   8   0   3   17.70    8.10
  -9   0  -3   12.70    3.90
  -9   0  -3   15.30    5.00
  -9   0  -3   11.70    7.40
  -9   0  -3   11.50    5.60
  -9   0  -3   16.70    3.50
  -9   1   3    7.50    5.10
  -9   1   3   11.80    7.20
  -8   1   3   -0.30    6.30
  -8   1   3    4.50    4.70
  -7   1   3   21.50    5.90
  -7   1   3   13.70    7.20
  -6   1   3   -5.90    3.80
  -6   1   3   -0.20    5.50
  -5   1   3    5.00    5.20
  -5   1   3   21.20    4.90
  -4   1   3   70.39    9.20
  -4   1   3   89.69    5.60
   3  -1  -3  174.38   10.50
   3  -1  -3  160.88   10.50
  -3   1   3  151.28   10.60
  -3   1   3  162.38   10.60
  -3   1   3  157.28   12.70
  -2   1   3 2581.64  162.28
  -2   1   3 2518.15  162.98
  -2   1   3 2801.62  161.98
   1  -1  -3  232.68   14.80
   1  -1  -3  250.67   15.30
   1  -1  -3  259.87   14.90
   1  -1  -3  214.98   15.20
  -1   1   3  226.48   14.80
  -1   1   3  223.08   15.70
  -1   1   3  205.98   15.10
   0  -1  -3 2367.16  150.38
   0   1   3 2458.45  150.38
   0   1   3 2485.35  150.38
  -1  -1  -3 2316.87  138.39
  -1  -1  -3 2081.29  138.39
  -1  -1  -3 2261.17  138.19
   1   1   3 2154.98  138.49
   1   1   3 2275.57  137.99
   1   1   3 2183.98  138.29
   1   1   3 2400.86  138.49
  -2  -1  -3  229.28   16.30
  -2  -1  -3  265.37   16.30
  -2  -1  -3  258.77   16.40
  -2  -1  -3  238.28   16.30
   2   1   3  221.38   16.20
   2   1   3  225.08   15.70
   2   1   3  242.18   15.90
   2   1   3  256.57   16.60
   2   1   3  225.08   16.30
  -3  -1  -3  270.57   17.70
  -3  -1  -3  252.37   17.90
  -3  -1  -3  259.97   17.70
  -3  -1  -3  266.47   17.60
  -3  -1  -3  233.08   17.50
   3   1   3  253.07   18.20
   3   1   3  275.97   17.70
   3   1   3  260.17   16.60
   3   1   3  270.07   17.70
   3   1   3  249.38   16.60
  -4  -1  -3   19.90    4.40
  -4  -1  -3   15.60    3.80
  -4  -1  -3   26.20    4.00
  -4  -1  -3   28.70    5.40
   4   1   3   20.40    4.20
   4   1   3   19.40    5.20
   4   1   3   18.30    3.70
  -5  -1  -3  161.88   13.10
  -5  -1  -3  175.68   13.00
  -5  -1  -3  164.88   12.90
  -5  -1  -3  186.68   14.30
  -5  -1  -3  181.68   13.20
   5   1   3  188.78   14.60
   5   1   3  169.48   13.10
  -6  -1  -3    4.10    3.80
  -6  -1  -3   -7.20    3.50
  -6  -1  -3   -1.80    3.50
  -6  -1  -3    4.10    5.70
  -6  -1  -3   -0.70    3.70
   6   1   3   -3.80    5.40
   6   1   3   -2.00    3.00
   6   1   3   -3.20    3.30
  -7  -1  -3    2.50    4.10
  -7  -1  -3    0.00    4.00
  -7  -1  -3   -0.90    5.80
  -7  -1  -3    1.30    3.70
  -7  -1  -3   -1.70    4.10
   7   1   3   -1.60    3.00
   7   1   3   -1.10    3.40
   7   1   3   -3.60    6.00
  -8  -1  -3    3.70    6.10
  -8  -1  -3    4.10    4.30
  -8  -1  -3    0.40    3.60
  -8  -1  -3    4.80    4.80
  -8  -1  -3    8.50    4.40
   8   1   3    0.20    2.70
   8   1   3   17.80    7.70
   8   1   3    3.00    2.80
  -9  -1  -3    0.50    3.80
  -9  -1  -3   11.90    7.10
  -9  -1  -3   -1.90    3.20
  -9  -1  -3    4.80    5.00
  -9   2   3    4.20    5.20
  -9   2   3    6.00    7.50
  -8   2   3    2.90    5.20
  -8   2   3   -3.50    7.00
  -7   2   3    4.70    4.90
  -7   2   3   -6.00    6.60
  -6   2   3   21.20    6.90
  -6   2   3   13.60    5.20
  -5   2   3  194.08   14.80
  -5   2   3  200.98   11.70
  -5   2   3  165.98   11.60
  -5   2   3  188.98   15.80
   4  -2  -3  136.59    9.40
   4  -2  -3  141.09    9.30
  -4   2   3  138.69   12.50
  -4   2   3  155.08    9.70
   3  -2  -3  306.77   19.20
   3  -2  -3  301.97   19.00
  -3   2   3  298.97   19.20
  -3   2   3  286.37   20.80
  -3   2   3  312.77   18.50
  -3   2   3  296.77   19.10
  -3   2   3  277.07   18.60
   1  -2  -3  335.17   21.10
   1  -2  -3  328.67   20.70
   1  -2  -3  341.97   20.90
   1  -2  -3  317.37   21.00
   1  -2  -3  292.07   21.40
  -1   2   3  325.97   20.80
  -1   2   3  357.66   21.70
  -1   2   3  298.27   21.00
  -1   2   3  326.27   21.10
   0  -2  -3   59.19    5.30
   0  -2  -3   64.69    6.00
   0  -2  -3   57.99    6.00
   0  -2  -3   45.10    5.60
   0   2   3   55.49    5.90
   0   2   3   44.60    5.80
   0   2   3   51.49    5.30
   0   2   3   53.29    5.30
   0   2   3   55.79    5.90
  -1  -2  -3  745.63   47.10
  -1  -2  -3  726.23   47.30
  -1  -2  -3  753.52   47.50
   1   2   3  688.63   47.00
   1   2   3  765.72   47.30
   1   2   3  827.22   47.80
   1   2   3  789.32   47.50
  -2  -2  -3    2.70    3.20
  -2  -2  -3    0.20    3.40
  -2  -2  -3    4.80    2.60
  -2  -2  -3    2.40    2.90
  -2  -2  -3   -0.40    1.40
  -2  -2  -3    2.60    3.20
   2   2   3    1.40    2.40
   2   2   3   -0.80    2.70
   2   2   3    2.40    1.30
   2   2   3    1.90    3.10
   2   2   3    1.00    3.00
   2   2   3    3.00    3.10
  -3  -2  -3    1.50    3.60
  -3  -2  -3   -1.30    3.20
  -3  -2  -3   -4.70    3.30
  -3  -2  -3   -4.10    2.90
  -3  -2  -3    0.40    3.40
   3   2   3   -2.30    2.20
   3   2   3    4.80    3.90
   3   2   3   -1.60    2.30
   3   2   3   -0.60    3.10
   3   2   3   -1.40    3.10
  -4  -2  -3    7.40    3.90
  -4  -2  -3    3.20    3.10
  -4  -2  -3    4.30    3.30
  -4  -2  -3    7.60    4.10
   4   2   3    4.10    3.60
   4   2   3    7.10    4.40
   4   2   3    5.50    3.30
  -5  -2  -3    6.40    4.50
  -5  -2  -3    3.30    3.70
  -5  -2  -3   11.40    3.70
  -5  -2  -3    9.50    3.70
   5   2   3    0.60    4.60
   5   2   3    8.70    3.60
  -6  -2  -3   -0.40    5.30
  -6  -2  -3    0.40    3.90
  -6  -2  -3    0.80    3.60
  -6  -2  -3   -1.90    3.90
   6   2   3   -0.70    5.50
   6   2   3   -3.80    3.50
   6   2   3   -0.10    3.20
  -7  -2  -3   33.60    6.10
  -7  -2  -3   43.80    7.80
  -7  -2  -3   41.00    6.10
  -7  -2  -3   45.70    5.80
   7   2   3   52.09    8.70
   7   2   3   36.20    5.40
   7   2   3   37.00    5.10
  -8  -2  -3   -4.50    4.30
  -8  -2  -3   -2.00    3.70
  -8  -2  -3   -0.70    6.00
  -8  -2  -3   -4.40    4.80
   8   2   3   -8.90    2.80
   8   2   3    4.80    6.70
  -9  -2  -3    0.30    3.60
  -9  -2  -3   -3.50    4.30
  -9  -2  -3   -2.20    5.20
  -9  -2  -3    3.00    4.10
  -9  -2  -3    2.10    6.50
   9   2   3    5.20    1.60
   9   2   3   -0.10    1.30
  -9   3   3   19.20    8.90
  -9   3   3   12.20    2.20
  -9   3   3   17.50    6.00
  -9   3   3    8.50    2.30
  -8   3   3   16.70    6.20
  -8   3   3    5.80    8.40
  -7   3   3   78.89   11.60
  -7   3   3   76.19   10.90
  -6   3   3  284.57   17.40
  -6   3   3  268.47   17.40
  -6   3   3  293.57   21.10
  -6   3   3  280.27   22.30
   5  -3  -3  160.88   10.50
   5  -3  -3  167.48   10.50
  -5   3   3  158.58   11.00
  -5   3   3  151.68   14.80
  -5   3   3  164.98   10.30
  -5   3   3  176.28   14.10
  -5   3   3  166.28   11.10
   4  -3  -3  804.42   47.90
   4  -3  -3  769.92   48.00
   4  -3  -3  799.22   49.80
  -4   3   3  676.93   47.50
  -4   3   3  765.32   47.70
  -4   3   3  789.82   48.00
  -4   3   3  779.72   49.60
   3  -3  -3  434.06   31.20
   3  -3  -3  477.45   29.90
  -3   3   3  467.35   29.90
  -3   3   3  465.45   31.30
  -3   3   3  486.45   30.00
  -3   3   3  467.15   29.70
  -3   3   3  481.05   29.50
   2  -3  -3 3972.50  232.58
   2  -3  -3 3729.33  233.18
  -2   3   3 3579.14  233.08
  -2   3   3 3842.92  232.38
  -2   3   3 3703.33  232.38
  -2   3   3 3805.22  232.58
   1  -3  -3  106.79    7.70
   1  -3  -3  102.79    7.80
   1  -3  -3   76.59    7.50
   1  -3  -3   96.59    8.30
   1  -3  -3   88.89    6.80
  -1   3   3   84.39    7.10
  -1   3   3   90.39    7.70
  -1   3   3   84.89    8.20
  -1   3   3   86.59    7.50
  -1   3   3   88.09    7.80
   0  -3  -3  280.67   18.50
   0  -3  -3  256.97   18.70
   0  -3  -3  269.47   18.80
   0  -3  -3  303.27   18.80
   0  -3  -3  262.77   18.80
   0   3   3  315.17   19.20
   0   3   3  261.17   18.70
   0   3   3  291.27   18.60
   0   3   3  304.07   19.00
  -2  -3  -3    1.20    3.70
  -2  -3  -3   -1.40    3.40
  -2  -3  -3   -2.90    3.20
  -2  -3  -3    1.80    2.00
  -2  -3  -3   -6.20    3.40
   2   3   3    6.80    3.40
   2   3   3   -1.70    2.90
   2   3   3   -3.00    3.30
   2   3   3    3.30    3.60
   2   3   3    3.80    2.10
  -3  -3  -3   -5.40    3.20
  -3  -3  -3   -0.30    1.50
  -3  -3  -3   -1.00    3.60
  -3  -3  -3   -3.40    2.90
  -3  -3  -3    0.20    3.70
   3   3   3    0.00    3.50
   3   3   3   -3.80    3.30
   3   3   3    1.20    3.40
   3   3   3   -2.40    2.50
   3   3   3   -5.80    2.40
  -4  -3  -3  123.59   11.10
  -4  -3  -3  133.89   11.00
  -4  -3  -3  133.69   10.80
  -4  -3  -3  135.89   11.20
  -4  -3  -3  151.38   10.80
   4   3   3  128.39   10.70
   4   3   3  123.09   10.80
   4   3   3  131.89   11.00
   4   3   3  133.79    8.50
  -5  -3  -3   48.20    6.40
  -5  -3  -3   43.40    5.30
  -5  -3  -3   46.30    6.10
  -5  -3  -3   40.30    5.60
  -5  -3  -3   34.50    5.20
   5   3   3   44.30    5.90
   5   3   3   44.40    6.60
   5   3   3   43.70    5.30
  -6  -3  -3   28.70    6.00
  -6  -3  -3   22.60    5.40
  -6  -3  -3   21.50    5.30
  -6  -3  -3   25.80    4.80
  -6  -3  -3   31.90    5.20
   6   3   3   29.40    6.30
   6   3   3   15.90    4.70
  -7  -3  -3   -5.30    4.50
  -7  -3  -3   -8.20    4.20
  -7  -3  -3    3.40    5.30
  -7  -3  -3   -4.50    4.90
   7   3   3   -4.60    3.40
   7   3   3   -2.20    3.70
   7   3   3   -1.60    5.20
  -8  -3  -3    0.60    5.50
  -8  -3  -3   -3.40    4.00
  -8  -3  -3   -4.50    4.50
  -8  -3  -3   -5.80    4.40
  -8  -3  -3    8.10    5.90
   8   3   3    0.00    5.70
   8   3   3   -9.70    3.00
  -9  -3  -3    2.30    5.40
  -9  -3  -3   -9.60    4.60
  -9  -3  -3   -0.90    3.60
  -9  -3  -3    0.90    6.00
  -9  -3  -3    0.40    4.70
   9   3   3   -1.10    2.50
   9   3   3    2.90    2.60
  -9   4   3    9.40    6.10
  -9   4   3   18.20    9.00
  -9   4   3   10.40    2.90
  -9   4   3    3.70    3.00
  -8   4   3    5.00    6.00
  -8   4   3    4.10    8.30
  -8   4   3    4.70    2.60
  -8   4   3    9.90    2.80
  -7   4   3    0.40    2.50
  -7   4   3    1.30    2.30
  -7   4   3   -3.40    8.00
  -7   4   3   -2.50    5.30
  -6   4   3   -9.70    6.60
  -6   4   3   -5.10    2.10
  -6   4   3    5.10    5.00
  -6   4   3   -0.80    2.10
  -6   4   3    1.60    2.40
  -6   4   3   -3.80    2.20
   5  -4  -3  384.86   25.20
   5  -4  -3  409.46   27.80
   5  -4  -3  417.86   25.10
  -5   4   3  395.26   25.30
  -5   4   3  374.76   25.20
  -5   4   3  401.16   25.40
  -5   4   3  398.26   25.00
  -5   4   3  387.26   28.50
  -5   4   3  363.26   27.20
   4  -4  -3   57.19    5.90
   4  -4  -3   68.29    9.30
   4  -4  -3   59.69    5.60
  -4   4   3   44.40    5.80
  -4   4   3   53.69    5.40
  -4   4   3   46.40    6.00
  -4   4   3   49.60    7.00
  -4   4   3   49.40    5.30
   3  -4  -3  678.63   49.70
   3  -4  -3  845.22   48.80
   3  -4  -3  782.52   48.70
  -3   4   3  806.42   48.80
  -3   4   3  781.62   48.30
  -3   4   3  831.32   48.80
  -3   4   3  744.63   48.60
  -3   4   3  696.43   49.60
   2  -4  -3 1278.37   78.89
   2  -4  -3 1336.27   80.39
   2  -4  -3 1269.27   79.59
   2  -4  -3 1281.67   79.09
   2  -4  -3 1198.78   79.49
  -2   4   3 1388.16   79.69
  -2   4   3 1185.98   79.59
  -2   4   3 1222.58   80.19
  -2   4   3 1275.17   79.19
  -2   4   3 1307.07   79.59
   1  -4  -3   87.79    7.40
   1  -4  -3   97.09    7.40
   1  -4  -3   88.49    8.70
   1  -4  -3   87.69    8.20
   1  -4  -3   67.19    7.50
  -1   4   3   80.89    8.40
  -1   4   3   90.49    7.50
  -1   4   3   80.49    8.30
  -1   4   3   92.09    8.10
  -1   4   3   77.99    8.70
   0  -4  -3  389.76   25.00
   0  -4  -3  350.56   24.80
   0  -4  -3  381.66   24.50
   0  -4  -3  341.97   24.60
   0   4   3  359.96   24.90
   0   4   3  430.76   25.10
   0   4   3  365.86   24.50
   0   4   3  370.76   24.90
   0   4   3  394.46   24.80
  -1  -4  -3 1091.99   65.89
  -1  -4  -3  956.50   65.79
   1   4   3 1085.99   65.49
   1   4   3 1087.49   65.89
   1   4   3 1002.70   65.39
  -2  -4  -3    0.50    3.90
  -2  -4  -3    3.30    3.30
  -2  -4  -3   -2.10    4.10
  -2  -4  -3    3.20    3.50
  -2  -4  -3    4.30    2.60
   2   4   3   -3.60    3.30
   2   4   3   -1.40    3.00
   2   4   3    9.40    3.80
   2   4   3    1.60    2.60
   2   4   3   -5.00    3.60
   2   4   3   -3.10    3.90
  -3  -4  -3   10.60    3.80
  -3  -4  -3    1.90    3.70
  -3  -4  -3    8.10    4.10
  -3  -4  -3   11.40    4.20
  -3  -4  -3    8.10    2.30
   3   4   3    1.50    3.00
   3   4   3   -2.30    3.90
   3   4   3    7.70    3.60
   3   4   3    8.20    4.00
   3   4   3    2.90    3.10
  -4  -4  -3  207.48   13.80
  -4  -4  -3  226.78   15.80
  -4  -4  -3  206.28   15.10
  -4  -4  -3  195.98   15.80
  -4  -4  -3  212.88   15.70
   4   4   3  212.88   15.90
   4   4   3  203.28   15.40
   4   4   3  202.48   16.10
   4   4   3  207.98   14.10
   4   4   3  232.98   14.20
  -5  -4  -3   59.99    7.30
  -5  -4  -3   75.09    8.10
  -5  -4  -3   81.49    9.20
  -5  -4  -3   58.79    7.10
   5   4   3   52.79    7.70
   5   4   3   70.59    8.20
   5   4   3   56.79    7.10
  -6  -4  -3   17.90    5.50
  -6  -4  -3   19.40    5.50
  -6  -4  -3   25.80    5.60
  -6  -4  -3   12.00    4.90
  -6  -4  -3    8.60    4.70
   6   4   3   29.30    6.00
   6   4   3   15.10    5.20
   6   4   3   15.20    4.90
  -7  -4  -3   53.89    7.80
  -7  -4  -3   39.40    7.30
  -7  -4  -3   52.29    7.00
  -7  -4  -3   57.39    7.10
   7   4   3   54.99    6.70
   7   4   3   68.89    8.90
   7   4   3   38.30    6.10
  -8  -4  -3   -1.60    4.00
  -8  -4  -3   -2.90    4.90
  -8  -4  -3    3.30    6.20
  -8  -4  -3    3.00    4.80
  -8  -4  -3    6.20    5.20
   8   4   3   -2.60    3.50
   8   4   3   -1.30    5.20
  -9  -4  -3   -1.00    5.70
  -9  -4  -3   -6.00    3.90
  -9  -4  -3   -1.00    4.70
  -9  -4  -3   -0.60    5.20
   9   4   3    3.10    3.20
   9   4   3   -4.00    3.10
  -9   5   3    1.80    3.20
  -9   5   3    3.40    8.50
  -9   5   3   -5.00    6.00
  -9   5   3   -0.30    3.40
  -8   5   3   29.80    4.30
  -8   5   3   29.00    9.40
  -8   5   3   28.70    4.10
  -7   5   3    2.40    3.30
  -7   5   3    0.60    2.50
  -7   5   3   -0.50    8.10
  -7   5   3    6.40    6.00
  -7   5   3    6.90    3.20
  -7   5   3    2.10    2.40
   6  -5  -3   20.20    3.10
   6  -5  -3   28.30    7.10
   6  -5  -3   14.90    2.90
  -6   5   3   21.50    3.80
  -6   5   3   15.80    3.60
  -6   5   3   22.00    6.40
  -6   5   3   11.20    3.60
  -6   5   3   11.40    8.40
  -6   5   3   15.50    3.50
   5  -5  -3   42.20    7.40
   5  -5  -3   46.50    5.60
   5  -5  -3   38.00    4.70
  -5   5   3   39.30    9.30
  -5   5   3   46.90    5.70
  -5   5   3   50.59    6.20
  -5   5   3   43.60    5.10
  -5   5   3   46.70    7.20
  -5   5   3   42.70    5.10
   4  -5  -3  124.09   12.20
   4  -5  -3  118.29    9.90
  -4   5   3  125.89   11.80
  -4   5   3  121.09    9.40
  -4   5   3  123.09    9.90
  -4   5   3  109.79   13.20
  -4   5   3  114.09    9.80
  -4   5   3  114.09   10.20
   3  -5  -3  386.96   25.70
   3  -5  -3  408.66   26.00
   3  -5  -3  398.46   27.20
  -3   5   3  415.36   25.60
  -3   5   3  377.36   25.90
  -3   5   3  356.06   26.90
  -3   5   3  392.36   26.00
   2  -5  -3   88.29   10.60
   2  -5  -3  110.09    9.40
   2  -5  -3  115.19    8.40
   2  -5  -3  106.69    9.00
   2  -5  -3  103.09    9.40
  -2   5   3   93.49    9.30
  -2   5   3  109.19    9.60
  -2   5   3  103.19   10.60
  -2   5   3  111.09   10.10
  -2   5   3  107.99    9.30
   1  -5  -3   26.20    4.30
   1  -5  -3   26.10    5.30
   1  -5  -3   22.00    3.70
   1  -5  -3   18.10    4.90
   1  -5  -3   20.40    4.60
  -1   5   3   19.30    3.90
  -1   5   3   12.90    4.50
  -1   5   3   18.30    4.60
  -1   5   3   20.80    5.10
  -1   5   3   22.80    4.60
   0  -5  -3 2021.40  124.89
   0  -5  -3 1889.31  124.29
   0  -5  -3 2017.60  124.79
   0  -5  -3 2138.99  124.99
   0  -5  -3 1898.51  124.89
   0   5   3 1937.01  124.79
   0   5   3 1976.50  124.79
   0   5   3 2146.79  124.99
   0   5   3 1989.30  124.39
   0   5   3 2040.90  124.89
  -1  -5  -3  177.78   14.00
  -1  -5  -3  206.78   13.50
  -1  -5  -3  181.18   13.40
  -1  -5  -3  180.78   14.10
  -1  -5  -3  175.88   13.40
   1   5   3  166.48   13.10
   1   5   3  168.48   13.80
   1   5   3  173.88   14.20
   1   5   3  172.78   13.20
   1   5   3  167.68   13.90
  -2  -5  -3 1315.07   89.09
  -2  -5  -3 1342.87   89.89
  -2  -5  -3 1510.95   89.89
  -2  -5  -3 1413.86   89.89
  -2  -5  -3 1561.34   89.49
   2   5   3 1535.15   89.89
   2   5   3 1299.97   89.49
   2   5   3 1461.85   89.29
   2   5   3 1446.66   89.89
  -3  -5  -3   12.50    3.10
  -3  -5  -3    8.50    4.20
  -3  -5  -3   17.10    4.50
  -3  -5  -3   13.70    4.60
  -3  -5  -3    9.00    3.70
   3   5   3   10.80    3.70
   3   5   3    7.90    2.80
   3   5   3   13.70    3.60
   3   5   3   13.60    4.20
   3   5   3   16.70    4.90
  -4  -5  -3   40.30    5.40
  -4  -5  -3   44.70    6.20
  -4  -5  -3   34.80    4.90
  -4  -5  -3   40.80    6.00
  -4  -5  -3   45.80    6.40
   4   5   3   53.29    5.70
   4   5   3   31.80    6.00
   4   5   3   41.30    6.40
   4   5   3   54.39    5.90
   4   5   3   49.40    6.30
  -5  -5  -3   17.20    5.00
  -5  -5  -3   11.30    5.10
  -5  -5  -3   16.80    2.40
  -5  -5  -3   13.10    4.70
  -5  -5  -3    7.80    5.00
   5   5   3   20.10    4.90
   5   5   3   29.80    5.70
   5   5   3   10.60    5.00
  -6  -5  -3   54.99    7.90
  -6  -5  -3   48.70    7.70
  -6  -5  -3   69.19    8.20
  -6  -5  -3   52.19    7.30
   6   5   3   60.89    7.90
   6   5   3   72.19    8.00
   6   5   3   70.09    8.40
  -7  -5  -3   -5.20    5.20
  -7  -5  -3   -5.10    4.80
  -7  -5  -3   -5.20    4.50
  -7  -5  -3   -8.50    5.60
   7   5   3    3.70    4.80
   7   5   3   -6.30    4.30
  -8  -5  -3   -1.60    4.80
  -8  -5  -3    0.20    4.30
  -8  -5  -3    8.70    6.60
  -8  -5  -3   -5.40    5.50
   8   5   3   -1.60    3.90
   8   5   3   11.80    5.00
  -9   6   3   -4.00    3.80
  -9   6   3   13.90    9.40
  -9   6   3  -16.10    6.50
  -9   6   3   -0.70    3.40
  -8   6   3  -17.50    7.70
  -8   6   3    3.70    3.70
  -8   6   3   -2.40    3.60
  -8   6   3    2.20    2.00
  -8   6   3   -0.90    2.10
  -8   6   3   -5.50    6.00
   7  -6  -3   -0.70    2.00
   7  -6  -3   -2.40    1.90
  -7   6   3   -2.40    3.20
  -7   6   3   -0.80    3.90
  -7   6   3  -10.50    7.90
  -7   6   3   -2.10    3.10
  -7   6   3   -3.50    3.60
  -7   6   3   -9.10    5.90
   6  -6  -3    8.70    6.60
   6  -6  -3   10.60    3.40
   6  -6  -3    7.20    3.30
  -6   6   3   14.10    4.10
  -6   6   3   13.10    3.90
  -6   6   3    8.40    4.10
  -6   6   3   -3.80    8.40
  -6   6   3   12.80    4.00
  -6   6   3   18.40    6.70
   5  -6  -3   64.99    7.70
   5  -6  -3   79.49   11.00
   5  -6  -3   73.99    7.40
  -5   6   3   74.59   10.40
  -5   6   3   77.79    8.10
  -5   6   3   71.39    8.30
  -5   6   3   74.69   11.50
  -5   6   3   62.79    8.60
  -5   6   3   72.09    8.00
   4  -6  -3  145.19   13.40
   4  -6  -3  146.29   11.30
   4  -6  -3  136.69   11.00
  -4   6   3  145.09   11.40
  -4   6   3  138.09   14.10
  -4   6   3  124.79   11.40
  -4   6   3  133.59   10.90
  -4   6   3  123.59   11.30
  -4   6   3  127.99   12.90
   3  -6  -3   36.20    5.40
   3  -6  -3   34.00    5.20
   3  -6  -3   32.30    4.40
   3  -6  -3   39.30    3.90
   3  -6  -3   44.30    6.90
  -3   6   3   35.10    5.40
  -3   6   3   40.50    5.00
  -3   6   3   33.00    6.40
  -3   6   3   35.20    5.20
   2  -6  -3   46.00    5.90
   2  -6  -3   47.20    5.90
   2  -6  -3   38.40    6.70
   2  -6  -3   48.30    5.50
   2  -6  -3   49.90    6.10
  -2   6   3   40.60    6.50
  -2   6   3   49.00    6.20
  -2   6   3   48.80    6.40
  -2   6   3   43.30    5.70
  -2   6   3   43.00    6.10
   1  -6  -3  272.47   20.00
   1  -6  -3  292.47   19.90
   1  -6  -3  270.27   18.90
   1  -6  -3  322.97   20.50
   1  -6  -3  277.17   19.50
  -1   6   3  262.97   19.80
  -1   6   3  309.77   20.20
  -1   6   3  238.38   19.60
  -1   6   3  282.97   20.10
  -1   6   3  262.07   19.10
   0  -6  -3    4.80    4.20
   0  -6  -3    9.10    4.80
   0  -6  -3    9.80    3.90
   0  -6  -3    9.50    4.60
   0  -6  -3    4.10    3.60
   0   6   3   11.70    4.50
   0   6   3   15.80    4.60
   0   6   3    8.80    5.00
   0   6   3    3.70    3.80
   0   6   3   14.90    4.10
  -1  -6  -3  375.16   25.50
  -1  -6  -3  375.36   26.10
  -1  -6  -3  360.86   26.00
  -1  -6  -3  404.56   26.40
  -1  -6  -3  373.56   25.70
   1   6   3  393.96   26.30
   1   6   3  370.46   25.70
   1   6   3  365.06   25.60
   1   6   3  405.66   25.70
   1   6   3  378.46   25.90
  -2  -6  -3  129.79   11.40
  -2  -6  -3  134.19   10.70
  -2  -6  -3  115.99   11.20
  -2  -6  -3  107.79   11.30
   2   6   3  111.79   10.50
   2   6   3  121.49   11.20
   2   6   3  116.09   10.10
   2   6   3  120.89   11.60
   2   6   3  117.39   10.30
  -3  -6  -3 2385.56  136.39
  -3  -6  -3 2174.88  135.29
  -3  -6  -3 2055.29  135.89
  -3  -6  -3 1985.20  135.39
  -3  -6  -3 2200.08  136.09
   3   6   3 2199.78  135.19
   3   6   3 2009.30  135.99
   3   6   3 2283.07  135.59
   3   6   3 2258.27  135.19
   3   6   3 2163.68  135.99
   3   6   3 2249.47  135.29
  -4  -6  -3  123.49   10.50
  -4  -6  -3  111.19   11.30
  -4  -6  -3   86.29   10.60
  -4  -6  -3   91.19   10.80
   4   6   3  114.49    9.40
   4   6   3  104.39   11.00
   4   6   3   98.59    9.20
   4   6   3  100.39    9.30
   4   6   3  131.29   11.10
  -5  -6  -3   12.80    5.40
  -5  -6  -3    2.30    5.10
  -5  -6  -3   11.10    5.70
  -5  -6  -3   16.10    3.10
  -5  -6  -3    1.30    6.20
   5   6   3   16.90    5.90
   5   6   3   17.30    4.70
   5   6   3   12.70    5.30
  -6  -6  -3   -3.70    4.80
  -6  -6  -3   -7.40    5.50
  -6  -6  -3   -1.50    5.20
  -6  -6  -3   -7.50    5.10
  -6  -6  -3    2.20    1.60
   6   6   3  -12.80    3.90
   6   6   3   -2.60    4.90
   6   6   3   -1.70    4.10
  -7  -6  -3   35.50    7.60
  -7  -6  -3   23.80    7.20
  -7  -6  -3   20.90    6.20
  -7  -6  -3   31.20    6.70
   7   6   3   17.00    5.50
   7   6   3   27.90    5.50
  -8  -6  -3   17.20    7.80
  -8  -6  -3   18.60    6.00
  -8  -6  -3   16.60    6.50
  -8  -6  -3   23.80    6.30
   8   6   3    9.30    4.80
  -8   7   3    0.40    3.00
  -8   7   3    4.70    4.40
  -8   7   3   -9.60    6.30
  -8   7   3    3.30    8.70
  -8   7   3    0.40    3.40
  -8   7   3   -4.40    4.20
   7  -7  -3    1.50    7.00
   7  -7  -3    6.20    3.00
   7  -7  -3    8.40    3.10
  -7   7   3    2.60    4.20
  -7   7   3   11.10    4.60
  -7   7   3    4.90    4.00
  -7   7   3   -1.30    6.50
  -7   7   3   10.70    8.80
  -7   7   3    2.70    4.30
   6  -7  -3   24.50    4.90
   6  -7  -3   38.50    8.20
   6  -7  -3   29.30    4.80
  -6   7   3   27.20    5.40
  -6   7   3   32.00    5.80
  -6   7   3   30.10    7.70
  -6   7   3   31.90    5.20
  -6   7   3   36.40   10.70
  -6   7   3   33.80    5.40
   5  -7  -3   56.29    9.10
   5  -7  -3   53.39    6.40
  -5   7   3   59.29    8.80
  -5   7   3   46.20    6.70
  -5   7   3   73.09    8.40
  -5   7   3   60.09    7.90
  -5   7   3   55.49   10.50
  -5   7   3   61.49    7.00
   4  -7  -3  142.69   11.60
   4  -7  -3  127.99   11.70
   4  -7  -3  140.49   13.90
  -4   7   3  146.99   13.40
  -4   7   3  123.39   14.40
  -4   7   3  125.99   11.70
  -4   7   3  117.49   11.80
  -4   7   3  117.29   11.60
  -4   7   3  123.49   11.20
   3  -7  -3   13.60    4.40
   3  -7  -3    2.70    4.50
   3  -7  -3    9.40    2.80
   3  -7  -3    3.20    3.00
   3  -7  -3    3.30    5.20
  -3   7   3    4.40    5.10
  -3   7   3   -1.50    4.40
  -3   7   3    7.80    4.30
  -3   7   3    5.70    4.00
  -3   7   3   10.30    3.70
   2  -7  -3   25.50    6.00
   2  -7  -3   16.10    4.40
   2  -7  -3   23.10    3.80
   2  -7  -3   18.20    4.80
   2  -7  -3   10.40    4.90
  -2   7   3   11.70    5.20
  -2   7   3   10.60    4.70
  -2   7   3   16.70    4.20
  -2   7   3   11.00    4.60
   1  -7  -3   27.90    5.30
   1  -7  -3   21.50    5.40
   1  -7  -3   31.00    4.50
   1  -7  -3   33.10    5.30
   1  -7  -3   32.50    6.00
  -1   7   3   27.70    5.60
  -1   7   3   31.20    5.00
  -1   7   3   35.00    5.90
  -1   7   3   26.40    5.70
  -1   7   3   24.60    4.70
   0  -7  -3 1033.70   63.79
   0  -7  -3  906.71   62.99
   0  -7  -3 1055.39   63.99
   0  -7  -3  986.90   63.69
   0  -7  -3 1011.60   63.99
   0   7   3 1080.69   63.89
   0   7   3  993.30   63.79
   0   7   3  997.10   63.19
   0   7   3  933.51   63.69
  -1  -7  -3  109.29   11.50
  -1  -7  -3  121.29   11.60
  -1  -7  -3  125.59   10.70
  -1  -7  -3  113.89   10.70
  -1  -7  -3  114.59   10.60
   1   7   3  130.59   11.00
   1   7   3  121.99   11.00
   1   7   3  119.59   10.70
   1   7   3  112.99   11.50
  -2  -7  -3  315.47   22.70
  -2  -7  -3  331.57   23.70
  -2  -7  -3  325.27   22.80
  -2  -7  -3  313.77   23.40
   2   7   3  348.67   23.80
   2   7   3  359.16   22.90
   2   7   3  345.87   22.50
   2   7   3  301.87   22.80
   2   7   3  310.87   23.30
  -3  -7  -3  396.76   28.00
  -3  -7  -3  368.86   26.80
  -3  -7  -3  431.06   28.20
  -3  -7  -3  425.76   28.00
  -3  -7  -3  389.06   27.20
   3   7   3  398.26   27.50
   3   7   3  388.66   26.50
   3   7   3  415.76   27.40
   3   7   3  424.66   27.00
   3   7   3  377.36   26.80
   3   7   3  398.56   27.00
  -4  -7  -3   15.50    6.10
  -4  -7  -3   27.40    4.40
  -4  -7  -3   22.20    6.20
  -4  -7  -3   15.60    5.10
  -4  -7  -3    3.20    5.20
   4   7   3   12.40    5.50
   4   7   3   15.10    4.30
   4   7   3   27.80    6.30
  -5  -7  -3  -11.70    4.80
  -5  -7  -3   -6.60    4.90
  -5  -7  -3   -6.50    5.40
  -5  -7  -3  -11.20    5.80
  -5  -7  -3    1.40    3.00
   5   7   3    4.80    3.80
   5   7   3   -8.50    5.40
   5   7   3   -3.70    2.50
   5   7   3    1.70    5.40
  -6  -7  -3    9.20    6.90
  -6  -7  -3    2.40    5.80
  -6  -7  -3    2.40    4.80
  -6  -7  -3    3.20    6.40
  -6  -7  -3    2.70    2.60
   6   7   3    7.20    4.20
   6   7   3    0.10    5.10
  -7  -7  -3   -7.70    5.10
  -7  -7  -3    5.90    6.90
  -7  -7  -3   -2.20    4.80
  -7  -7  -3   -3.60    5.70
   7   7   3    4.80    3.90
   7   7   3   -5.70    4.70
  -8  -7  -3   13.80    7.30
  -8  -7  -3   15.10    5.90
  -8  -7  -3   15.40    6.10
   8   7   3   15.10    5.00
   8  -8  -3    1.20    2.40
   8  -8  -3    6.50    2.50
  -8   8   3    7.70    4.60
  -8   8   3    2.70    3.50
  -8   8   3    1.30    6.50
  -8   8   3   10.70    9.70
  -8   8   3   -0.80    4.00
  -8   8   3   -5.70    4.80
   7  -8  -3    0.70    7.20
   7  -8  -3    0.90    3.50
   7  -8  -3    2.10    3.50
  -7   8   3    0.80    6.50
  -7   8   3    2.20    8.50
  -7   8   3   -7.10    4.80
  -7   8   3   -0.50    4.20
  -7   8   3    4.10    4.80
  -7   8   3   -2.10    4.50
   6  -8  -3   21.80    4.90
   6  -8  -3   21.80    7.70
   6  -8  -3   26.10    5.00
  -6   8   3   15.70    7.40
  -6   8   3   27.60    5.90
  -6   8   3   20.60    5.50
  -6   8   3   40.30   10.80
  -6   8   3   18.50    5.20
  -6   8   3   27.50    6.00
   5  -8  -3    6.00    6.70
   5  -8  -3   -6.40    4.10
   5  -8  -3   -2.00    4.20
  -5   8   3   -0.80    5.10
  -5   8   3   -4.20    4.20
  -5   8   3    0.30    6.20
  -5   8   3   -1.70    4.40
  -5   8   3   -0.10    8.20
  -5   8   3   -5.00    5.10
   4  -8  -3   31.70    7.50
   4  -8  -3   23.50    5.20
   4  -8  -3   28.00    5.60
  -4   8   3   34.70    7.60
  -4   8   3   16.40    5.80
  -4   8   3   29.20    5.80
  -4   8   3   25.60    5.80
  -4   8   3   34.00    5.70
  -4   8   3   28.90    8.40
   3  -8  -3    8.50    5.00
   3  -8  -3   21.70    5.20
   3  -8  -3   14.60    3.50
   3  -8  -3   18.20    6.10
   3  -8  -3   20.50    4.40
  -3   8   3   17.50    5.30
  -3   8   3   14.70    5.10
  -3   8   3    7.60    4.60
  -3   8   3   17.00    5.40
  -3   8   3   20.20    6.30
   2  -8  -3    7.00    3.70
   2  -8  -3   10.70    5.20
   2  -8  -3   11.90    4.70
   2  -8  -3    9.60    4.90
   2  -8  -3   14.40    5.30
  -2   8   3    2.70    4.50
  -2   8   3    4.90    4.20
  -2   8   3    8.10    5.30
  -2   8   3    8.50    4.80
   1  -8  -3    0.20    4.50
   1  -8  -3   -4.10    4.50
   1  -8  -3   -5.00    3.10
   1  -8  -3   -3.40    4.60
   1  -8  -3   -7.00    4.30
  -1   8   3   -2.70    3.40
  -1   8   3    5.10    5.00
  -1   8   3   -8.10    4.30
   0  -8  -3   89.39    9.70
   0  -8  -3   56.29    7.30
   0  -8  -3   57.79    7.60
   0  -8  -3   68.29    9.10
   0  -8  -3   63.79    8.00
   0   8   3   57.09    7.60
   0   8   3   70.29    8.00
   0   8   3   49.99    6.80
   0   8   3   70.39    9.30
   0   8   3   80.19    9.60
  -1  -8  -3  140.89   13.70
  -1  -8  -3  137.29   12.50
  -1  -8  -3  153.18   13.70
  -1  -8  -3  139.99   13.40
  -1  -8  -3  163.48   13.40
   1   8   3  158.28   13.30
   1   8   3  145.99   12.70
   1   8   3  137.69   12.40
   1   8   3  159.48   13.30
   1   8   3  141.19   13.50
  -2  -8  -3    7.40    4.40
  -2  -8  -3    0.70    4.30
  -2  -8  -3    3.90    4.10
  -2  -8  -3    6.00    4.30
  -2  -8  -3   -1.20    4.90
   2   8   3    3.10    4.40
   2   8   3    2.10    5.30
   2   8   3    4.70    4.10
   2   8   3    3.60    5.20
   2   8   3    3.20    4.10
  -3  -8  -3   27.90    6.70
  -3  -8  -3   41.80    7.30
  -3  -8  -3   32.10    5.80
  -3  -8  -3   25.10    5.90
  -3  -8  -3   20.80    6.70
   3   8   3   32.60    5.50
   3   8   3   40.90    6.10
   3   8   3   25.60    6.50
   3   8   3   36.90    5.70
   3   8   3   38.50    7.20
   3   8   3   43.50    6.40
  -4  -8  -3   92.29   11.80
  -4  -8  -3   77.09   10.70
  -4  -8  -3   89.19   11.50
  -4  -8  -3  111.59   10.20
  -4  -8  -3   77.99   10.40
   4   8   3   81.09   10.10
   4   8   3   97.79   10.50
   4   8   3   98.99    8.90
   4   8   3  120.29   12.00
  -5  -8  -3   23.40    4.70
  -5  -8  -3   24.70    7.60
  -5  -8  -3   25.00    6.00
  -5  -8  -3   24.20    7.00
  -5  -8  -3   12.60    6.20
   5   8   3   24.60    4.10
   5   8   3   32.40    5.10
   5   8   3   27.70    6.70
   5   8   3   22.40    6.50
   5   8   3   21.10    4.00
  -6  -8  -3   12.60    7.30
  -6  -8  -3   -4.00    5.00
  -6  -8  -3    1.10    6.20
  -6  -8  -3    0.30    3.20
  -6  -8  -3    5.30    5.30
   6   8   3    6.70    5.90
   6   8   3   -1.80    3.50
  -7  -8  -3    6.60    6.10
  -7  -8  -3    1.70    6.20
  -7  -8  -3    6.20    1.90
  -7  -8  -3   18.70    7.50
  -7  -8  -3   18.40    6.30
   7   8   3   12.50    3.40
   7   8   3    3.70    5.60
   8  -9  -3   38.70    9.60
   8  -9  -3   18.80    4.00
   8  -9  -3   18.40    3.90
  -8   9   3   22.60    8.30
  -8   9   3   19.40    5.00
  -8   9   3   28.40    6.80
  -8   9   3   15.80    6.00
   7  -9  -3   -1.70    7.30
   7  -9  -3    8.30    4.30
  -7   9   3   17.60    5.90
  -7   9   3    4.20    5.10
  -7   9   3   14.00    5.70
  -7   9   3    9.90    7.20
  -7   9   3   21.00   10.30
  -7   9   3    2.50    5.60
   6  -9  -3    1.60    4.50
   6  -9  -3    1.50    7.10
  -6   9   3   15.00    8.50
  -6   9   3    6.90    5.40
  -6   9   3    7.40    5.20
  -6   9   3    5.50    5.70
  -6   9   3    5.40    5.70
  -6   9   3    5.80    6.90
   5  -9  -3    2.80    5.10
   5  -9  -3   13.50    7.10
   5  -9  -3    4.10    5.20
  -5   9   3    7.30    5.80
  -5   9   3   12.30    6.70
  -5   9   3    3.70    8.50
[truncated: 1,126,498 more chars]
