# Supplementary material for: Crystal structure and Hirshfeld surface analysis of (E)-2-[2-(2-amino-1-cyano-2-oxo­ethyl­idene)hydrazin-1-yl]benzoic acid N,N-di­methylformamide monosolvate
Source: Acta Crystallogr E Crystallogr Commun. 2024 Jan 5;80(Pt 2):110–6. doi: 10.1107/S2056989023011118 (PMC10848978; doi:10.1107/S2056989023011118)
Supplement: Supplementary file 2 [file e-80-00110-Isup2.hkl]

data_I                                                                          
_shelx_title ' N5_a.res in P-1'                                                 
_shelx_refln_list_code          4                                               
_shelx_F_calc_maximum      103.13                                               
_exptl_crystal_F_000       640.00                                               
_reflns_d_resolution_high  0.7978                                               
                                                                                
loop_                                                                           
 _space_group_symop_operation_xyz                                               
 'x, y, z'                                                                      
 '-x, -y, -z'                                                                   
                                                                                
_cell_length_a     7.9481                                                       
_cell_length_b    12.8523                                                       
_cell_length_c    14.8737                                                       
_cell_angle_alpha  96.651                                                       
_cell_angle_beta   96.960                                                       
_cell_angle_gamma  90.548                                                       
                                                                                
_shelx_F_squared_multiplier     1.000                                           
                                                                                
loop_                                                                           
 _refln_index_h                                                                 
 _refln_index_k                                                                 
 _refln_index_l                                                                 
 _refln_F_squared_calc                                                          
 _refln_F_squared_meas                                                          
 _refln_F_squared_sigma                                                         
 _refln_observed_status                                                         
   1   0   0         51.74         64.56         2.66 o                         
   3   0   0        307.85        279.94         7.42 o                         
   4   0   0        122.97        127.86         3.54 o                         
   5   0   0        297.15        283.74        14.02 o                         
   6   0   0         44.07         38.62         3.02 o                         
   7   0   0         20.00         23.50         1.19 o                         
   8   0   0          2.62          0.35         1.61 o                         
   9   0   0          1.38          4.38         2.24 o                         
  -9   1   0         16.97         14.10         3.02 o                         
  -8   1   0         83.14         80.16         4.20 o                         
  -7   1   0         19.09         19.28         1.62 o                         
  -6   1   0         19.80         14.16         1.38 o                         
  -5   1   0        707.63        693.77        21.97 o                         
  -4   1   0        324.72        331.61         8.21 o                         
  -3   1   0        103.88         89.72         2.98 o                         
  -2   1   0       2954.21       2854.42        78.51 o                         
  -1   1   0        373.52        337.17         9.47 o                         
   1   1   0       1067.89        892.90        22.44 o                         
   3   1   0        353.61        406.51        10.54 o                         
   4   1   0         43.33         49.90         2.64 o                         
   5   1   0         18.69         13.34         0.85 o                         
   6   1   0         83.70         82.46         2.87 o                         
   7   1   0        142.33        166.73         4.99 o                         
   8   1   0         28.73         27.47         2.30 o                         
   9   1   0          6.99         12.08         3.64 o                         
  -9   2   0          6.00          2.09         2.26 o                         
  -8   2   0         29.18         27.80         2.71 o                         
  -7   2   0         16.91         15.78         1.14 o                         
  -6   2   0         86.95         79.36         2.70 o                         
  -5   2   0         41.20         34.82         1.94 o                         
  -4   2   0          2.40         -1.09         1.09 o                         
  -3   2   0          3.19          0.05         1.29 o                         
  -2   2   0       2055.86       1980.16        40.77 o                         
  -1   2   0        243.11        224.06         4.63 o                         
   1   2   0        204.01        221.27         5.12 o                         
   2   2   0        507.38        474.62        11.22 o                         
   3   2   0        116.54        124.88         4.55 o                         
   4   2   0         11.05          6.24         1.06 o                         
   5   2   0         55.60         53.71         2.07 o                         
   6   2   0         98.40         85.20         2.63 o                         
   7   2   0          1.70         -1.04         1.42 o                         
   8   2   0          0.53         -0.99         1.19 o                         
   9   2   0          0.83          2.64         3.48 o                         
  -9   3   0          4.53          1.35         2.14 o                         
  -8   3   0          0.92         -1.87         1.87 o                         
  -7   3   0         35.12         28.27         1.92 o                         
  -6   3   0        180.05        180.87         4.55 o                         
  -5   3   0         10.50         12.96         1.31 o                         
  -4   3   0          0.75         -1.60         1.92 o                         
  -3   3   0        274.31        268.55         6.43 o                         
  -2   3   0       1347.45       1351.48        26.52 o                         
  -1   3   0        187.74        196.85         4.27 o                         
   0   3   0       1113.70       1034.75        21.41 o                         
   1   3   0        489.49        464.18        13.09 o                         
   3   3   0        124.65        135.52         3.86 o                         
   4   3   0        441.19        464.23        14.26 o                         
   5   3   0        230.12        234.49         6.10 o                         
   6   3   0          2.03          3.14         1.13 o                         
   7   3   0         39.57         38.26         1.78 o                         
   8   3   0          7.19          5.07         1.41 o                         
   9   3   0          1.05          2.66         1.86 o                         
  -9   4   0          2.45          1.16         2.35 o                         
  -8   4   0          8.95          6.46         1.03 o                         
  -7   4   0          4.30         -1.70         1.70 o                         
  -6   4   0         38.99         41.60         1.80 o                         
  -5   4   0         87.83        104.79         3.12 o                         
  -4   4   0         91.27         70.58         3.70 o                         
  -3   4   0        212.71        171.63         4.63 o                         
  -2   4   0        157.98        154.22         3.85 o                         
  -1   4   0        600.34        614.31        15.40 o                         
   0   4   0          0.61         -0.90         0.90 o                         
   1   4   0        125.76        121.80         3.84 o                         
   2   4   0       2078.09       1964.55        45.87 o                         
   3   4   0        199.95        216.49         6.20 o                         
   4   4   0        644.08        694.20        16.62 o                         
   5   4   0        121.77        130.05         3.99 o                         
   6   4   0          2.61          0.52         1.20 o                         
   7   4   0          6.62          2.54         1.18 o                         
   8   4   0          0.53         -1.37         1.37 o                         
   9   4   0         25.09         27.48         2.62 o                         
  -9   5   0         34.96         28.65         3.17 o                         
  -8   5   0          1.21          2.83         1.54 o                         
  -7   5   0         12.30          9.68         1.40 o                         
  -6   5   0         58.77         54.09         2.37 o                         
  -5   5   0         55.52         53.31         2.26 o                         
  -4   5   0          0.61          1.70         3.27 o                         
  -3   5   0        151.77        149.69         3.70 o                         
  -2   5   0          0.33         -1.23         1.23 o                         
  -1   5   0         90.67         93.40         2.63 o                         
   0   5   0          8.50         -1.11         1.11 o                         
   1   5   0        284.26        294.41         7.09 o                         
   2   5   0        617.36        713.54        17.17 o                         
   3   5   0          2.05         -0.95         0.95 o                         
   4   5   0         37.33         35.05         2.01 o                         
   5   5   0          9.55          4.12         1.43 o                         
   6   5   0          9.49          7.96         1.60 o                         
   7   5   0         30.04         26.08         2.21 o                         
   8   5   0          9.02         14.11         1.48 o                         
   9   5   0         31.09         31.84         3.14 o                         
  -9   6   0          1.69          1.11         1.96 o                         
  -8   6   0         20.38         15.87         2.05 o                         
  -7   6   0         10.03          9.06         1.50 o                         
  -6   6   0          0.25         -1.74         1.74 o                         
  -5   6   0          1.34         -1.52         1.52 o                         
  -4   6   0         49.74         36.37         1.99 o                         
  -3   6   0        157.23        146.08         3.67 o                         
  -2   6   0        235.56        256.79         5.82 o                         
  -1   6   0         43.73         46.34         2.24 o                         
   0   6   0       3846.61       3956.05        81.32 o                         
   1   6   0        363.03        433.88        14.28 o                         
   2   6   0        536.74        611.52        13.19 o                         
   3   6   0        259.17        254.08         5.67 o                         
   4   6   0        149.12        150.38         4.59 o                         
   5   6   0         23.51         17.59         1.81 o                         
   6   6   0         14.35          9.85         2.18 o                         
   7   6   0         20.23         23.26         2.13 o                         
   8   6   0         73.98        103.67         3.88 o                         
   9   6   0          1.56          8.31         2.49 o                         
  -8   7   0          0.10         -1.29         1.29 o                         
  -7   7   0         69.61         57.42         2.63 o                         
  -6   7   0          1.26         -1.69         1.69 o                         
  -5   7   0         40.30         36.56         2.20 o                         
  -4   7   0          0.45          1.38         1.58 o                         
  -3   7   0        432.37        472.01         9.54 o                         
  -2   7   0        127.55        152.50         3.96 o                         
  -1   7   0        915.62        955.53        19.93 o                         
   0   7   0        274.91        332.09         7.75 o                         
   1   7   0        141.14        158.04         5.11 o                         
   2   7   0         70.62         65.05         2.58 o                         
   3   7   0         12.37         15.64         1.37 o                         
   4   7   0         83.31         73.93         2.70 o                         
   5   7   0          0.55         -2.03         2.03 o                         
   6   7   0         25.78         23.16         2.34 o                         
   7   7   0        202.47        242.70         9.82 o                         
   8   7   0          0.50         11.92         2.21 o                         
  -8   8   0          5.93          1.07         1.76 o                         
  -7   8   0         58.05         55.08         2.74 o                         
  -6   8   0          0.03         -1.93         1.93 o                         
  -5   8   0          6.22         -1.46         1.78 o                         
  -4   8   0         32.23         27.73         1.95 o                         
  -3   8   0          4.41          0.54         1.37 o                         
  -2   8   0        105.94        110.32         3.42 o                         
  -1   8   0         18.87         24.37         2.01 o                         
   0   8   0        250.75        257.01         5.76 o                         
   1   8   0         88.37         81.75         2.99 o                         
   2   8   0        237.18        248.59         6.67 o                         
   3   8   0        524.64        565.75        12.95 o                         
   4   8   0         52.08         34.53         1.60 o                         
   5   8   0        467.05        456.69        12.02 o                         
   6   8   0         68.00         88.87         4.46 o                         
   7   8   0         26.03         46.49         2.95 o                         
   8   8   0         80.62        106.35         5.61 o                         
  -8   9   0          0.82          4.73         3.29 o                         
  -7   9   0          4.37         -1.15         2.63 o                         
  -6   9   0          0.47         -1.89         1.89 o                         
  -5   9   0         51.86         46.65         2.79 o                         
  -4   9   0         17.85         13.55         1.59 o                         
  -3   9   0         49.22         48.18         2.28 o                         
  -2   9   0        108.90        106.22         4.11 o                         
  -1   9   0          0.48          1.61         1.51 o                         
   0   9   0         64.92         70.71         3.57 o                         
   1   9   0          5.55          5.51         1.59 o                         
   2   9   0        284.69        268.90         6.95 o                         
   3   9   0          0.00         -1.59         1.59 o                         
   4   9   0        395.66        390.35         9.10 o                         
   5   9   0          1.07         11.35         1.55 o                         
   6   9   0        357.32        390.20        11.49 o                         
   7   9   0        126.13        148.93         6.07 o                         
   8   9   0          9.69         18.86         4.43 o                         
  -7  10   0          3.09          1.44         2.92 o                         
  -6  10   0         11.18          3.91         2.23 o                         
  -5  10   0          5.43          2.86         2.15 o                         
  -4  10   0         15.73         15.98         1.83 o                         
  -3  10   0         47.64         39.21         2.34 o                         
  -2  10   0          0.03         -1.82         1.82 o                         
  -1  10   0          0.01         -1.64         1.64 o                         
   0  10   0          1.46         -1.67         1.67 o                         
   1  10   0         14.79          5.29         1.76 o                         
   2  10   0        490.69        455.98        10.16 o                         
   3  10   0        107.88         80.60         3.40 o                         
   4  10   0        150.57        157.27         4.61 o                         
   5  10   0          1.68          2.36         1.92 o                         
   6  10   0         72.67         76.78         5.61 o                         
   7  10   0          3.51          6.03         2.77 o                         
  -7  11   0          2.69          4.24         2.78 o                         
  -6  11   0         19.36         20.67         2.75 o                         
  -5  11   0          2.36          5.60         2.44 o                         
  -4  11   0          1.56          4.94         1.79 o                         
  -3  11   0         87.16         89.56         3.49 o                         
  -2  11   0          0.10         -1.71         1.71 o                         
  -1  11   0         65.22         44.15         2.56 o                         
   0  11   0          1.50         -1.92         1.92 o                         
   1  11   0          3.85         -1.95         1.95 o                         
   2  11   0        271.42        250.02         6.49 o                         
   3  11   0        217.13        212.12         5.87 o                         
   4  11   0        115.35         98.90         3.41 o                         
   5  11   0          0.01          1.81         2.06 o                         
   6  11   0         15.40         16.72         2.64 o                         
   7  11   0          8.24         -1.63         7.08 o                         
  -6  12   0         30.81         34.86         2.98 o                         
  -5  12   0         59.17         71.56         4.10 o                         
  -4  12   0         16.28         29.19         2.32 o                         
  -3  12   0          9.69          7.17         2.17 o                         
  -2  12   0          8.29         -1.20         2.11 o                         
  -1  12   0         14.67          8.28         2.27 o                         
   0  12   0         29.85         19.60         2.34 o                         
   1  12   0         22.83         23.98         2.39 o                         
   2  12   0        319.43        319.60         8.48 o                         
   3  12   0         56.49         49.40         3.16 o                         
   4  12   0          0.84         -0.09         1.34 o                         
   5  12   0          0.01          2.44         2.67 o                         
   6  12   0          0.19          5.61         2.87 o                         
  -5  13   0        128.69        170.19         6.30 o                         
  -4  13   0         72.42         73.73         3.89 o                         
  -3  13   0        126.30        146.34         5.81 o                         
  -2  13   0          4.57          2.07         2.18 o                         
  -1  13   0         57.48         48.03         2.93 o                         
   0  13   0          1.62         -1.92         1.92 o                         
   1  13   0         95.75         89.26         3.65 o                         
   2  13   0         45.27         38.73         2.70 o                         
   3  13   0         12.84         12.36         2.16 o                         
   4  13   0          1.73         -0.36         1.43 o                         
   5  13   0          6.13          2.30         2.40 o                         
  -4  14   0         14.86         21.00         3.26 o                         
  -3  14   0         19.50         13.77         2.44 o                         
  -2  14   0         22.20         15.30         2.41 o                         
  -1  14   0          6.95          5.63         2.39 o                         
   0  14   0          4.70          3.53         2.19 o                         
   1  14   0         18.00         28.66         2.53 o                         
   2  14   0         15.09         16.91         2.41 o                         
   3  14   0          0.04          1.73         2.48 o                         
   4  14   0          4.15          7.20         1.63 o                         
  -3  15   0          1.10          1.05         2.60 o                         
  -2  15   0         11.72         10.28         2.50 o                         
  -1  15   0         11.86         14.15         2.75 o                         
   0  15   0          2.59         -0.09         2.18 o                         
   1  15   0         21.03         11.44         2.83 o                         
   2  15   0         17.21         29.72         2.82 o                         
   3  15   0         25.01         34.72         2.78 o                         
   0 -16   1          2.06          1.58         3.41 o                         
   1 -16   1         16.04         21.25         8.17 o                         
  -3 -15   1         34.44         28.97         2.67 o                         
  -2 -15   1          0.18          0.55         2.44 o                         
  -1 -15   1          5.89          7.88         2.38 o                         
   0 -15   1         32.93         30.15         2.80 o                         
   1 -15   1          0.44         -2.16         2.59 o                         
   2 -15   1         34.45         37.57         2.97 o                         
   3 -15   1          0.81          1.73         2.53 o                         
  -4 -14   1          0.14         -2.32         2.32 o                         
  -3 -14   1          0.02         -2.05         2.05 o                         
  -2 -14   1         11.45          8.91         2.29 o                         
  -1 -14   1          6.95         12.35         2.47 o                         
   0 -14   1        100.23         90.16         4.63 o                         
   1 -14   1          9.94          3.68         2.38 o                         
   2 -14   1         22.59         15.62         2.51 o                         
   3 -14   1         17.76         12.95         2.48 o                         
   4 -14   1          1.26          1.32         2.23 o                         
   5 -14   1         28.04         42.82         8.72 o                         
  -5 -13   1         28.40         39.42         4.29 o                         
  -4 -13   1         29.83         30.97         2.69 o                         
  -3 -13   1         15.78         11.93         2.07 o                         
  -2 -13   1         23.27         27.22         2.54 o                         
  -1 -13   1          7.03          2.84         2.05 o                         
   0 -13   1         19.24          3.25         2.22 o                         
   1 -13   1          3.94         -2.13         2.13 o                         
   2 -13   1          3.80         -2.11         2.11 o                         
   3 -13   1          8.86          5.71         2.22 o                         
   4 -13   1          0.08          3.92         2.09 o                         
   5 -13   1        115.54        159.91         6.51 o                         
  -6 -12   1         10.88         16.38         2.97 o                         
  -5 -12   1          7.04          7.04         2.26 o                         
  -4 -12   1         59.18         58.14         3.07 o                         
  -3 -12   1          0.87         -1.88         1.88 o                         
  -2 -12   1         18.77         16.12         2.29 o                         
  -1 -12   1          0.04         -1.93         1.93 o                         
   0 -12   1          5.85         -1.98         1.98 o                         
   1 -12   1          0.06         -2.06         2.06 o                         
   2 -12   1         65.29         55.30         2.93 o                         
   3 -12   1          1.68         -2.04         2.04 o                         
   4 -12   1         61.00         54.66         2.83 o                         
   5 -12   1        105.04        131.81         5.71 o                         
   6 -12   1         13.12         17.12         2.72 o                         
  -7 -11   1         14.42         12.89         2.99 o                         
  -6 -11   1          8.10          9.46         2.53 o                         
  -5 -11   1         55.05         52.74         3.06 o                         
  -4 -11   1          1.91         -1.23         1.97 o                         
  -3 -11   1        101.38        135.94         4.61 o                         
  -2 -11   1          2.97         -2.27         2.27 o                         
  -1 -11   1        160.86        140.32         4.60 o                         
   0 -11   1        112.29         99.82         3.70 o                         
   1 -11   1         49.63         43.98         2.54 o                         
   2 -11   1          0.37         -1.92         1.92 o                         
   3 -11   1         72.23         59.45         2.85 o                         
   4 -11   1         14.42         10.92         1.96 o                         
   5 -11   1         22.48         25.59         2.72 o                         
   6 -11   1          0.01         -1.74         2.35 o                         
   7 -11   1         14.55         12.08         2.57 o                         
  -7 -10   1          2.58          2.59         2.22 o                         
  -6 -10   1         13.97         18.36         2.57 o                         
  -5 -10   1         27.44         28.99         2.35 o                         
  -4 -10   1          0.00          5.09         1.95 o                         
  -3 -10   1        347.85        342.00         8.53 o                         
  -2 -10   1         26.29         15.20         2.06 o                         
  -1 -10   1          0.11         -1.63         1.63 o                         
   0 -10   1         74.50         70.75         3.12 o                         
   1 -10   1        301.08        307.22         6.99 o                         
   2 -10   1         50.12         43.13         2.32 o                         
   3 -10   1          0.37         -1.75         1.75 o                         
   4 -10   1         57.77         59.68         2.66 o                         
   5 -10   1          2.87          1.42         2.16 o                         
   6 -10   1          1.64         -1.17         2.18 o                         
   7 -10   1          3.68         -1.51         3.56 o                         
  -8  -9   1          6.47          9.86         2.20 o                         
  -7  -9   1         43.65         46.10         2.99 o                         
  -6  -9   1        188.45        235.70         7.43 o                         
  -5  -9   1        556.99        610.54        14.41 o                         
  -4  -9   1        504.56        553.06        12.48 o                         
  -3  -9   1         33.54         25.47         1.90 o                         
  -2  -9   1        252.02        263.49         8.21 o                         
  -1  -9   1         90.25         97.17         3.26 o                         
   0  -9   1        258.85        270.02         6.19 o                         
   1  -9   1       1573.66       1626.24        32.43 o                         
   2  -9   1          5.43          6.91         1.64 o                         
   3  -9   1          3.63          4.80         1.60 o                         
   4  -9   1         81.31         82.94         3.01 o                         
   5  -9   1         13.98         13.47         2.18 o                         
   6  -9   1          2.72         -2.04         2.04 o                         
   7  -9   1          0.51         -1.97         1.97 o                         
   8  -9   1          0.11         -2.74         2.74 o                         
  -8  -8   1          3.74          4.61         2.58 o                         
  -7  -8   1          0.01          6.87         2.37 o                         
  -6  -8   1        115.74        146.06         5.91 o                         
  -5  -8   1        105.20         93.46         4.56 o                         
  -4  -8   1         31.79         20.64         1.84 o                         
  -3  -8   1        444.58        481.23        10.84 o                         
  -2  -8   1        129.74        134.84         4.16 o                         
  -1  -8   1         23.18         24.46         1.68 o                         
   0  -8   1        101.84         92.47         3.18 o                         
   1  -8   1        783.74        844.43        16.43 o                         
   2  -8   1        168.78        190.25         4.72 o                         
   3  -8   1        194.62        210.08         5.05 o                         
   4  -8   1         40.62         38.55         1.98 o                         
   5  -8   1         20.00         10.46         1.99 o                         
   6  -8   1          0.17         -1.93         1.93 o                         
   7  -8   1          0.98          1.80         1.86 o                         
   8  -8   1          1.67          0.16         1.73 o                         
  -8  -7   1          0.19          3.14         2.02 o                         
  -7  -7   1        348.52        407.56        11.62 o                         
  -6  -7   1          1.98          3.20         2.10 o                         
  -5  -7   1          3.82         -1.73         1.73 o                         
  -4  -7   1         12.77          5.87         1.49 o                         
  -3  -7   1         29.92         25.46         1.45 o                         
  -2  -7   1        600.61        577.30        13.30 o                         
  -1  -7   1        158.49        154.15         4.21 o                         
   0  -7   1       1003.34       1074.28        23.79 o                         
   1  -7   1         21.29         19.41         1.61 o                         
   2  -7   1        930.55        957.80        19.33 o                         
   3  -7   1         79.63         89.61         3.08 o                         
   4  -7   1        351.37        391.32         9.14 o                         
   5  -7   1          0.08         -1.19         1.62 o                         
   6  -7   1         25.63         19.77         1.98 o                         
   7  -7   1         76.94         87.12         3.81 o                         
   8  -7   1         11.52          8.94         1.65 o                         
  -9  -6   1         12.35         12.25         1.16 o                         
  -8  -6   1        175.24        204.22         6.76 o                         
  -7  -6   1        318.98        354.73        10.14 o                         
  -6  -6   1        150.62        137.56         5.68 o                         
  -5  -6   1          0.34         -0.18         1.52 o                         
  -4  -6   1          2.51         -1.08         1.08 o                         
  -3  -6   1        737.94        715.20        16.20 o                         
  -2  -6   1         93.63         90.96         2.84 o                         
  -1  -6   1          3.07         -1.19         1.19 o                         
   0  -6   1        279.58        300.09         7.21 o                         
   1  -6   1         54.20         52.24         2.17 o                         
   2  -6   1        214.52        205.29         4.96 o                         
   3  -6   1        906.20        861.25        17.38 o                         
   4  -6   1          0.13         -1.52         1.52 o                         
   5  -6   1         10.61          2.41         1.79 o                         
   6  -6   1        239.45        255.74         6.48 o                         
   7  -6   1          3.81          2.43         1.54 o                         
   8  -6   1          2.65          0.77         1.22 o                         
   9  -6   1         10.32         11.23         2.92 o                         
  -9  -5   1          5.30          8.15         1.69 o                         
  -8  -5   1        165.29        202.29         5.36 o                         
  -7  -5   1         13.82          9.01         1.63 o                         
  -6  -5   1         39.54         36.04         2.04 o                         
  -5  -5   1        125.51        129.39         4.48 o                         
  -4  -5   1         16.94         10.06         1.41 o                         
  -3  -5   1        608.57        612.07        13.84 o                         
  -2  -5   1        816.81        850.57        24.03 o                         
  -1  -5   1        278.51        276.57         6.34 o                         
   0  -5   1        580.07        592.92        13.42 o                         
   1  -5   1         15.87         13.19         1.20 o                         
   2  -5   1         19.53         16.59         1.33 o                         
   3  -5   1        363.41        373.12         7.56 o                         
   4  -5   1        102.90         79.52         3.65 o                         
   5  -5   1          3.05         -0.01         1.71 o                         
   6  -5   1        118.31        127.06         3.92 o                         
   7  -5   1          4.44          2.20         1.75 o                         
   8  -5   1         18.20         12.07         1.95 o                         
   9  -5   1          1.80          2.52         1.19 o                         
  -9  -4   1          1.03          6.46         2.69 o                         
  -8  -4   1          1.41          3.80         1.49 o                         
  -7  -4   1        114.79        117.44         3.52 o                         
  -6  -4   1         28.12         29.25         1.70 o                         
  -5  -4   1         22.12         21.53         1.44 o                         
  -4  -4   1          1.18         -1.33         1.33 o                         
  -3  -4   1        155.62        160.59         4.41 o                         
  -2  -4   1         84.40         74.49         2.26 o                         
  -1  -4   1          2.66          5.13         0.92 o                         
   0  -4   1         77.50         66.11         2.51 o                         
   1  -4   1       1128.35       1130.72        22.28 o                         
   2  -4   1          5.95         -1.39         1.39 o                         
   3  -4   1        417.66        430.31         9.01 o                         
   4  -4   1        276.42        273.08         6.48 o                         
   5  -4   1        111.08        100.73         3.39 o                         
   6  -4   1         63.41         66.34         2.86 o                         
   7  -4   1          4.13          0.97         1.42 o                         
   8  -4   1         17.28         15.37         1.76 o                         
   9  -4   1          0.45          1.40         2.50 o                         
  -9  -3   1         14.14         17.90         2.52 o                         
  -8  -3   1         17.60         14.46         1.40 o                         
  -7  -3   1         76.99         67.49         3.01 o                         
  -6  -3   1        448.87        449.60        10.92 o                         
  -5  -3   1         89.58         84.43         2.74 o                         
  -4  -3   1          0.42         -1.97         1.97 o                         
  -3  -3   1       1596.57       1486.62        37.50 o                         
  -2  -3   1          7.63         -0.74         0.74 o                         
  -1  -3   1       1138.50       1046.60        26.50 o                         
   0  -3   1       3022.69       2703.15       117.89 o                         
   1  -3   1        109.29        102.84         2.95 o                         
   2  -3   1        795.85        794.79        14.41 o                         
   3  -3   1       2500.34       2511.34        51.82 o                         
   4  -3   1        121.26        127.48         3.50 o                         
   5  -3   1          5.51          4.41         1.15 o                         
   6  -3   1         70.35         56.24         2.40 o                         
   7  -3   1         37.38         28.99         1.97 o                         
   8  -3   1          2.46          4.17         1.31 o                         
   9  -3   1          1.93         -0.09         2.64 o                         
  -9  -2   1          0.79          2.75         2.25 o                         
  -8  -2   1         23.58         22.07         2.64 o                         
  -7  -2   1         89.42         74.04         3.10 o                         
  -6  -2   1          2.25          2.44         0.96 o                         
  -5  -2   1       1319.72       1280.73        35.36 o                         
  -4  -2   1        373.01        373.56         8.96 o                         
  -3  -2   1        342.79        389.84        10.08 o                         
  -2  -2   1        195.69        178.58         5.38 o                         
  -1  -2   1          3.29          4.21         0.58 o                         
   0  -2   1       1284.87       1330.45        29.00 o                         
   1  -2   1         41.88         45.14         1.48 o                         
   3  -2   1          3.26          0.38         0.84 o                         
   4  -2   1        785.70        801.43        15.99 o                         
   5  -2   1        146.06        137.08         3.51 o                         
   6  -2   1          8.95          5.73         1.10 o                         
   7  -2   1         42.38         33.73         1.94 o                         
   8  -2   1         38.66         36.07         2.16 o                         
   9  -2   1         12.87          6.18         2.30 o                         
  -9  -1   1          2.53         -0.31         2.89 o                         
  -8  -1   1          7.96          5.38         1.64 o                         
  -7  -1   1         22.37         18.58         1.71 o                         
  -6  -1   1          4.98          5.30         0.98 o                         
  -5  -1   1        748.11        758.04        23.81 o                         
  -4  -1   1        652.90        721.70        24.43 o                         
  -3  -1   1          7.14         -0.66         0.66 o                         
  -2  -1   1       1025.68       1012.97        27.93 o                         
  -1  -1   1        174.31        179.40         5.12 o                         
   1  -1   1        894.67        917.74        17.12 o                         
   3  -1   1        924.18        958.85        18.85 o                         
   4  -1   1       1160.87       1218.85        25.20 o                         
   5  -1   1          1.43          0.10         0.80 o                         
   6  -1   1          0.93         -0.83         0.83 o                         
   7  -1   1          2.65         -1.21         1.21 o                         
   8  -1   1         33.30         23.05         2.14 o                         
   9  -1   1         12.85          5.89         2.64 o                         
  -9   0   1          7.09          1.09         2.11 o                         
  -8   0   1         10.60          6.91         1.13 o                         
  -7   0   1         83.94         88.60         7.51 o                         
  -6   0   1        472.27        433.50        20.83 o                         
  -5   0   1         78.02         84.19         7.35 o                         
  -4   0   1          1.75          2.11         1.49 o                         
  -3   0   1        179.15        148.04         7.85 o                         
  -2   0   1        426.30        426.82        27.35 o                         
  -1   0   1        234.60        141.84         8.93 o                         
   3   0   1        373.66        385.68         8.18 o                         
   4   0   1          0.52          0.05         0.70 o                         
   5   0   1         33.73         27.31         1.45 o                         
   6   0   1        125.98        133.45         3.63 o                         
   7   0   1        132.66        128.10         4.27 o                         
   8   0   1          0.02         -0.94         1.21 o                         
   9   0   1          4.82         -0.11         2.01 o                         
  -9   1   1          0.04         -1.48         1.58 o                         
  -8   1   1         24.37         22.49         2.17 o                         
  -7   1   1         39.02         36.93         6.05 o                         
  -6   1   1          3.18          2.20         3.22 o                         
  -5   1   1        457.82        471.80        22.37 o                         
  -4   1   1         57.97         54.42         2.37 o                         
  -3   1   1        728.46        627.49        19.68 o                         
  -2   1   1       1552.91       1594.84        37.20 o                         
  -1   1   1        331.62        322.93         8.28 o                         
   1   1   1       1982.18       1758.33        62.48 o                         
   2   1   1       1508.75       1533.94        35.77 o                         
   3   1   1         36.34         28.99         1.34 o                         
   4   1   1        129.89        142.10         3.46 o                         
   5   1   1        391.74        383.51         8.85 o                         
   6   1   1         17.07         16.00         1.15 o                         
   7   1   1        346.18        343.22         9.31 o                         
   8   1   1          3.97          5.44         1.26 o                         
   9   1   1         60.00         49.67         5.28 o                         
  -9   2   1          3.40          1.38         1.62 o                         
  -8   2   1          5.09          4.96         1.21 o                         
  -7   2   1         36.81         35.81         6.43 o                         
  -6   2   1          8.16          1.57         3.45 o                         
  -5   2   1         11.36          3.42         1.09 o                         
  -4   2   1       1100.01       1030.19        24.32 o                         
  -3   2   1         45.90         57.92         2.10 o                         
  -2   2   1        466.79        538.70        12.76 o                         
   0   2   1       1465.63       1612.11        40.63 o                         
   1   2   1       1666.56       1508.19        35.20 o                         
   2   2   1       1679.66       1637.29        30.40 o                         
   3   2   1       1757.01       1691.51        46.77 o                         
   4   2   1         24.40         21.92         1.47 o                         
   5   2   1          0.01         -0.71         0.97 o                         
   6   2   1          0.19         -1.08         1.12 o                         
   7   2   1          1.33         -1.19         1.19 o                         
   8   2   1         14.04          5.09         1.50 o                         
   9   2   1         30.30         28.92         2.00 o                         
  -9   3   1          3.37          6.00         4.21 o                         
  -8   3   1          0.96          0.58         1.63 o                         
  -7   3   1         23.58         19.75         2.85 o                         
  -6   3   1          6.06          3.85         0.85 o                         
  -5   3   1         51.11         37.78         1.43 o                         
  -4   3   1        598.40        631.01        13.36 o                         
  -3   3   1        127.91        102.79         2.80 o                         
  -2   3   1        103.06         89.35         2.56 o                         
  -1   3   1        126.84         98.70         2.62 o                         
   0   3   1         96.97         91.61         2.54 o                         
   1   3   1        606.98        690.54        17.72 o                         
   2   3   1          7.82          6.85         0.86 o                         
   3   3   1        175.54        162.12         3.89 o                         
   4   3   1          3.17          2.46         1.04 o                         
   5   3   1        157.65        158.00         4.26 o                         
   6   3   1         21.50         22.76         1.40 o                         
   7   3   1         10.50          8.28         1.05 o                         
   8   3   1         19.56         12.09         1.39 o                         
   9   3   1          8.93         11.84         2.24 o                         
  -9   4   1         15.81         11.91         2.43 o                         
  -8   4   1         12.30          9.14         2.15 o                         
  -7   4   1         30.00         33.71         1.99 o                         
  -6   4   1        167.80        166.04         4.19 o                         
  -5   4   1          0.26         -0.51         1.04 o                         
  -4   4   1        978.05        999.00        21.00 o                         
  -3   4   1          0.17         -1.10         1.10 o                         
  -2   4   1        229.87        220.10         4.82 o                         
  -1   4   1       3071.85       3013.08        65.62 o                         
   0   4   1          3.09         -0.59         0.88 o                         
   1   4   1        102.89         95.55         2.63 o                         
   2   4   1        798.23        812.44        19.34 o                         
   3   4   1         17.16         19.07         1.28 o                         
   4   4   1         74.22         71.39         2.94 o                         
   5   4   1          7.44          3.94         1.20 o                         
   6   4   1         21.66         16.13         1.49 o                         
   7   4   1          4.39          0.69         1.05 o                         
   8   4   1          0.06         -1.40         1.40 o                         
   9   4   1         12.55         27.00         3.10 o                         
  -9   5   1          1.49          4.88         4.83 o                         
  -8   5   1          3.46          0.21         1.14 o                         
  -7   5   1         86.17         79.78         2.97 o                         
  -6   5   1          0.37         -1.33         1.33 o                         
  -5   5   1        104.69         96.49         3.16 o                         
  -4   5   1       1313.56       1333.86        29.68 o                         
  -3   5   1        160.66        140.15         3.89 o                         
  -2   5   1        121.38        139.34         3.45 o                         
  -1   5   1       4147.07       4260.78        97.65 o                         
   0   5   1          8.46          7.10         1.24 o                         
   1   5   1         50.64         44.53         1.89 o                         
   2   5   1        657.06        699.60        14.93 o                         
   3   5   1          1.03          1.40         1.03 o                         
   4   5   1          9.67          3.01         1.04 o                         
   5   5   1        216.26        223.05         6.18 o                         
   6   5   1          3.88          0.07         1.58 o                         
   7   5   1          0.65         -1.85         1.85 o                         
   8   5   1         53.61         42.41         3.18 o                         
   9   5   1         95.96        125.82         6.27 o                         
  -9   6   1          2.42          4.63         6.77 o                         
  -8   6   1          0.03         -1.59         1.59 o                         
  -7   6   1         13.09         14.46         1.73 o                         
  -6   6   1         40.32         33.43         1.95 o                         
  -5   6   1        399.43        428.06        10.37 o                         
  -4   6   1          0.00         -1.34         1.34 o                         
  -3   6   1         53.50         50.99         1.91 o                         
  -2   6   1        737.29        818.72        15.77 o                         
  -1   6   1          1.93         -0.08         1.34 o                         
   0   6   1       1379.40       1569.66        37.74 o                         
   1   6   1         26.59         25.00         1.63 o                         
   2   6   1        555.60        670.39        13.68 o                         
   3   6   1          1.21          2.30         1.15 o                         
   4   6   1        204.61        215.96         5.22 o                         
   5   6   1          1.48         -1.45         1.45 o                         
   6   6   1         21.66          9.41         2.28 o                         
   7   6   1          3.63          0.38         1.80 o                         
   8   6   1          4.04         11.69         2.11 o                         
  -9   7   1          0.00         -1.59        10.19 o                         
  -8   7   1          2.25         -0.26         1.05 o                         
  -7   7   1         14.28         14.34         1.75 o                         
  -6   7   1         20.19         11.71         1.82 o                         
  -5   7   1         10.39          8.53         1.87 o                         
  -4   7   1         23.33         24.24         1.90 o                         
  -3   7   1         91.33         90.48         2.94 o                         
  -2   7   1         12.69         10.76         1.41 o                         
  -1   7   1       1091.55       1199.16        26.15 o                         
   0   7   1        306.89        379.81         9.49 o                         
   1   7   1       3538.22       3837.67        79.05 o                         
   2   7   1        563.41        621.16        15.32 o                         
   3   7   1          0.60         -1.26         1.26 o                         
   4   7   1         68.06         64.20         2.86 o                         
   5   7   1         47.65         33.00         3.08 o                         
   6   7   1         34.14         34.28         2.50 o                         
   7   7   1         10.33         19.28         2.27 o                         
   8   7   1        102.50        130.73         8.30 o                         
  -8   8   1         11.22          8.73         2.61 o                         
  -7   8   1          0.60         -0.72         1.73 o                         
  -6   8   1          3.04         -1.92         1.92 o                         
  -5   8   1         10.58          4.89         1.91 o                         
  -4   8   1         43.91         36.30         2.29 o                         
  -3   8   1          0.12         -1.31         1.31 o                         
  -2   8   1        416.69        412.76         8.59 o                         
  -1   8   1        125.58        119.97         3.59 o                         
   0   8   1        196.35        183.65         5.01 o                         
   1   8   1       1480.92       1458.65        32.51 o                         
   2   8   1         76.70         95.06         3.58 o                         
   3   8   1         11.00          7.16         1.54 o                         
   4   8   1         76.54         69.35         2.84 o                         
   5   8   1          0.12         -1.10         1.10 o                         
   6   8   1        159.85        197.62         6.53 o                         
   7   8   1        180.34        204.37         7.81 o                         
   8   8   1         42.13         49.19         5.12 o                         
  -8   9   1          8.06          9.91         2.79 o                         
  -7   9   1          0.98         -2.17         2.56 o                         
  -6   9   1         29.45         23.95         2.43 o                         
  -5   9   1          0.18         -1.91         1.91 o                         
  -4   9   1          3.33         -0.15         1.36 o                         
  -3   9   1         63.12         62.83         2.55 o                         
  -2   9   1         58.46         53.68         2.38 o                         
  -1   9   1          1.59         -1.46         1.46 o                         
   0   9   1         10.80          7.68         1.70 o                         
   1   9   1        129.49        131.86         4.04 o                         
   2   9   1        305.35        305.13         8.04 o                         
   3   9   1          4.47         -1.79         1.79 o                         
   4   9   1        116.46        111.52         3.82 o                         
   5   9   1         87.86         80.07         3.21 o                         
   6   9   1         19.98         26.91         2.62 o                         
   7   9   1          0.01         10.71         2.58 o                         
  -7  10   1          1.24         -0.20         2.43 o                         
  -6  10   1          0.49         -1.92         2.77 o                         
  -5  10   1         55.44         52.87         3.06 o                         
  -4  10   1          0.01         -1.60         1.60 o                         
  -3  10   1        118.31        116.79         3.94 o                         
  -2  10   1         96.47         93.30         3.46 o                         
  -1  10   1        199.38        170.06         4.97 o                         
   0  10   1          1.09         -1.63         1.63 o                         
   1  10   1        108.18        108.35         4.07 o                         
   2  10   1          9.47         -1.85         1.85 o                         
   3  10   1        134.67        121.02         4.88 o                         
   4  10   1        138.43        135.24         4.31 o                         
   5  10   1         31.13         36.32         2.61 o                         
   6  10   1          7.34         11.39         2.47 o                         
   7  10   1         25.78         24.41         2.69 o                         
  -7  11   1          0.09          1.53         2.59 o                         
  -6  11   1         24.09         26.71         2.70 o                         
  -5  11   1         11.07         12.69         2.43 o                         
  -4  11   1        168.07        202.41         5.47 o                         
  -3  11   1        422.57        454.26         9.84 o                         
  -2  11   1         21.89         11.85         2.37 o                         
  -1  11   1          2.90         -2.20         2.20 o                         
   0  11   1        102.55         86.54         4.13 o                         
   1  11   1          8.67         -1.87         1.87 o                         
   2  11   1         32.76         20.59         2.20 o                         
   3  11   1         18.61         27.59         2.27 o                         
   4  11   1         20.14         22.10         1.86 o                         
   5  11   1          7.89         11.08         2.32 o                         
   6  11   1         40.96         33.96         3.12 o                         
  -6  12   1          7.29         18.83         3.28 o                         
  -5  12   1         81.81        131.24         5.69 o                         
  -4  12   1         71.30        143.04         4.94 o                         
  -3  12   1        108.21        123.14         4.45 o                         
  -2  12   1         22.19         20.70         2.38 o                         
  -1  12   1         17.53          8.28         2.17 o                         
   0  12   1         13.71          9.57         2.23 o                         
   1  12   1         12.80          0.98         2.08 o                         
   2  12   1         58.91         51.03         2.81 o                         
   3  12   1         38.55         34.24         2.54 o                         
   4  12   1          0.09          1.21         1.59 o                         
   5  12   1          0.01         -1.50         2.23 o                         
   6  12   1          6.24          7.28         2.74 o                         
  -5  13   1          0.00         10.92         2.74 o                         
  -4  13   1          4.68         23.26         2.74 o                         
  -3  13   1        125.98        135.49         5.73 o                         
  -2  13   1         31.45         27.06         2.60 o                         
  -1  13   1         99.46         79.21         3.51 o                         
   0  13   1         46.19         33.27         2.70 o                         
   1  13   1         87.67         77.56         3.51 o                         
   2  13   1        201.17        203.51         5.85 o                         
   3  13   1         30.58         37.67         2.86 o                         
   4  13   1          2.38          1.25         1.65 o                         
   5  13   1          1.42         -0.56         2.41 o                         
  -4  14   1          6.40          5.72         2.20 o                         
  -3  14   1         27.37         21.50         2.54 o                         
  -2  14   1          2.41          3.76         2.29 o                         
  -1  14   1          1.61         -1.25         2.12 o                         
   0  14   1         69.54         70.54         3.38 o                         
   1  14   1          0.17         -0.58         2.10 o                         
   2  14   1          0.41          4.43         2.31 o                         
   3  14   1          3.24          4.71         2.22 o                         
   4  14   1          0.34          2.80         2.34 o                         
  -3  15   1          1.41          3.35         2.41 o                         
  -2  15   1          1.57         -2.22         2.22 o                         
  -1  15   1          1.07          0.73         3.01 o                         
   0  15   1         41.72         42.06         2.97 o                         
   1  15   1         14.34         15.89         2.74 o                         
   2  15   1         10.32         23.81         2.69 o                         
   0 -16   2         28.43         38.58         3.22 o                         
   1 -16   2          8.35          2.99         2.75 o                         
  -3 -15   2          2.94          4.22         2.24 o                         
  -2 -15   2          1.28         -2.40         2.40 o                         
  -1 -15   2         16.39         14.23         2.57 o                         
   0 -15   2          2.29          0.52         2.35 o                         
   1 -15   2          0.06         -2.35         2.35 o                         
   2 -15   2          0.07         -2.28         2.28 o                         
   3 -15   2          0.85          0.68         2.38 o                         
  -4 -14   2          2.80          3.56         3.92 o                         
  -3 -14   2          3.80          2.07         2.02 o                         
  -2 -14   2         22.39         21.66         2.48 o                         
  -1 -14   2          2.34         -1.99         2.29 o                         
   0 -14   2         92.70         75.35         3.68 o                         
   1 -14   2         35.04         27.57         2.71 o                         
   2 -14   2          1.02         -2.36         2.36 o                         
   3 -14   2         23.98         17.33         2.55 o                         
   4 -14   2          5.29          5.95         2.30 o                         
  -5 -13   2         14.87         20.07         2.49 o                         
  -4 -13   2          5.42          7.71         2.23 o                         
  -3 -13   2          0.06         -1.86         1.86 o                         
  -2 -13   2         42.95         34.38         2.67 o                         
  -1 -13   2        255.72        234.12         6.62 o                         
   0 -13   2        196.60        179.69         5.82 o                         
   1 -13   2         25.56         21.59         2.54 o                         
   2 -13   2         16.75         12.53         2.40 o                         
   3 -13   2          4.47         -0.56         2.16 o                         
   4 -13   2          2.02          3.85         2.11 o                         
   5 -13   2          0.57          5.48         2.41 o                         
  -6 -12   2          9.97          3.81         3.51 o                         
  -5 -12   2         34.75         33.82         2.38 o                         
  -4 -12   2         46.79         43.29         2.76 o                         
  -3 -12   2         11.00         10.37         1.96 o                         
  -2 -12   2        336.35        308.22         7.68 o                         
  -1 -12   2         18.42          4.87         2.26 o                         
   0 -12   2          0.09         -2.30         2.30 o                         
   1 -12   2          3.79         -2.03         2.03 o                         
   2 -12   2          4.80         -0.73         2.08 o                         
   3 -12   2          3.89         -1.97         1.97 o                         
   4 -12   2          0.02         -1.93         1.93 o                         
   5 -12   2         60.25         69.13         3.68 o                         
   6 -12   2          7.10         10.33         2.65 o                         
  -7 -11   2          1.06         -1.74         2.39 o                         
  -6 -11   2          0.03         -1.47         2.71 o                         
  -5 -11   2          4.94         10.44         2.08 o                         
  -4 -11   2        212.16        221.43         6.70 o                         
  -3 -11   2         43.81         47.17         2.62 o                         
  -2 -11   2         43.69         30.93         2.51 o                         
  -1 -11   2        224.41        231.59         6.59 o                         
   0 -11   2        274.12        252.84         6.30 o                         
   1 -11   2         40.72         35.88         2.41 o                         
   2 -11   2         10.40          5.24         1.95 o                         
   3 -11   2         15.30         11.54         2.10 o                         
   4 -11   2         12.88         10.22         1.97 o                         
   5 -11   2         13.35         10.71         2.44 o                         
   6 -11   2          0.16         -2.34         2.34 o                         
   7 -11   2          0.12         -0.50         3.07 o                         
  -7 -10   2         11.35          6.42         2.26 o                         
  -6 -10   2         21.94         23.68         2.79 o                         
  -5 -10   2        197.64        211.70         6.39 o                         
  -4 -10   2        718.66        765.42        16.89 o                         
  -3 -10   2         18.56         21.40         1.96 o                         
  -2 -10   2        791.56        866.20        23.29 o                         
  -1 -10   2          2.23         -0.86         1.68 o                         
   0 -10   2         19.20         14.38         1.91 o                         
   1 -10   2          1.92          2.26         1.73 o                         
   2 -10   2          0.36          1.01         1.73 o                         
   3 -10   2         11.17          3.90         1.83 o                         
   4 -10   2         21.85         24.60         2.34 o                         
   5 -10   2          0.18         -2.12         2.12 o                         
   6 -10   2          8.84          6.00         2.27 o                         
   7 -10   2          4.10          5.68         3.33 o                         
  -8  -9   2          1.97         -0.78         2.06 o                         
  -7  -9   2          6.64          8.20         2.30 o                         
  -6  -9   2        197.05        208.08         7.33 o                         
  -5  -9   2         14.09         24.28         2.58 o                         
  -4  -9   2        520.91        548.90        13.11 o                         
  -3  -9   2        596.32        629.60        14.84 o                         
  -2  -9   2          0.37          5.82         1.59 o                         
  -1  -9   2        149.13        145.63         4.24 o                         
   0  -9   2        385.15        380.24         8.52 o                         
   1  -9   2          6.43          9.46         1.61 o                         
   2  -9   2         47.07         38.86         2.21 o                         
   3  -9   2         47.02         40.12         2.30 o                         
   4  -9   2         73.14         72.49         3.56 o                         
   5  -9   2          7.77         11.12         2.20 o                         
   6  -9   2          1.45         -2.08         2.08 o                         
   7  -9   2          0.25         -2.18         2.18 o                         
   8  -9   2          1.19         -2.14         2.14 o                         
  -8  -8   2          6.79          4.33         1.91 o                         
  -7  -8   2          0.86         -2.15         2.15 o                         
  -6  -8   2          2.64         11.95         2.63 o                         
  -5  -8   2        221.70        241.02         7.59 o                         
  -4  -8   2          8.34          2.26         1.54 o                         
  -3  -8   2         65.66         70.56         2.64 o                         
  -2  -8   2        234.37        214.58         5.22 o                         
  -1  -8   2         96.76        114.34         3.50 o                         
   0  -8   2         87.18         98.16         5.15 o                         
   1  -8   2        104.06        121.96         3.82 o                         
   2  -8   2         11.35          6.17         1.58 o                         
   3  -8   2        217.79        219.57         5.56 o                         
   4  -8   2         17.80         18.77         1.66 o                         
   5  -8   2        132.70        126.17         4.92 o                         
   6  -8   2         19.80         13.31         2.09 o                         
   7  -8   2          8.55          6.46         1.99 o                         
   8  -8   2          1.27          1.35         1.87 o                         
  -8  -7   2         19.73         20.97         2.09 o                         
  -7  -7   2         13.34         20.75         2.17 o                         
  -6  -7   2        303.53        380.38        10.98 o                         
  -5  -7   2        127.42        145.90         5.72 o                         
  -4  -7   2          3.79          1.01         1.18 o                         
  -3  -7   2         30.05         37.41         2.15 o                         
  -2  -7   2          0.80         -1.19         1.19 o                         
  -1  -7   2        569.32        536.93        11.82 o                         
   0  -7   2        816.41        916.10        19.49 o                         
   1  -7   2         30.60         34.01         1.79 o                         
   2  -7   2        642.35        662.24        13.68 o                         
   3  -7   2          0.45         -0.06         1.35 o                         
   4  -7   2         99.69         98.48         3.12 o                         
   5  -7   2          0.04         -1.85         1.85 o                         
   6  -7   2          5.12         -1.98         1.98 o                         
   7  -7   2          0.42          1.70         2.59 o                         
   8  -7   2          1.48          1.51         1.74 o                         
  -9  -6   2          2.77          0.92         1.68 o                         
  -8  -6   2         31.72         27.89         1.94 o                         
  -7  -6   2         42.55         44.21         2.62 o                         
  -6  -6   2         37.36         33.47         2.21 o                         
  -5  -6   2         52.43         49.14         2.67 o                         
  -4  -6   2          8.47         10.32         1.59 o                         
  -3  -6   2        433.32        399.10         8.87 o                         
  -2  -6   2        473.85        433.38        10.15 o                         
  -1  -6   2        542.34        582.53        15.45 o                         
   0  -6   2        490.60        514.96        12.80 o                         
   1  -6   2         71.18         64.92         2.33 o                         
   2  -6   2          8.30          4.17         1.27 o                         
   3  -6   2          2.44         -1.17         1.17 o                         
   4  -6   2          1.46         -1.82         1.82 o                         
   5  -6   2         20.79         17.69         1.80 o                         
   6  -6   2         13.39         10.13         2.01 o                         
   7  -6   2          6.64          6.33         1.71 o                         
   8  -6   2         13.08         14.06         1.76 o                         
   9  -6   2          0.26          0.90         2.03 o                         
  -9  -5   2         38.15         31.70         1.97 o                         
  -8  -5   2        101.29        114.04         3.62 o                         
  -7  -5   2         36.56         33.10         2.07 o                         
  -6  -5   2         12.89         11.91         1.68 o                         
  -5  -5   2          1.00         -1.53         1.53 o                         
  -4  -5   2         88.16         72.83         3.17 o                         
  -3  -5   2        620.70        653.26        14.74 o                         
  -2  -5   2        405.29        448.13        12.23 o                         
  -1  -5   2        554.85        551.48        12.61 o                         
   0  -5   2       3156.89       3048.11        56.63 o                         
   1  -5   2         11.11         12.34         1.25 o                         
   2  -5   2        110.25         90.04         3.59 o                         
   3  -5   2         98.47         95.48         2.73 o                         
   4  -5   2         11.03          5.58         2.05 o                         
   5  -5   2          2.80         -1.52         1.52 o                         
   6  -5   2          0.22         -1.82         1.82 o                         
   7  -5   2          7.08          5.41         1.71 o                         
   8  -5   2          8.01          8.89         1.43 o                         
   9  -5   2          0.13          0.23         1.80 o                         
  -9  -4   2         43.73         38.91         3.81 o                         
  -8  -4   2          0.24         -1.28         1.28 o                         
  -7  -4   2          4.83          3.00         1.09 o                         
  -6  -4   2          0.26          0.07         1.11 o                         
  -5  -4   2        105.96        116.22         3.54 o                         
  -4  -4   2         66.75         79.67         3.40 o                         
  -3  -4   2        127.51        123.97         4.10 o                         
  -2  -4   2       1665.96       1683.88        42.51 o                         
  -1  -4   2         46.54         30.33         1.33 o                         
   1  -4   2        712.08        689.07        12.64 o                         
   2  -4   2        217.84        210.06         4.38 o                         
   3  -4   2         38.74         23.47         1.22 o                         
   4  -4   2        121.55         90.85         3.40 o                         
   5  -4   2          8.72          3.24         1.78 o                         
   6  -4   2         21.45         16.50         1.56 o                         
   7  -4   2          4.27          0.38         1.86 o                         
   8  -4   2          7.83          5.12         1.22 o                         
   9  -4   2         11.54          8.68         1.59 o                         
  -9  -3   2          0.45          4.19         2.31 o                         
  -8  -3   2          1.13         -1.58         1.73 o                         
  -7  -3   2          1.11         -0.63         1.13 o                         
  -6  -3   2         46.78         46.73         1.94 o                         
  -5  -3   2        119.12        125.46         3.49 o                         
  -4  -3   2       1279.67       1360.79        37.75 o                         
  -3  -3   2        260.80        275.11         8.04 o                         
  -2  -3   2        389.64        396.61        10.29 o                         
  -1  -3   2         39.17         34.82         1.29 o                         
   1  -3   2        963.29       1076.97        21.22 o                         
   2  -3   2          3.32         -1.11         1.11 o                         
   3  -3   2        436.26        475.19         9.83 o                         
   4  -3   2        505.40        532.99        11.63 o                         
   5  -3   2          0.59         -1.11         1.11 o                         
   6  -3   2          4.07          1.92         1.28 o                         
   7  -3   2         16.63         12.68         1.63 o                         
   8  -3   2          7.77          4.36         1.67 o                         
   9  -3   2          0.63         -0.87         1.31 o                         
  -9  -2   2          0.53         -1.49         2.26 o                         
  -8  -2   2          1.09         -1.87         1.87 o                         
  -7  -2   2         14.28         10.41         1.72 o                         
  -6  -2   2        198.31        193.77         6.81 o                         
  -5  -2   2         97.85         98.66         3.71 o                         
  -4  -2   2        918.86       1010.71        36.27 o                         
  -3  -2   2          9.60          7.77         0.69 o                         
  -2  -2   2        632.16        670.34        21.43 o                         
  -1  -2   2       2783.77       2381.23       140.75 o                         
   3  -2   2         71.32         81.69         2.65 o                         
   4  -2   2        298.98        327.11         6.99 o                         
   5  -2   2          0.44          3.74         1.12 o                         
   6  -2   2         17.75         17.60         1.38 o                         
   7  -2   2        135.15        133.86         3.81 o                         
   8  -2   2          1.80          1.55         1.84 o                         
   9  -2   2          1.83          2.35         2.04 o                         
  -9  -1   2          0.13         -2.01         2.01 o                         
  -8  -1   2          9.86          1.56         3.52 o                         
  -7  -1   2        102.84        101.38        12.26 o                         
  -6  -1   2          1.55         -2.66         2.98 o                         
  -5  -1   2         38.01         35.24         3.99 o                         
  -4  -1   2        248.82        213.22         8.10 o                         
  -3  -1   2       4128.59       4117.15       178.75 o                         
  -2  -1   2        200.79        188.63         6.10 o                         
   0  -1   2        503.46        504.26        14.63 o                         
   1  -1   2        124.30        108.51         2.43 o                         
   3  -1   2         83.09         85.54         2.53 o                         
   4  -1   2        842.55        843.22        16.80 o                         
   5  -1   2         90.96         94.01         2.82 o                         
   6  -1   2          7.43          4.04         1.11 o                         
   7  -1   2          0.80         -1.19         1.35 o                         
   8  -1   2         37.80         40.76         2.32 o                         
   9  -1   2          0.17          1.54         2.01 o                         
  -9   0   2          6.64          4.88         1.04 o                         
  -8   0   2         37.11         36.35         5.18 o                         
  -7   0   2         30.83         26.06         4.65 o                         
  -6   0   2        242.37        224.05        12.31 o                         
  -5   0   2          8.27          3.88         2.98 o                         
  -4   0   2        115.11        108.55         7.16 o                         
  -3   0   2       1587.86       1546.92        68.17 o                         
  -2   0   2        718.96        778.85        29.00 o                         
  -1   0   2         21.51         21.95         1.26 o                         
   0   0   2        156.89        134.00         3.02 o                         
   1   0   2        453.19        448.49         8.95 o                         
   3   0   2        126.96        109.59         3.38 o                         
   4   0   2       1011.99       1041.47        23.06 o                         
   5   0   2         23.09         24.84         1.46 o                         
   6   0   2         33.22         27.13         1.64 o                         
   7   0   2         32.74         25.94         2.23 o                         
   8   0   2          2.75          2.71         1.74 o                         
   9   0   2         10.73         13.68         1.76 o                         
  -9   1   2          0.27         -0.68         3.84 o                         
  -8   1   2          2.24          0.79         4.01 o                         
  -7   1   2         17.19          1.61         3.99 o                         
  -6   1   2        152.77        162.35        10.17 o                         
  -5   1   2         57.45         57.20         5.62 o                         
  -4   1   2        299.70        252.16        25.92 o                         
  -3   1   2         50.23         34.55         2.72 o                         
  -2   1   2        209.00        194.71         5.68 o                         
  -1   1   2        734.22        723.99        15.89 o                         
   0   1   2         12.95         16.81         0.83 o                         
   1   1   2       3642.62       3012.78       185.63 o                         
   2   1   2        987.27        888.92        17.51 o                         
   3   1   2        311.99        331.99         7.71 o                         
   4   1   2        189.28        174.46         5.80 o                         
   5   1   2         10.19          8.19         0.86 o                         
   6   1   2          0.65         -0.33         0.82 o                         
   7   1   2         22.46         25.13         1.68 o                         
   8   1   2         17.90         13.94         1.32 o                         
   9   1   2          1.33         -1.68         1.68 o                         
  -9   2   2         10.83         11.41         1.84 o                         
  -8   2   2         35.83         27.90         5.23 o                         
  -7   2   2         81.87         95.35         9.10 o                         
  -6   2   2          0.67         -3.52         3.52 o                         
  -5   2   2        122.15        128.01         4.76 o                         
  -4   2   2       1426.03       1539.00        38.92 o                         
  -3   2   2          6.86          8.49         1.10 o                         
  -2   2   2        602.28        548.40        13.06 o                         
  -1   2   2         65.30         51.61         1.73 o                         
   0   2   2       2765.65       2396.10        73.85 o                         
   1   2   2        309.89        343.21         7.40 o                         
   2   2   2       1111.75       1083.73        19.44 o                         
   3   2   2          5.21          6.26         0.79 o                         
   4   2   2        931.78        912.15        25.76 o                         
   5   2   2          1.62          0.57         1.43 o                         
   6   2   2        165.83        184.16         5.39 o                         
   7   2   2         10.07          4.74         1.59 o                         
   8   2   2          4.42          0.73         1.64 o                         
   9   2   2          2.71          4.15         2.09 o                         
  -9   3   2         28.27         30.53         3.88 o                         
  -8   3   2         55.41         54.90         3.11 o                         
  -7   3   2          5.20          5.97         4.68 o                         
  -6   3   2         55.91         51.89         2.57 o                         
  -5   3   2         27.95         25.39         1.35 o                         
  -4   3   2        142.47        139.05         3.47 o                         
  -3   3   2         97.50         98.17         3.06 o                         
  -2   3   2        831.84        836.61        16.51 o                         
  -1   3   2        115.45         78.49         2.26 o                         
   0   3   2         90.58         91.57         2.46 o                         
   1   3   2        684.03        635.49        14.16 o                         
   2   3   2         16.64         14.08         1.02 o                         
   3   3   2        241.26        234.46         5.15 o                         
   4   3   2        198.41        170.98         4.51 o                         
   5   3   2         18.72         17.46         1.06 o                         
   6   3   2         26.51         19.38         1.70 o                         
   7   3   2          1.41         -1.63         1.63 o                         
   8   3   2         11.93          5.84         2.12 o                         
   9   3   2          0.00          3.08         2.10 o                         
  -9   4   2          6.63          7.52         3.18 o                         
  -8   4   2         10.22         12.28         2.63 o                         
  -7   4   2        117.20        100.69         3.49 o                         
  -6   4   2          0.79         -0.65         0.65 o                         
  -5   4   2         33.05         25.72         1.33 o                         
  -4   4   2        232.50        215.77         5.17 o                         
  -3   4   2        390.05        407.50        10.15 o                         
  -2   4   2        232.03        201.50         4.54 o                         
  -1   4   2       2145.95       2220.35        48.43 o                         
   0   4   2          8.08          6.07         1.02 o                         
   1   4   2       1273.27       1393.07        27.38 o                         
   2   4   2        555.34        582.98        12.43 o                         
   3   4   2          8.84          4.52         1.06 o                         
   4   4   2        630.05        732.60        16.51 o                         
   5   4   2          6.43          6.47         1.19 o                         
   6   4   2          0.80         -0.02         1.60 o                         
   7   4   2          3.44         -0.90         2.22 o                         
   8   4   2         16.04         12.40         1.86 o                         
   9   4   2          2.65          7.44         1.71 o                         
  -9   5   2          5.39          5.64         2.44 o                         
  -8   5   2          2.59          1.84         2.18 o                         
  -7   5   2         22.25         16.12         2.05 o                         
  -6   5   2         80.24         75.75         2.71 o                         
  -5   5   2         33.04         28.64         1.62 o                         
  -4   5   2        165.93        172.28         5.15 o                         
  -3   5   2          0.24         -1.29         1.29 o                         
  -2   5   2        472.80        454.28        10.54 o                         
  -1   5   2         11.44         18.31         1.37 o                         
   0   5   2       1316.56       1401.98        31.00 o                         
   1   5   2          5.77          3.11         1.24 o                         
   2   5   2       2548.24       2352.05        55.14 o                         
   3   5   2        623.11        776.43        17.49 o                         
   4   5   2         15.84         15.87         1.20 o                         
   5   5   2         69.09         64.11         2.93 o                         
   6   5   2         16.12          5.05         2.08 o                         
   7   5   2          1.33         -2.53         2.53 o                         
   8   5   2          0.37          0.20         1.93 o                         
   9   5   2          0.57          7.57         2.49 o                         
  -9   6   2          0.19          9.20         3.52 o                         
  -8   6   2          5.99          3.75         2.00 o                         
  -7   6   2          2.09          1.32         1.23 o                         
  -6   6   2         11.15          2.69         1.98 o                         
  -5   6   2        300.64        311.39         7.44 o                         
  -4   6   2         95.51         97.58         3.55 o                         
  -3   6   2        563.45        556.19        10.97 o                         
  -2   6   2         75.10         50.64         2.67 o                         
  -1   6   2        548.32        602.32        13.05 o                         
   0   6   2          1.23          0.05         1.39 o                         
   1   6   2         90.61        108.95         3.40 o                         
   2   6   2        607.10        659.85        15.16 o                         
   3   6   2        162.62        194.18         5.65 o                         
   4   6   2        258.72        268.82         6.43 o                         
   5   6   2         21.39         15.96         1.96 o                         
   6   6   2         38.71         28.48         2.56 o                         
   7   6   2          8.19          6.55         2.38 o                         
   8   6   2          6.88         14.64         3.38 o                         
  -8   7   2          0.02         -0.10         1.96 o                         
  -7   7   2          0.01         -1.45         1.45 o                         
  -6   7   2         18.27          8.87         1.77 o                         
  -5   7   2        115.73        115.82         4.24 o                         
  -4   7   2         27.31         24.26         1.91 o                         
  -3   7   2         61.43         52.12         2.08 o                         
  -2   7   2        499.36        543.56        11.34 o                         
  -1   7   2         11.43          3.03         1.46 o                         
   0   7   2          6.34          1.40         1.47 o                         
   1   7   2          0.41         -0.53         1.36 o                         
   2   7   2        175.95        188.96         4.79 o                         
   3   7   2          4.01          0.84         1.37 o                         
   4   7   2         30.12         25.41         2.35 o                         
   5   7   2        123.97        121.50         3.99 o                         
   6   7   2         46.30         39.95         2.63 o                         
   7   7   2        132.44        133.83         5.40 o                         
   8   7   2         12.08         21.58         2.88 o                         
  -8   8   2          1.92          1.45         1.92 o                         
  -7   8   2          0.26         -1.69         1.69 o                         
  -6   8   2          4.11          1.23         1.79 o                         
  -5   8   2          5.80          2.31         1.82 o                         
  -4   8   2         26.37         23.54         2.09 o                         
  -3   8   2          6.29          4.65         1.44 o                         
  -2   8   2          8.73          6.20         1.54 o                         
  -1   8   2          0.05         -1.64         1.64 o                         
   0   8   2        506.59        505.26        12.09 o                         
   1   8   2          0.01         -1.44         1.44 o                         
   2   8   2         32.67         29.16         1.87 o                         
   3   8   2         31.51         23.45         1.92 o                         
   4   8   2        450.35        451.26        10.99 o                         
   5   8   2         14.13         10.92         2.17 o                         
   6   8   2        259.93        252.82         7.28 o                         
   7   8   2          6.13         17.45         2.70 o                         
   8   8   2        136.24        165.54         8.02 o                         
  -8   9   2         13.36         18.90         2.57 o                         
  -7   9   2          4.35          5.35         2.25 o                         
  -6   9   2          4.33         -0.37         2.38 o                         
  -5   9   2         35.48         34.11         2.49 o                         
  -4   9   2         44.89         44.21         2.19 o                         
  -3   9   2          7.12          3.94         1.63 o                         
  -2   9   2         51.34         40.26         2.19 o                         
  -1   9   2        312.76        316.18         7.76 o                         
   0   9   2         30.32         16.04         1.96 o                         
   1   9   2         24.23         19.16         2.00 o                         
   2   9   2          3.93         -1.69         1.69 o                         
   3   9   2         47.38         35.93         2.59 o                         
   4   9   2          0.78         -1.77         1.77 o                         
   5   9   2         39.42         29.17         1.89 o                         
   6   9   2          6.58          8.20         2.23 o                         
   7   9   2          0.45          7.74         3.35 o                         
  -7  10   2         13.47         25.16         3.06 o                         
  -6  10   2         20.07         21.43         2.42 o                         
  -5  10   2          0.11         -0.14         2.12 o                         
  -4  10   2          3.76         -1.62         1.62 o                         
  -3  10   2          0.06         -0.15         1.74 o                         
  -2  10   2         20.84         25.63         2.14 o                         
  -1  10   2         97.89        103.86         3.81 o                         
   0  10   2         43.52         29.88         2.29 o                         
   1  10   2        256.90        216.76         6.41 o                         
   2  10   2         17.32         12.02         2.11 o                         
   3  10   2         22.50         15.56         2.17 o                         
   4  10   2        228.13        226.55         5.96 o                         
   5  10   2         86.16         84.59         4.47 o                         
   6  10   2         27.65         24.67         2.88 o                         
   7  10   2          0.06          5.05         4.18 o                         
  -7  11   2         40.35         46.91         3.60 o                         
  -6  11   2         87.58        105.26         4.95 o                         
  -5  11   2         15.02         17.10         2.51 o                         
  -4  11   2        152.63        178.37         5.08 o                         
  -3  11   2        237.30        286.02         6.98 o                         
  -2  11   2         19.80         25.70         2.36 o                         
  -1  11   2        121.17        101.18         3.79 o                         
   0  11   2          1.22         -1.86         1.86 o                         
   1  11   2         10.75          3.83         2.16 o                         
   2  11   2          9.55          1.87         2.02 o                         
   3  11   2        109.99        130.29         4.84 o                         
   4  11   2        253.39        267.14         6.73 o                         
   5  11   2         23.05         22.68         1.80 o                         
   6  11   2          2.09          7.24         2.56 o                         
  -6  12   2         12.72         23.73         3.11 o                         
  -5  12   2          8.02          7.80         2.57 o                         
  -4  12   2        393.68        468.83        12.00 o                         
  -3  12   2        276.28        312.07         7.55 o                         
  -2  12   2        298.83        308.46         7.47 o                         
  -1  12   2        220.89        217.81         6.00 o                         
   0  12   2          4.18         -2.07         2.07 o                         
   1  12   2         19.01          4.87         2.18 o                         
   2  12   2          5.85          3.65         2.07 o                         
   3  12   2          2.53          3.20         2.23 o                         
   4  12   2         36.25         35.09         2.25 o                         
   5  12   2          9.41         10.08         1.49 o                         
  -5  13   2          5.21          5.45         2.63 o                         
  -4  13   2         40.77         44.77         2.67 o                         
  -3  13   2          3.48          5.79         2.19 o                         
  -2  13   2          4.37          8.00         2.28 o                         
  -1  13   2         25.68         18.66         2.38 o                         
   0  13   2         39.35         20.85         2.47 o                         
   1  13   2          3.26          1.08         2.09 o                         
   2  13   2          1.77          1.96         2.13 o                         
   3  13   2         30.03         44.45         2.81 o                         
   4  13   2          0.08          1.02         2.03 o                         
   5  13   2          0.07         -2.43         2.43 o                         
  -4  14   2          0.84          3.01         2.50 o                         
  -3  14   2         40.86         37.83         2.83 o                         
  -2  14   2         19.18         20.45         2.64 o                         
  -1  14   2          9.85          5.53         2.29 o                         
   0  14   2         13.90         12.74         2.45 o                         
   1  14   2         25.50         37.93         2.69 o                         
   2  14   2         12.76         18.14         2.43 o                         
   3  14   2          0.01          2.58         2.15 o                         
   4  14   2          1.47          2.77         2.49 o                         
  -3  15   2          0.13         -2.26         2.28 o                         
  -2  15   2          0.19         -2.31         2.31 o                         
  -1  15   2          0.58         -2.81         2.81 o                         
   0  15   2          4.69          8.00         2.72 o                         
   1  15   2          0.00         -0.05         2.25 o                         
   2  15   2         26.13         21.81         2.71 o                         
   0 -16   3          0.01          1.24         2.39 o                         
  -3 -15   3         12.59         15.57         2.78 o                         
  -2 -15   3          0.02         -0.46         2.25 o                         
  -1 -15   3          0.81         -2.11         2.11 o                         
   0 -15   3          0.39         -2.56         2.56 o                         
   1 -15   3          0.89         -2.37         2.37 o                         
   2 -15   3         52.09         48.79         3.50 o                         
   3 -15   3          1.50         -1.88         2.46 o                         
  -4 -14   3          5.53          6.57         2.38 o                         
  -3 -14   3         64.94         85.98         3.66 o                         
  -2 -14   3         16.33         16.22         2.40 o                         
  -1 -14   3         14.98         10.01         2.43 o                         
   0 -14   3          0.24         -2.24         2.24 o                         
   1 -14   3         29.75         28.79         2.70 o                         
   2 -14   3          4.22         -2.16         2.16 o                         
   3 -14   3          2.22         -2.12         2.12 o                         
   4 -14   3          1.28          1.53         2.52 o                         
  -5 -13   3          2.47         -0.13         1.99 o                         
  -4 -13   3          8.40          7.09         2.26 o                         
  -3 -13   3          2.59          0.76         1.91 o                         
  -2 -13   3         82.82         98.41         5.49 o                         
  -1 -13   3          2.61          6.64         2.29 o                         
   0 -13   3          2.81         -2.00         2.23 o                         
   1 -13   3          5.35          2.20         2.21 o                         
   2 -13   3         20.44         15.89         2.46 o                         
   3 -13   3          4.50         -0.95         2.19 o                         
   4 -13   3         26.63         25.29         2.52 o                         
   5 -13   3          0.28         -1.34         2.31 o                         
  -6 -12   3          0.85          3.66         2.79 o                         
  -5 -12   3          3.96          2.51         2.05 o                         
  -4 -12   3         15.77         12.62         2.24 o                         
  -3 -12   3          0.00         -1.12         1.81 o                         
  -2 -12   3         33.47         28.20         2.49 o                         
  -1 -12   3          0.80         -2.14         2.14 o                         
   0 -12   3         17.84          6.14         2.32 o                         
   1 -12   3         36.84         37.48         2.64 o                         
   2 -12   3         36.69         33.95         2.59 o                         
   3 -12   3          0.96         -2.00         2.00 o                         
   4 -12   3          3.31         -1.98         1.98 o                         
   5 -12   3          3.02         -1.47         1.80 o                         
   6 -12   3         13.01         13.23         2.74 o                         
  -7 -11   3          1.23         -1.46         2.53 o                         
  -6 -11   3          0.57         -2.36         2.36 o                         
  -5 -11   3          8.02         11.11         2.10 o                         
  -4 -11   3          3.01          0.82         1.92 o                         
  -3 -11   3          0.84          2.55         1.74 o                         
  -2 -11   3          4.13         -0.76         1.96 o                         
  -1 -11   3        393.62        365.80        11.20 o                         
   0 -11   3         64.43         55.54         2.74 o                         
   1 -11   3          3.02         -1.83         1.83 o                         
   2 -11   3          9.07          1.15         2.00 o                         
   3 -11   3        127.08        126.45         4.34 o                         
   4 -11   3          0.37         -1.85         1.85 o                         
   5 -11   3          0.96         -2.40         2.40 o                         
   6 -11   3          2.71         -2.36         2.36 o                         
   7 -11   3          4.92          7.32         2.82 o                         
  -7 -10   3          7.42          4.02         2.50 o                         
  -6 -10   3          1.23         -0.54         2.19 o                         
  -5 -10   3         63.40         57.58         2.91 o                         
  -4 -10   3        150.85        175.22         5.61 o                         
  -3 -10   3       1033.72       1044.02        21.24 o                         
  -2 -10   3       1668.22       1666.97        46.55 o                         
  -1 -10   3         13.48         20.22         1.96 o                         
   0 -10   3        579.97        563.81        12.15 o                         
   1 -10   3        108.75        117.80         4.36 o                         
   2 -10   3        212.48        220.90         5.94 o                         
   3 -10   3        332.67        340.60         8.07 o                         
   4 -10   3         12.65         15.77         1.99 o                         
   5 -10   3          0.74          0.84         2.12 o                         
   6 -10   3          5.00          1.17         2.31 o                         
   7 -10   3          1.69         -2.20         2.20 o                         
  -8  -9   3          1.36         -2.07         3.06 o                         
  -7  -9   3         37.46         31.29         2.93 o                         
  -6  -9   3         31.01         29.69         2.66 o                         
  -5  -9   3         82.96         88.14         6.00 o                         
  -4  -9   3        126.84        125.34         4.35 o                         
  -3  -9   3         56.87         49.39         2.25 o                         
  -2  -9   3        173.76        159.87         5.09 o                         
  -1  -9   3        292.80        312.96         8.10 o                         
   0  -9   3        104.81        106.80         3.85 o                         
   1  -9   3         53.75         54.39         2.54 o                         
   2  -9   3         91.91         97.45         3.67 o                         
   3  -9   3        173.40        169.90         4.92 o                         
   4  -9   3         69.19         64.07         2.84 o                         
   5  -9   3         54.03         50.48         3.08 o                         
   6  -9   3          7.13          2.56         2.29 o                         
   7  -9   3          4.73          1.78         2.30 o                         
   8  -9   3          3.30          1.94         2.38 o                         
  -8  -8   3         37.13         33.98         2.95 o                         
  -7  -8   3          9.18          5.41         2.33 o                         
  -6  -8   3        107.13        121.30         4.83 o                         
  -5  -8   3       1306.93       1453.53        36.42 o                         
  -4  -8   3          0.40         -1.26         1.45 o                         
  -3  -8   3          6.53          1.83         1.53 o                         
  -2  -8   3         80.55         75.45         3.39 o                         
  -1  -8   3        144.84        137.43         4.68 o                         
   0  -8   3        175.01        173.68         4.56 o                         
   1  -8   3        318.23        341.44         7.74 o                         
   2  -8   3        293.80        300.11         6.67 o                         
   3  -8   3         57.70         54.80         2.32 o                         
   4  -8   3         62.47         52.18         2.35 o                         
   5  -8   3         31.91         27.99         2.56 o                         
   6  -8   3         41.40         38.79         2.80 o                         
   7  -8   3          0.17         -1.99         1.99 o                         
   8  -8   3         16.65         10.91         2.35 o                         
  -8  -7   3          4.54          3.02         1.66 o                         
  -7  -7   3         62.97         61.29         2.91 o                         
  -6  -7   3        904.00       1039.75        32.06 o                         
  -5  -7   3        342.58        429.11        16.95 o                         
  -4  -7   3         99.16         97.10         3.10 o                         
  -3  -7   3         18.59         10.41         1.42 o                         
  -2  -7   3         71.91         75.24         2.89 o                         
  -1  -7   3        111.06         95.68         3.55 o                         
   0  -7   3        534.06        526.64        11.63 o                         
   1  -7   3         60.49         68.79         2.75 o                         
   2  -7   3          1.63         -1.20         1.31 o                         
   3  -7   3          1.91         -0.73         1.31 o                         
   4  -7   3         22.26         16.92         1.46 o                         
   5  -7   3        140.20        150.61         4.80 o                         
   6  -7   3          1.61         -3.03         3.03 o                         
   7  -7   3          8.76          1.73         2.33 o                         
   8  -7   3         21.47         18.66         2.07 o                         
  -9  -6   3          0.56          1.82         1.65 o                         
  -8  -6   3          5.55          7.92         1.55 o                         
  -7  -6   3         24.62         24.43         2.10 o                         
  -6  -6   3        100.42        112.35         4.44 o                         
  -5  -6   3          1.34         -1.42         1.61 o                         
  -4  -6   3         30.90         21.38         2.03 o                         
  -3  -6   3         46.62         40.15         1.97 o                         
  -2  -6   3          4.07         -1.14         1.14 o                         
  -1  -6   3        778.74        836.62        18.03 o                         
   0  -6   3        497.04        505.27        11.93 o                         
   1  -6   3        275.57        264.79         5.86 o                         
   2  -6   3          0.44         -1.24         1.24 o                         
   3  -6   3         63.93         49.88         2.01 o                         
   4  -6   3         43.33         36.03         1.75 o                         
   5  -6   3         14.98         14.79         1.81 o                         
   6  -6   3          0.07         -3.60         3.60 o                         
   7  -6   3          4.30          1.46         1.94 o                         
   8  -6   3         13.23         11.61         1.80 o                         
  -9  -5   3          1.76          2.45         1.51 o                         
  -8  -5   3         24.05         23.57         2.22 o                         
  -7  -5   3          7.14          3.38         1.44 o                         
  -6  -5   3         14.31         14.92         1.66 o                         
  -5  -5   3        167.98        151.94         4.97 o                         
  -4  -5   3         46.40         49.32         2.62 o                         
  -3  -5   3        195.72        189.18         5.53 o                         
  -2  -5   3        143.64        137.38         3.47 o                         
  -1  -5   3        485.86        493.56        12.22 o                         
   0  -5   3         45.64         41.54         1.96 o                         
   1  -5   3        214.01        221.23         4.71 o                         
   2  -5   3        190.07        222.01         4.78 o                         
   3  -5   3        101.63         81.65         2.75 o                         
   4  -5   3         61.84         52.39         3.71 o                         
   5  -5   3        113.01        116.87         3.72 o                         
   6  -5   3         62.43         57.89         3.41 o                         
   7  -5   3          5.99          3.09         1.81 o                         
   8  -5   3         10.31         11.00         1.98 o                         
   9  -5   3          0.00         -1.78         2.23 o                         
  -9  -4   3          5.29          4.94         2.30 o                         
  -8  -4   3          1.27         -1.21         1.37 o                         
  -7  -4   3         85.90         94.12         2.84 o                         
  -6  -4   3          7.77          5.15         1.10 o                         
  -5  -4   3        298.05        297.84         8.02 o                         
  -4  -4   3        923.33        997.04        27.88 o                         
  -3  -4   3        557.06        624.91        19.90 o                         
  -2  -4   3        312.73        275.34         7.01 o                         
  -1  -4   3       2177.73       2015.32        44.15 o                         
   0  -4   3        303.72        372.86         8.18 o                         
   1  -4   3         48.80         46.05         1.70 o                         
   2  -4   3          3.21         -0.47         1.09 o                         
   3  -4   3        114.99        112.29         2.96 o                         
   4  -4   3         17.64         26.27         1.76 o                         
   5  -4   3        630.37        668.11        14.57 o                         
   6  -4   3          0.25         -0.82         1.50 o                         
   7  -4   3          0.01         -1.87         1.87 o                         
   8  -4   3          1.38         -1.59         1.59 o                         
   9  -4   3          8.75          7.41         1.95 o                         
  -9  -3   3          0.05          1.07         1.86 o                         
  -8  -3   3         12.86          7.02         1.78 o                         
  -7  -3   3          0.70         -0.98         0.98 o                         
  -6  -3   3          6.14          6.07         0.77 o                         
  -5  -3   3        140.46        145.40         4.20 o                         
  -4  -3   3          6.58          4.81         0.98 o                         
  -3  -3   3       5257.99       5428.26       235.75 o                         
  -2  -3   3       3041.43       3241.44        81.37 o                         
  -1  -3   3          0.03          2.08         0.78 o                         
   0  -3   3        412.76        374.20         8.10 o                         
   1  -3   3        305.97        343.44         7.14 o                         
   2  -3   3        538.74        550.40        10.68 o                         
   3  -3   3        171.62        159.20         3.59 o                         
   4  -3   3       2939.17       3022.06        59.21 o                         
   5  -3   3         42.49         37.56         2.07 o                         
   6  -3   3         52.31         60.21         2.48 o                         
   7  -3   3         31.59         31.26         1.90 o                         
   8  -3   3          9.97          8.06         1.88 o                         
   9  -3   3          6.42         12.96         2.19 o                         
  -9  -2   3          3.07          2.22         1.51 o                         
  -8  -2   3         29.52         24.92         3.18 o                         
  -7  -2   3          0.04         -3.39         3.39 o                         
  -6  -2   3          6.48          3.90         0.94 o                         
  -5  -2   3        550.85        604.83        26.09 o                         
  -4  -2   3          8.15          4.92         1.08 o                         
  -3  -2   3        373.05        395.68        10.20 o                         
  -2  -2   3       1256.37       1397.90        38.64 o                         
  -1  -2   3       1589.56       1526.74        33.24 o                         
   0  -2   3       2045.34       1898.00        50.14 o                         
   2  -2   3       1246.69       1293.44        25.43 o                         
   3  -2   3       1395.47       1345.82        24.19 o                         
   4  -2   3         92.54        169.46         6.76 o                         
   5  -2   3        563.54        598.98        12.98 o                         
   6  -2   3        326.76        331.34         7.73 o                         
   7  -2   3         24.13         31.15         2.22 o                         
   8  -2   3          0.05         -0.35         1.36 o                         
   9  -2   3         11.54         13.18         2.73 o                         
  -9  -1   3          2.37          1.44         2.28 o                         
  -8  -1   3          0.08         -3.68         5.07 o                         
  -7  -1   3        194.15        202.96        11.83 o                         
  -6  -1   3        245.83        271.98        14.21 o                         
  -5  -1   3         38.90         51.26         4.92 o                         
  -4  -1   3       1093.27       1148.16        41.06 o                         
  -3  -1   3        468.84        542.65        16.85 o                         
  -2  -1   3        255.73        245.90         7.00 o                         
  -1  -1   3         65.50         86.93         2.54 o                         
   0  -1   3        100.32         99.20         3.31 o                         
   1  -1   3       3759.91       3483.48       321.80 o                         
   2  -1   3       1069.54       1142.68        21.47 o                         
   3  -1   3        722.51        719.13        14.37 o                         
   4  -1   3       3903.88       3925.29        85.50 o                         
   5  -1   3         89.62        104.72         3.19 o                         
   6  -1   3          2.45          3.28         1.21 o                         
   7  -1   3         26.92         19.55         2.17 o                         
   8  -1   3          1.18         -0.48         1.28 o                         
   9  -1   3         35.20         27.16         2.43 o                         
  -9   0   3         19.66         16.36         4.51 o                         
  -8   0   3          1.41          1.41         4.58 o                         
  -7   0   3          2.72         -3.89         3.89 o                         
  -6   0   3          4.29          0.33         3.41 o                         
  -5   0   3         92.33        105.75         7.55 o                         
  -4   0   3         93.94         72.46         6.22 o                         
  -3   0   3       2244.65       2334.27        71.66 o                         
  -2   0   3          2.12          4.14         0.93 o                         
   1   0   3       2967.74       2874.29       102.31 o                         
   2   0   3        584.62        572.93        11.49 o                         
   3   0   3        296.15        292.91         6.58 o                         
   4   0   3        503.31        513.54        12.68 o                         
   5   0   3         24.84         21.05         1.57 o                         
   6   0   3        134.84        135.89         4.18 o                         
   7   0   3         15.53         13.47         1.81 o                         
   8   0   3         12.32         10.36         1.98 o                         
   9   0   3         23.21         15.58         2.24 o                         
  -9   1   3          5.31         10.11         4.53 o                         
  -8   1   3          5.26          2.67         4.10 o                         
  -7   1   3         28.52         20.00         4.97 o                         
  -6   1   3          0.31         -3.41         3.41 o                         
  -5   1   3         26.17         16.12         8.82 o                         
  -4   1   3         90.18         92.98        10.51 o                         
  -3   1   3        189.52        176.41         5.31 o                         
  -2   1   3       3176.81       2876.19       102.16 o                         
  -1   1   3        265.72        252.79         6.65 o                         
   0   1   3       2907.80       2656.21        94.59 o                         
   1   1   3       2639.91       2444.44        56.96 o                         
   2   1   3        221.51        262.56         5.89 o                         
   3   1   3        306.05        282.77         6.03 o                         
   4   1   3         30.28         23.38         1.76 o                         
   5   1   3        185.11        191.09         5.52 o                         
   6   1   3          0.44         -1.44         1.44 o                         
   7   1   3          1.44         -0.59         1.53 o                         
   8   1   3          7.18          4.46         1.49 o                         
   9   1   3          1.31          2.58         2.85 o                         
  -9   2   3          5.48          5.38         4.66 o                         
  -8   2   3          0.03          0.19         4.55 o                         
  -7   2   3          1.33          0.15         5.83 o                         
  -6   2   3         17.60         18.42         4.52 o                         
  -5   2   3        217.94        204.33         7.14 o                         
  -4   2   3        160.30        156.38         5.45 o                         
  -3   2   3        324.16        324.56         7.89 o                         
  -1   2   3        386.16        355.02         7.65 o                         
   0   2   3         53.34         59.59         2.05 o                         
   1   2   3        791.18        826.32        19.50 o                         
   2   2   3          0.89          1.81         0.72 o                         
   3   2   3          0.24         -1.02         1.02 o                         
   4   2   3          8.15          5.92         1.48 o                         
   5   2   3         12.07          7.52         1.74 o                         
   6   2   3          1.33         -0.92         1.61 o                         
   7   2   3         46.62         44.33         2.53 o                         
   8   2   3          0.38         -1.85         1.85 o                         
   9   2   3          3.82          1.43         1.09 o                         
  -9   3   3         16.85         13.09         2.58 o                         
  -8   3   3         10.77         13.15         5.94 o                         
  -7   3   3         73.93         84.41         8.65 o                         
  -6   3   3        326.15        306.19        10.45 o                         
  -5   3   3        168.06        178.75         4.71 o                         
  -4   3   3        784.27        839.77        19.90 o                         
  -3   3   3        504.37        511.42        12.43 o                         
  -2   3   3       4001.75       4114.15       103.50 o                         
  -1   3   3         94.10         99.27         2.62 o                         
   0   3   3        339.21        309.37         7.13 o                         
   2   3   3          0.69          0.43         1.17 o                         
   3   3   3          0.29         -0.92         0.92 o                         
   4   3   3        144.23        145.30         3.83 o                         
   5   3   3         47.31         46.92         2.21 o                         
   6   3   3         31.04         27.98         2.19 o                         
   7   3   3          0.01         -1.77         1.77 o                         
   8   3   3          0.58         -1.84         1.84 o                         
   9   3   3          1.07         -0.59         1.48 o                         
  -9   4   3          7.30          9.70         2.59 o                         
  -8   4   3         10.66          7.28         1.93 o                         
  -7   4   3          2.06         -0.16         1.72 o                         
  -6   4   3          0.32         -1.99         1.99 o                         
  -5   4   3        392.44        428.58         9.44 o                         
  -4   4   3         57.21         58.06         2.53 o                         
  -3   4   3        820.24        845.04        19.36 o                         
  -2   4   3       1349.41       1391.19        27.41 o                         
  -1   4   3         87.80         93.73         2.75 o                         
   0   4   3        385.61        411.45         9.00 o                         
   1   4   3       1117.33       1141.54        32.01 o                         
   2   4   3          0.55          0.84         1.17 o                         
   3   4   3          9.86          6.30         1.40 o                         
   4   4   3        214.27        230.66         5.21 o                         
   5   4   3         68.13         70.86         4.06 o                         
   6   4   3         24.46         20.29         2.21 o                         
   7   4   3         58.94         57.13         3.35 o                         
   8   4   3          1.41          0.27         1.90 o                         
   9   4   3          0.00         -1.75         1.77 o                         
  -9   5   3          0.14          0.05         2.29 o                         
  -8   5   3         28.72         31.83         3.08 o                         
  -7   5   3          4.54          3.17         1.45 o                         
  -6   5   3         21.10         19.42         1.76 o                         
  -5   5   3         54.06         48.16         2.14 o                         
  -4   5   3        120.46        129.73         4.08 o                         
  -3   5   3        392.89        427.00        10.78 o                         
  -2   5   3        107.82        115.43         3.27 o                         
  -1   5   3         26.20         23.18         1.54 o                         
   0   5   3       1996.59       2188.72        42.99 o                         
   1   5   3        211.41        193.80         4.70 o                         
   2   5   3       1467.20       1566.18        32.56 o                         
   3   5   3         13.67         13.33         1.30 o                         
   4   5   3         53.65         48.41         2.13 o                         
   5   5   3         18.26         18.34         2.12 o                         
   6   5   3         73.96         67.41         3.59 o                         
   7   5   3          1.70         -2.14         2.14 o                         
   8   5   3          1.85          1.77         2.61 o                         
  -9   6   3          2.23         -3.01         5.24 o                         
  -8   6   3          1.64         -1.31         2.47 o                         
  -7   6   3          0.53         -1.14         1.14 o                         
  -6   6   3         16.72         11.49         1.62 o                         
  -5   6   3         88.99         78.67         3.16 o                         
  -4   6   3        136.88        148.16         4.30 o                         
  -3   6   3         47.83         40.13         1.85 o                         
  -2   6   3         63.69         50.02         2.09 o                         
  -1   6   3        253.29        305.40         6.80 o                         
   0   6   3          5.18         10.06         1.46 o                         
   1   6   3        351.30        414.82         8.92 o                         
   2   6   3        120.31        130.62         3.95 o                         
   3   6   3       2331.93       2380.18        44.56 o                         
   4   6   3        117.85        117.74         4.61 o                         
   5   6   3         20.33         13.65         1.86 o                         
   6   6   3          1.10         -1.43         1.43 o                         
   7   6   3         33.41         29.01         2.80 o                         
   8   6   3         22.83         18.51         2.95 o                         
  -8   7   3          0.01         -0.70         1.96 o                         
  -7   7   3          9.13          5.92         1.55 o                         
  -6   7   3         40.01         33.56         2.13 o                         
  -5   7   3         65.19         63.54         3.01 o                         
  -4   7   3        133.91        141.27         4.44 o                         
  -3   7   3          6.55          6.72         1.34 o                         
  -2   7   3         25.49         18.61         1.78 o                         
  -1   7   3         34.43         32.12         1.82 o                         
   0   7   3       1046.43       1091.89        23.12 o                         
   1   7   3        121.52        129.98         4.00 o                         
   2   7   3        351.98        358.51         8.38 o                         
   3   7   3        415.68        437.76         8.97 o                         
   4   7   3         28.10         20.75         2.76 o                         
   5   7   3          3.21         -1.93         1.93 o                         
   6   7   3          6.97          4.01         1.81 o                         
   7   7   3          2.28         -1.58         2.20 o                         
   8   7   3         13.10         16.24         3.22 o                         
  -8   8   3          0.01          2.92         1.63 o                         
  -7   8   3          1.63          0.07         1.70 o                         
  -6   8   3         25.97         26.34         2.17 o                         
  -5   8   3          1.64         -1.80         1.80 o                         
  -4   8   3         29.50         30.85         2.23 o                         
  -3   8   3         18.87         17.69         1.69 o                         
  -2   8   3         16.78          9.18         1.69 o                         
  -1   8   3          0.00         -1.56         1.56 o                         
   0   8   3         75.53         71.68         3.40 o                         
   1   8   3        163.84        161.31         4.54 o                         
   2   8   3          7.34          3.73         1.53 o                         
   3   8   3         41.34         37.71         2.26 o                         
   4   8   3        115.59        104.26         4.57 o                         
   5   8   3         30.40         26.66         1.86 o                         
   6   8   3          0.03          2.11         1.97 o                         
   7   8   3         10.76          9.76         2.56 o                         
  -8   9   3         26.68         23.52         2.47 o                         
  -7   9   3          0.60          9.72         2.53 o                         
  -6   9   3          0.49          6.26         2.24 o                         
  -5   9   3          4.34          5.53         2.08 o                         
  -4   9   3          5.89          3.41         1.42 o                         
  -3   9   3          5.66          5.54         1.68 o                         
  -2   9   3         95.09         79.94         3.24 o                         
  -1   9   3        209.06        210.25         5.81 o                         
   0   9   3         51.00         54.12         2.65 o                         
   1   9   3        104.18         71.65         4.34 o                         
   2   9   3          0.09         -1.73         1.73 o                         
   3   9   3         10.87          0.06         1.74 o                         
   4   9   3         65.97         59.96         3.06 o                         
   5   9   3         18.45         17.36         1.88 o                         
   6   9   3         54.27         54.96         3.81 o                         
   7   9   3          9.82         15.00         2.87 o                         
  -7  10   3        112.12        163.18         6.46 o                         
  -6  10   3        120.06        153.10         5.34 o                         
  -5  10   3         12.69         17.91         2.43 o                         
  -4  10   3        130.65        135.27         4.25 o                         
  -3  10   3         84.98         70.33         3.03 o                         
  -2  10   3        405.08        454.88        10.23 o                         
  -1  10   3        798.53        789.05        17.74 o                         
   0  10   3          1.42         -2.07         2.07 o                         
   1  10   3          1.90         -1.92         1.92 o                         
   2  10   3        359.96        360.33         8.99 o                         
   3  10   3          9.52          5.46         1.96 o                         
   4  10   3         18.95         21.37         2.24 o                         
   5  10   3          3.05          6.87         1.96 o                         
   6  10   3          9.38         15.22         2.17 o                         
   7  10   3          0.04          2.41         2.30 o                         
  -7  11   3          7.92         15.61         2.73 o                         
  -6  11   3          0.11          6.19         2.25 o                         
  -5  11   3          7.80         14.84         2.49 o                         
  -4  11   3          0.03          7.22         1.82 o                         
  -3  11   3        122.15        164.40         5.89 o                         
  -2  11   3        195.99        271.72         6.81 o                         
  -1  11   3         25.54         19.45         2.30 o                         
   0  11   3         60.61         42.27         2.82 o                         
   1  11   3         48.29         32.62         2.75 o                         
   2  11   3         21.86          7.63         2.25 o                         
   3  11   3         18.79         17.53         2.42 o                         
   4  11   3         36.86         31.39         2.31 o                         
   5  11   3          1.72          3.97         2.01 o                         
   6  11   3          6.69          7.70         2.46 o                         
  -6  12   3          1.60          6.45         3.44 o                         
  -5  12   3         55.78         60.34         3.58 o                         
  -4  12   3         10.89         14.21         2.09 o                         
  -3  12   3          0.12          8.13         2.10 o                         
  -2  12   3          0.07          5.21         2.04 o                         
  -1  12   3        235.78        243.32         6.43 o                         
   0  12   3        220.73        198.94         6.24 o                         
   1  12   3        147.05        123.75         4.59 o                         
   2  12   3         84.24         73.61         4.59 o                         
   3  12   3         39.13         32.22         2.76 o                         
   4  12   3         55.06         58.97         3.02 o                         
   5  12   3         17.71         14.63         2.84 o                         
  -5  13   3          4.61         -0.76         2.45 o                         
  -4  13   3          0.02         -0.57         2.04 o                         
  -3  13   3         10.38         10.97         2.26 o                         
  -2  13   3          0.38         -0.73         2.17 o                         
  -1  13   3          6.91          1.22         2.17 o                         
   0  13   3          1.38         -1.98         1.98 o                         
   1  13   3         12.01         15.79         2.37 o                         
   2  13   3        111.88        128.25         5.93 o                         
   3  13   3          0.87         -0.23         2.33 o                         
   4  13   3          2.61          7.87         2.02 o                         
  -4  14   3          0.00          1.32         2.12 o                         
  -3  14   3         27.92         25.12         2.58 o                         
  -2  14   3         35.85         32.47         2.80 o                         
  -1  14   3          2.17         -2.17         2.17 o                         
   0  14   3          0.27         -2.18         2.18 o                         
   1  14   3          3.49         -1.00         2.21 o                         
   2  14   3          7.25         13.43         2.25 o                         
   3  14   3         27.67         25.07         2.68 o                         
  -2  15   3          0.01         -0.54         3.26 o                         
  -1  15   3          3.81          2.68         2.74 o                         
   0  15   3         23.35         31.65         2.92 o                         
   1  15   3          4.34          9.85         2.52 o                         
   0 -16   4          0.00          1.16         5.18 o                         
  -3 -15   4         29.62         24.67         2.57 o                         
  -2 -15   4          0.03          0.56         2.31 o                         
  -1 -15   4          3.81          4.98         2.49 o                         
   0 -15   4          0.05         -2.41         2.41 o                         
   1 -15   4          4.93          0.12         3.35 o                         
   2 -15   4         26.00         19.65         2.75 o                         
   3 -15   4         12.09         10.03         2.89 o                         
  -4 -14   4          4.36          5.85         2.40 o                         
  -3 -14   4          6.77          7.80         2.08 o                         
  -2 -14   4          0.06         -2.06         2.06 o                         
  -1 -14   4          0.22         -2.18         2.18 o                         
   0 -14   4         35.34         23.62         2.55 o                         
   1 -14   4         89.40         72.11         4.25 o                         
   2 -14   4         60.55         54.23         3.36 o                         
   3 -14   4          2.38         -1.54         2.31 o                         
   4 -14   4          1.83         -2.44         2.44 o                         
  -5 -13   4         10.35         10.43         2.32 o                         
  -4 -13   4         22.25         23.10         2.57 o                         
  -3 -13   4         24.95         21.53         2.26 o                         
  -2 -13   4        187.04        211.96         6.18 o                         
  -1 -13   4          5.97          1.96         2.18 o                         
   0 -13   4        331.18        341.39         8.61 o                         
   1 -13   4         11.20          3.25         2.27 o                         
   2 -13   4         32.28         27.95         2.57 o                         
   3 -13   4          1.85         -2.14         2.14 o                         
   4 -13   4          1.26         -0.64         2.41 o                         
   5 -13   4          6.73          7.48         2.23 o                         
  -6 -12   4          1.45          0.56         3.77 o                         
  -5 -12   4          1.72         -0.61         1.73 o                         
  -4 -12   4         39.46         40.17         2.76 o                         
  -3 -12   4          1.09         -0.87         1.81 o                         
  -2 -12   4        199.86        196.98         5.83 o                         
  -1 -12   4         19.88         11.29         2.89 o                         
   0 -12   4         11.90         11.85         2.39 o                         
   1 -12   4         92.59        107.34         5.83 o                         
   2 -12   4         50.48         50.03         2.83 o                         
   3 -12   4         12.82          8.29         2.17 o                         
   4 -12   4          2.55         -1.04         2.02 o                         
   5 -12   4          2.83         -1.17         2.15 o                         
   6 -12   4          1.57         -2.47         2.47 o                         
  -7 -11   4          4.37          1.52         2.77 o                         
  -6 -11   4         15.18         13.64         2.62 o                         
  -5 -11   4         60.29         63.41         3.21 o                         
  -4 -11   4         17.14         13.21         2.16 o                         
  -3 -11   4        307.27        342.89         8.50 o                         
  -2 -11   4        249.11        246.18         7.51 o                         
  -1 -11   4         18.81         29.52         2.76 o                         
   0 -11   4        260.71        297.32         8.32 o                         
   1 -11   4         23.83         25.90         2.36 o                         
   2 -11   4         40.34         43.39         2.72 o                         
   3 -11   4          0.06          2.34         1.99 o                         
   4 -11   4          5.61          4.61         2.03 o                         
   5 -11   4          2.60         -0.55         1.71 o                         
   6 -11   4          2.38          2.14         2.44 o                         
  -7 -10   4          5.21          1.51         2.22 o                         
  -6 -10   4          6.03          8.71         2.36 o                         
  -5 -10   4          2.83          1.41         2.30 o                         
  -4 -10   4        152.18        160.19         5.31 o                         
  -3 -10   4         11.22         10.09         2.11 o                         
  -2 -10   4        341.12        368.61        11.44 o                         
  -1 -10   4        820.24        856.59        18.61 o                         
   0 -10   4         15.04         16.99         2.10 o                         
   1 -10   4         40.15         33.77         2.35 o                         
   2 -10   4          4.67          4.46         1.79 o                         
   3 -10   4          0.72         -1.76         1.82 o                         
   4 -10   4         30.37         34.74         2.37 o                         
   5 -10   4          4.40          0.73         1.38 o                         
   6 -10   4         16.65         12.29         2.70 o                         
   7 -10   4          0.74         -0.80         2.34 o                         
  -8  -9   4         10.17          8.76         2.91 o                         
  -7  -9   4          4.86          1.06         2.83 o                         
  -6  -9   4         16.91         14.79         2.41 o                         
  -5  -9   4          0.54         -2.10         2.10 o                         
  -4  -9   4        161.93        185.13         5.33 o                         
  -3  -9   4        201.62        190.51         5.85 o                         
  -2  -9   4         10.15         12.25         1.81 o                         
  -1  -9   4          2.43          3.67         1.64 o                         
   0  -9   4         34.54         28.05         2.06 o                         
   1  -9   4        168.67        168.50         4.70 o                         
   2  -9   4        131.62        138.29         3.96 o                         
   3  -9   4          7.47          3.87         1.72 o                         
   4  -9   4          0.01         -0.40         1.64 o                         
   5  -9   4         50.39         46.39         2.84 o                         
   6  -9   4         21.55         15.27         2.59 o                         
   7  -9   4         22.42         15.88         2.70 o                         
  -8  -8   4          6.32          6.19         2.83 o                         
  -7  -8   4          1.19          2.43         2.00 o                         
  -6  -8   4         83.89         99.03         4.43 o                         
  -5  -8   4          2.70         21.24         2.38 o                         
  -4  -8   4        504.36        516.30        12.36 o                         
  -3  -8   4        552.10        552.24        14.52 o                         
  -2  -8   4         33.69         30.92         1.89 o                         
  -1  -8   4          1.04         -0.73         1.46 o                         
   0  -8   4         46.45         46.49         2.13 o                         
   1  -8   4        157.15        153.96         4.07 o                         
   2  -8   4        323.53        350.00         7.32 o                         
   3  -8   4        112.81        114.37         3.59 o                         
   4  -8   4        101.02        109.67         3.57 o                         
   5  -8   4         16.09         14.75         2.15 o                         
   6  -8   4          5.80          0.93         2.08 o                         
   7  -8   4          0.72         -1.82         2.19 o                         
   8  -8   4          7.18          6.08         2.17 o                         
  -8  -7   4         17.33         18.55         1.83 o                         
  -7  -7   4         26.36         18.50         2.00 o                         
  -6  -7   4        152.34        175.23         6.31 o                         
  -5  -7   4         78.46         94.09         4.67 o                         
  -4  -7   4         10.41         11.39         1.20 o                         
  -3  -7   4         47.85         45.79         2.24 o                         
  -2  -7   4         93.08         74.43         2.65 o                         
  -1  -7   4        358.46        369.93         9.61 o                         
   0  -7   4        332.01        327.57         7.26 o                         
   1  -7   4        787.21        828.19        16.92 o                         
   2  -7   4        338.96        358.59         7.62 o                         
   3  -7   4          2.17         -1.31         1.31 o                         
   4  -7   4         21.97         19.88         1.60 o                         
   5  -7   4         24.56         27.63         2.28 o                         
   6  -7   4          0.41         -2.30         2.30 o                         
   7  -7   4          5.55          0.99         2.13 o                         
   8  -7   4          1.82          1.75         2.49 o                         
  -9  -6   4          2.32          5.92         3.10 o                         
  -8  -6   4         14.16          9.85         1.96 o                         
  -7  -6   4        159.79        155.79         5.31 o                         
  -6  -6   4        162.77        161.43         5.46 o                         
  -5  -6   4         85.96         88.69         4.51 o                         
  -4  -6   4          0.05         -1.56         1.56 o                         
  -3  -6   4         12.74         21.69         1.53 o                         
  -2  -6   4        267.33        235.88         6.08 o                         
  -1  -6   4       1043.92       1086.62        24.19 o                         
   0  -6   4         87.37         67.98         2.58 o                         
   1  -6   4        103.75        101.46         3.20 o                         
   2  -6   4        542.92        513.33         9.88 o                         
   3  -6   4        151.60        163.47         3.98 o                         
   4  -6   4          3.31          0.54         1.20 o                         
   5  -6   4          1.89         -1.65         1.65 o                         
   6  -6   4          9.05         -2.20         3.45 o                         
   7  -6   4         19.29         10.82         2.35 o                         
   8  -6   4          0.32         -1.98         1.98 o                         
  -9  -5   4         27.79         28.38         3.84 o                         
  -8  -5   4          9.49          9.20         1.83 o                         
  -7  -5   4        113.87        106.47         3.84 o                         
  -6  -5   4         63.72         57.22         2.88 o                         
  -5  -5   4         52.35         47.88         2.30 o                         
  -4  -5   4         15.16         20.22         1.85 o                         
  -3  -5   4        764.52        860.52        26.31 o                         
  -2  -5   4        311.66        294.24         7.06 o                         
  -1  -5   4         95.84         89.51         3.09 o                         
   0  -5   4        612.95        646.19        15.68 o                         
   1  -5   4        326.37        277.82         6.80 o                         
   2  -5   4        118.88        137.82         3.44 o                         
   3  -5   4        129.31        127.95         3.39 o                         
   4  -5   4          5.65         -1.10         1.10 o                         
   5  -5   4         13.56         15.99         1.74 o                         
   6  -5   4          5.72         -0.89         2.55 o                         
   7  -5   4          0.43         -0.99         1.68 o                         
   8  -5   4         14.20          9.67         2.37 o                         
   9  -5   4          0.23          4.97         1.67 o                         
  -9  -4   4         12.96         14.58         2.10 o                         
  -8  -4   4          9.67          6.32         1.96 o                         
  -7  -4   4         19.54         17.15         1.62 o                         
  -6  -4   4          0.28         -1.02         1.02 o                         
  -5  -4   4         89.54         87.34         2.88 o                         
  -4  -4   4          3.27          3.95         0.90 o                         
  -3  -4   4        546.54        602.79        17.15 o                         
  -2  -4   4       1269.70       1500.79        35.16 o                         
  -1  -4   4        456.42        458.59         9.38 o                         
   0  -4   4        143.70        119.03         3.05 o                         
   1  -4   4          6.84         -0.42         1.16 o                         
   2  -4   4       1463.35       1414.54        28.88 o                         
   3  -4   4          4.44          9.26         1.93 o                         
   4  -4   4        200.92        234.78         5.70 o                         
   5  -4   4         10.18         17.20         1.71 o                         
   6  -4   4         71.93         70.23         4.62 o                         
   7  -4   4          0.49          0.41         1.61 o                         
   8  -4   4          2.50          6.74         1.79 o                         
   9  -4   4         10.10         10.40         2.49 o                         
  -9  -3   4          1.47          2.54         2.42 o                         
  -8  -3   4          0.24         -1.50         1.50 o                         
  -7  -3   4         22.10         20.75         1.57 o                         
  -6  -3   4         30.48         29.00         1.19 o                         
  -5  -3   4          1.20         -0.83         0.83 o                         
  -4  -3   4         93.09         93.30         3.36 o                         
  -3  -3   4        330.46        320.72        10.75 o                         
  -2  -3   4       3042.44       2938.96        80.96 o                         
  -1  -3   4       1990.11       2087.02        52.52 o                         
   0  -3   4       2890.19       2750.65        64.22 o                         
   1  -3   4         60.84         82.62         2.45 o                         
   2  -3   4       1892.03       1922.29        36.02 o                         
   3  -3   4       1359.87       1294.16        25.64 o                         
   4  -3   4       5878.03       6341.70       130.16 o                         
   5  -3   4         11.64         18.54         1.90 o                         
   6  -3   4        125.55        143.55         4.16 o                         
   7  -3   4          8.68         17.56         2.02 o                         
   8  -3   4          1.84          3.96         1.70 o                         
   9  -3   4          1.44          2.80         2.14 o                         
  -9  -2   4          6.21          6.08         1.47 o                         
  -8  -2   4          0.21          0.04         1.32 o                         
  -7  -2   4         22.04          8.61         5.88 o                         
  -6  -2   4        276.25        278.28        13.75 o                         
  -5  -2   4        134.17        130.58         4.09 o                         
  -4  -2   4         82.74         99.53         3.32 o                         
  -3  -2   4        208.76        206.00         7.63 o                         
  -2  -2   4         90.45         91.81         2.66 o                         
   0  -2   4        166.15        133.91         3.21 o                         
   1  -2   4          0.50          3.00         1.01 o                         
   2  -2   4         12.69         12.70         1.46 o                         
   3  -2   4        660.71        682.80        13.15 o                         
   4  -2   4      10635.51      10701.09       294.26 o                         
   5  -2   4        132.91        150.75         5.02 o                         
   6  -2   4        159.90        177.36         5.29 o                         
   7  -2   4         86.94        110.08         4.14 o                         
   8  -2   4          3.02          5.26         1.82 o                         
   9  -2   4          0.49          2.36         1.58 o                         
  -9  -1   4          0.00         -2.59         3.77 o                         
  -8  -1   4         11.45         11.55         4.20 o                         
  -7  -1   4          3.38         -3.80         3.80 o                         
  -6  -1   4        103.67         95.27         7.69 o                         
  -5  -1   4        425.48        407.60        17.87 o                         
  -4  -1   4        937.85        926.34        28.58 o                         
  -3  -1   4        447.56        439.18        11.27 o                         
  -2  -1   4       1387.73       1417.46        50.63 o                         
   0  -1   4       2159.25       2060.08        40.16 o                         
   1  -1   4        299.77        297.66         6.28 o                         
   2  -1   4       1330.32       1290.35        24.23 o                         
   3  -1   4        205.50        206.23         4.55 o                         
   4  -1   4        349.44        418.31         9.93 o                         
   5  -1   4         10.43         10.58         2.07 o                         
   6  -1   4         51.51         48.54         2.52 o                         
   7  -1   4          0.80          3.50         1.73 o                         
   8  -1   4          0.00         -0.71         1.62 o                         
   9  -1   4          0.46         -0.73         1.52 o                         
  -9   0   4          1.31          0.82         4.21 o                         
  -8   0   4          3.82          1.26         4.23 o                         
  -7   0   4          1.36         -4.19         4.19 o                         
  -6   0   4        115.63         92.99         7.66 o                         
  -5   0   4        188.11        160.33         9.63 o                         
  -4   0   4        209.63        180.73         6.11 o                         
  -3   0   4         58.98         52.07         3.65 o                         
  -2   0   4        678.86        715.82        19.89 o                         
  -1   0   4        971.10        960.94        21.10 o                         
   0   0   4        455.78        482.71        10.26 o                         
   1   0   4        497.72        458.13        10.41 o                         
   2   0   4          0.40          0.39         1.14 o                         
   3   0   4        720.64        633.54        12.19 o                         
   4   0   4         12.78         18.35         1.91 o                         
   5   0   4        129.46        157.79         4.97 o                         
   6   0   4          4.88          2.99         1.63 o                         
   7   0   4          0.78         -1.53         1.67 o                         
   8   0   4          1.07          0.08         1.65 o                         
   9   0   4          1.34         -1.43         1.43 o                         
  -9   1   4         17.85         24.60         5.72 o                         
  -8   1   4         32.08         24.74         5.33 o                         
  -7   1   4         85.47         69.20         6.98 o                         
  -6   1   4        166.12        156.47        12.14 o                         
  -5   1   4        241.28        229.81        14.71 o                         
  -4   1   4         19.34         14.99         1.15 o                         
  -3   1   4        445.77        462.93        11.05 o                         
  -2   1   4       2027.73       2039.64        56.22 o                         
  -1   1   4         15.27         14.75         0.99 o                         
   0   1   4         16.54          5.26         0.99 o                         
   1   1   4         54.69         59.44         2.14 o                         
   2   1   4        418.78        432.07         9.44 o                         
   3   1   4        122.06        151.11         4.57 o                         
   4   1   4         56.99         47.19         2.66 o                         
   5   1   4          9.60          7.54         2.02 o                         
   6   1   4         58.82         66.48         3.25 o                         
   7   1   4          1.00         -1.73         1.73 o                         
   8   1   4         10.95          7.85         1.95 o                         
   9   1   4          0.10         -1.61         2.63 o                         
  -9   2   4          2.24          3.05         4.80 o                         
  -8   2   4          9.34          2.40         6.65 o                         
  -7   2   4         98.58        100.23         9.05 o                         
  -6   2   4        109.80        112.09         8.92 o                         
  -5   2   4          1.16          0.32         1.29 o                         
  -4   2   4        192.74        203.92         5.14 o                         
  -3   2   4         46.78         51.39         2.10 o                         
  -2   2   4        848.63        865.91        19.04 o                         
  -1   2   4        731.42        703.59        18.83 o                         
   0   2   4        942.84        915.26        19.11 o                         
   1   2   4         32.07         46.00         2.03 o                         
   2   2   4        221.90        219.22         5.00 o                         
   3   2   4        108.44        112.00         3.17 o                         
   4   2   4         38.41         36.65         1.69 o                         
   5   2   4          2.39          3.32         1.76 o                         
   6   2   4         47.12         42.67         2.90 o                         
   7   2   4          3.13         -1.86         1.86 o                         
   8   2   4          1.83          2.46         2.23 o                         
   9   2   4          1.07          2.59         2.15 o                         
  -9   3   4         20.57         18.13         6.69 o                         
  -8   3   4          9.60          2.38         5.28 o                         
  -7   3   4          0.03         -5.99         7.68 o                         
  -6   3   4         32.49         31.37         1.47 o                         
  -5   3   4        410.07        394.58         9.10 o                         
  -4   3   4          0.21         -0.94         0.94 o                         
  -3   3   4         64.82         68.72         2.79 o                         
  -2   3   4       1499.86       1587.13        31.11 o                         
  -1   3   4        532.90        600.29        12.78 o                         
   0   3   4       2905.29       2877.16        56.19 o                         
   1   3   4        803.78        774.16        16.37 o                         
   2   3   4         77.50         78.22         3.22 o                         
   3   3   4        618.55        595.16        12.87 o                         
   4   3   4        470.58        488.04        10.17 o                         
   5   3   4         10.12          9.61         1.70 o                         
   6   3   4         99.08         99.27         3.97 o                         
   7   3   4          9.54          7.46         1.94 o                         
   8   3   4          1.75          0.52         1.92 o                         
   9   3   4          0.10         -0.45         3.48 o                         
  -9   4   4         82.69         93.53        10.36 o                         
  -8   4   4         12.25         11.48         2.03 o                         
  -7   4   4         25.54         21.13         2.20 o                         
  -6   4   4          0.13         -0.71         0.71 o                         
  -5   4   4         44.44         37.94         1.77 o                         
  -4   4   4        178.90        174.37         5.04 o                         
  -3   4   4        121.85        135.84         4.00 o                         
  -2   4   4        678.82        725.96        14.61 o                         
  -1   4   4        634.68        702.72        15.00 o                         
   0   4   4        169.53        165.41         4.34 o                         
   1   4   4         31.59         39.57         1.81 o                         
   2   4   4        326.45        360.64         7.37 o                         
   3   4   4         67.69         75.40         2.82 o                         
   4   4   4        362.19        374.70         8.49 o                         
   5   4   4        190.56        196.62         6.03 o                         
   6   4   4         18.64          8.56         2.26 o                         
   7   4   4          0.25         -1.26         2.07 o                         
   8   4   4          5.44          6.26         2.42 o                         
  -9   5   4         19.74         25.50         3.19 o                         
  -8   5   4          8.14          8.41         2.92 o                         
  -7   5   4         27.64         21.73         2.26 o                         
  -6   5   4         38.11         25.32         1.98 o                         
  -5   5   4          8.74          7.25         1.35 o                         
  -4   5   4        163.53        161.73         6.52 o                         
  -3   5   4       1621.68       1699.50        35.21 o                         
  -2   5   4        226.80        247.58         5.95 o                         
  -1   5   4        356.51        369.42         7.95 o                         
   0   5   4       1784.75       1751.58        36.37 o                         
   1   5   4        129.10        114.70         3.45 o                         
   2   5   4        146.46        160.74         4.85 o                         
   3   5   4         30.02         31.35         1.69 o                         
   4   5   4        386.92        386.85         8.79 o                         
   5   5   4        111.34        110.06         4.53 o                         
   6   5   4          8.96          4.11         2.14 o                         
   7   5   4         13.11          3.31         2.37 o                         
   8   5   4          1.00         -2.44         2.44 o                         
  -9   6   4          4.12         -1.10         4.23 o                         
  -8   6   4          5.74          5.00         2.28 o                         
  -7   6   4          4.28         -0.52         2.21 o                         
  -6   6   4         26.76         20.98         1.74 o                         
  -5   6   4          6.59         -0.95         1.50 o                         
  -4   6   4         59.92         56.14         2.74 o                         
  -3   6   4          2.63         -1.06         1.06 o                         
  -2   6   4          2.36         -0.93         1.25 o                         
  -1   6   4         61.26         69.03         2.61 o                         
   0   6   4         62.80         59.98         2.47 o                         
   1   6   4          4.92          1.46         1.38 o                         
   2   6   4         33.56         25.26         1.70 o                         
   3   6   4         47.64         46.27         2.49 o                         
   4   6   4          3.21         -1.37         1.37 o                         
   5   6   4          0.64         -2.27         2.27 o                         
   6   6   4         36.72         32.68         2.77 o                         
   7   6   4         61.58         63.10         4.16 o                         
   8   6   4         16.45         23.28         3.19 o                         
  -8   7   4          0.04         -1.40         3.37 o                         
  -7   7   4          7.23          3.89         2.03 o                         
  -6   7   4         38.12         34.64         2.17 o                         
  -5   7   4          0.77         -1.52         1.79 o                         
  -4   7   4        106.01        102.06         3.92 o                         
  -3   7   4         48.85         42.21         2.08 o                         
  -2   7   4          1.36         -1.32         1.32 o                         
  -1   7   4         13.65         14.60         1.61 o                         
   0   7   4        153.95        153.24         5.31 o                         
   1   7   4         86.79        120.84         3.81 o                         
   2   7   4        513.13        528.53        12.49 o                         
   3   7   4         49.85         52.66         2.34 o                         
   4   7   4         26.39         15.36         2.82 o                         
   5   7   4          8.41          5.22         2.23 o                         
   6   7   4        125.77        133.39         5.32 o                         
   7   7   4          0.61          2.59         2.49 o                         
   8   7   4         44.45         44.14         5.49 o                         
  -8   8   4          0.04         -1.04         2.38 o                         
  -7   8   4         25.64         27.30         2.14 o                         
  -6   8   4         26.09         30.76         2.27 o                         
  -5   8   4          6.12          3.65         1.90 o                         
  -4   8   4         71.84         79.42         3.49 o                         
  -3   8   4         29.78         24.84         1.89 o                         
  -2   8   4        190.03        198.92         5.20 o                         
  -1   8   4          0.00         -1.62         1.62 o                         
   0   8   4        151.58        129.31         4.11 o                         
   1   8   4        354.32        341.71         8.21 o                         
   2   8   4        102.80         93.51         3.55 o                         
   3   8   4         68.47         60.22         2.58 o                         
   4   8   4         33.12         23.31         2.20 o                         
   5   8   4          0.11         -1.52         1.52 o                         
   6   8   4         14.57         18.25         2.08 o                         
   7   8   4         23.46         24.44         2.88 o                         
  -8   9   4          0.13          3.52         2.47 o                         
  -7   9   4          0.14          3.25         1.98 o                         
  -6   9   4        292.13        358.39         9.63 o                         
  -5   9   4         47.39         48.29         2.85 o                         
  -4   9   4        192.80        200.31         5.51 o                         
  -3   9   4         50.78         52.95         2.52 o                         
  -2   9   4          8.13          4.43         1.83 o                         
  -1   9   4         84.18         91.08         3.58 o                         
   0   9   4          9.69         20.31         2.08 o                         
   1   9   4         78.86         73.10         3.21 o                         
   2   9   4         46.19         33.58         2.35 o                         
   3   9   4         47.13         36.16         2.29 o                         
   4   9   4         33.92         25.74         2.54 o                         
   5   9   4         14.11         16.16         1.92 o                         
   6   9   4        198.56        223.59         7.30 o                         
   7   9   4         23.85         25.07         4.33 o                         
  -7  10   4         34.82         42.97         2.77 o                         
  -6  10   4         11.65         23.06         3.05 o                         
  -5  10   4        159.65        197.66         6.53 o                         
  -4  10   4        510.44        588.49        12.17 o                         
  -3  10   4          0.99          1.15         2.30 o                         
  -2  10   4        753.96        807.75        18.85 o                         
  -1  10   4        482.38        532.23        13.08 o                         
   0  10   4          2.80         -2.08         2.08 o                         
   1  10   4        456.49        427.58        10.36 o                         
   2  10   4          0.13         -1.91         1.91 o                         
   3  10   4          3.28          0.46         1.90 o                         
   4  10   4          5.09          3.06         2.16 o                         
   5  10   4         17.66         22.69         2.21 o                         
   6  10   4         55.59         57.03         3.57 o                         
  -7  11   4          0.03          2.76         3.89 o                         
  -6  11   4         54.65         53.61         3.98 o                         
  -5  11   4         84.15        111.36         4.93 o                         
  -4  11   4         17.02         21.03         2.04 o                         
  -3  11   4         70.18         67.96         3.11 o                         
  -2  11   4        642.78        716.36        15.28 o                         
  -1  11   4        223.34        203.21         6.26 o                         
   0  11   4        320.06        312.69         8.26 o                         
   1  11   4        120.65         95.27         4.57 o                         
   2  11   4         12.46         10.77         2.46 o                         
   3  11   4         52.16         49.47         2.83 o                         
   4  11   4         16.68         20.01         2.33 o                         
   5  11   4          0.17          0.62         2.02 o                         
   6  11   4          7.62          7.18         1.92 o                         
  -6  12   4          1.07          2.04         2.86 o                         
  -5  12   4          1.70          2.83         2.57 o                         
  -4  12   4          9.15          4.34         1.99 o                         
  -3  12   4          1.97         -0.25         2.02 o                         
  -2  12   4         16.64         12.31         2.28 o                         
  -1  12   4         16.65         23.23         2.45 o                         
   0  12   4          3.67          0.59         2.09 o                         
   1  12   4         29.32         15.43         2.53 o                         
   2  12   4         87.81         64.95         3.43 o                         
   3  12   4          1.58          3.66         2.07 o                         
   4  12   4          2.85          1.43         2.10 o                         
   5  12   4          9.94          9.74         2.20 o                         
  -5  13   4         31.02         30.82         3.12 o                         
  -4  13   4          0.54         -2.10         2.10 o                         
  -3  13   4         45.92         44.94         2.84 o                         
  -2  13   4          3.45          3.21         2.20 o                         
  -1  13   4         50.29         38.99         2.83 o                         
   0  13   4         36.64         35.58         2.95 o                         
   1  13   4         63.11         55.16         3.09 o                         
   2  13   4         16.58         21.90         2.56 o                         
   3  13   4         19.67         26.56         2.99 o                         
   4  13   4         24.60         30.31         2.56 o                         
  -4  14   4          0.06         -2.29         2.29 o                         
  -3  14   4         45.85         52.33         3.53 o                         
  -2  14   4          3.48          3.04         2.43 o                         
  -1  14   4          1.30         -2.21         2.21 o                         
   0  14   4          0.70         -1.57         2.40 o                         
   1  14   4          0.31         -2.22         2.22 o                         
   2  14   4         16.82         28.58         2.81 o                         
   3  14   4          4.45          7.69         2.44 o                         
  -2  15   4          5.20          2.42         3.27 o                         
  -1  15   4          1.45          2.92         2.69 o                         
   0  15   4          1.54          4.37         2.39 o                         
   1  15   4          7.67         14.03         3.08 o                         
  -3 -15   5          8.42          3.83         2.75 o                         
  -2 -15   5         10.19         11.19         2.48 o                         
  -1 -15   5          7.13          5.80         2.46 o                         
   0 -15   5         37.32         37.22         3.89 o                         
   1 -15   5          2.50         -1.03         2.81 o                         
   2 -15   5          1.81          0.81         2.52 o                         
   3 -15   5          9.63          7.07         3.67 o                         
  -4 -14   5          0.98         -0.25         2.33 o                         
  -3 -14   5          1.09         -1.88         1.88 o                         
  -2 -14   5         20.00         16.61         2.75 o                         
  -1 -14   5          0.89         -2.26         2.26 o                         
   0 -14   5          0.29         -2.33         2.33 o                         
   1 -14   5          7.03          2.44         2.42 o                         
   2 -14   5          0.01          1.14         2.42 o                         
   3 -14   5          0.38         -1.91         2.59 o                         
   4 -14   5         26.45         24.40         2.81 o                         
  -5 -13   5          3.46          4.46         2.56 o                         
  -4 -13   5         10.60          5.12         2.31 o                         
  -3 -13   5          0.16          0.57         1.84 o                         
  -2 -13   5         90.15         89.27         3.71 o                         
  -1 -13   5          4.28         -1.40         2.16 o                         
   0 -13   5         13.69         10.68         2.36 o                         
   1 -13   5          0.42         -1.54         2.19 o                         
   2 -13   5         13.05          9.03         2.39 o                         
   3 -13   5         10.85          8.40         2.42 o                         
   4 -13   5          0.29         -1.68         2.19 o                         
   5 -13   5          1.12          0.16         2.01 o                         
  -6 -12   5         26.89         33.47         3.23 o                         
  -5 -12   5          7.66          9.66         1.82 o                         
  -4 -12   5          0.00         -2.03         2.03 o                         
  -3 -12   5          0.40         -1.82         1.82 o                         
  -2 -12   5          3.98          4.07         2.13 o                         
  -1 -12   5          8.35          3.53         2.30 o                         
   0 -12   5        132.08        139.65         5.69 o                         
   1 -12   5        251.93        280.94         7.78 o                         
   2 -12   5         28.95         25.56         2.66 o                         
   3 -12   5         20.76         24.98         2.57 o                         
   4 -12   5          0.00          0.99         2.23 o                         
   5 -12   5         36.59         40.35         2.92 o                         
   6 -12   5          0.25         -2.61         2.61 o                         
  -7 -11   5          4.37          8.14         2.98 o                         
  -6 -11   5          2.34         -1.29         2.81 o                         
  -5 -11   5         75.27         70.25         2.95 o                         
  -4 -11   5          0.12         -1.89         1.89 o                         
  -3 -11   5        308.85        331.13         7.88 o                         
  -2 -11   5         97.50         94.23         4.02 o                         
  -1 -11   5       1138.25       1146.13        26.22 o                         
   0 -11   5        841.41        907.24        19.89 o                         
   1 -11   5         65.98         92.26         4.61 o                         
   2 -11   5        318.17        356.97         8.58 o                         
   3 -11   5         22.22         18.77         2.24 o                         
   4 -11   5          3.16          2.63         2.06 o                         
   5 -11   5         45.60         36.77         2.40 o                         
   6 -11   5          1.01         -2.52         2.72 o                         
  -7 -10   5          0.77         -2.35         2.35 o                         
  -6 -10   5         22.53         16.51         2.49 o                         
  -5 -10   5         40.69         35.57         4.50 o                         
  -4 -10   5          3.71         -1.83         1.83 o                         
  -3 -10   5        297.06        293.63         7.10 o                         
  -2 -10   5          0.81         -2.27         2.27 o                         
  -1 -10   5         42.88         46.51         2.71 o                         
   0 -10   5        257.65        269.46         8.76 o                         
   1 -10   5         52.82         42.17         2.50 o                         
   2 -10   5         56.79         50.03         2.58 o                         
   3 -10   5         47.30         44.89         2.45 o                         
   4 -10   5         23.81         21.12         2.15 o                         
   5 -10   5         12.42          9.25         1.66 o                         
   6 -10   5         15.28         12.14         2.74 o                         
   7 -10   5          4.46          4.46         2.61 o                         
  -8  -9   5          7.30         11.65         3.22 o                         
  -7  -9   5         15.36         17.50         2.61 o                         
  -6  -9   5         97.09        105.72         5.16 o                         
  -5  -9   5          0.00         -0.29         2.16 o                         
  -4  -9   5        479.14        511.07        11.67 o                         
  -3  -9   5       1309.93       1336.05        31.93 o                         
  -2  -9   5          4.74          8.37         1.63 o                         
  -1  -9   5          0.16         -1.56         1.56 o                         
   0  -9   5          8.88          1.68         1.56 o                         
   1  -9   5         88.21         73.50         3.42 o                         
   2  -9   5          4.56          4.26         1.79 o                         
   3  -9   5         30.26         23.34         2.05 o                         
   4  -9   5         15.84         15.99         1.92 o                         
   5  -9   5          1.34          0.72         1.52 o                         
   6  -9   5          8.79          2.18         2.23 o                         
   7  -9   5          3.66          1.36         2.51 o                         
  -8  -8   5         29.66         29.40         2.66 o                         
  -7  -8   5         14.55         11.17         2.09 o                         
  -6  -8   5         35.00         36.96         3.22 o                         
  -5  -8   5        122.62        130.44         5.13 o                         
  -4  -8   5       1684.29       1663.05        34.83 o                         
  -3  -8   5        260.42        289.48         7.48 o                         
  -2  -8   5        192.68        196.89         5.19 o                         
  -1  -8   5         32.55         36.74         1.91 o                         
   0  -8   5         15.59         10.74         1.65 o                         
   1  -8   5         33.53         37.04         2.08 o                         
   2  -8   5        260.44        265.20         6.21 o                         
   3  -8   5         24.12         24.76         1.90 o                         
   4  -8   5          4.35          2.85         1.63 o                         
   5  -8   5          0.02         -1.95         1.95 o                         
   6  -8   5          6.33          0.81         2.07 o                         
   7  -8   5         11.54          7.08         2.28 o                         
   8  -8   5          0.35         -2.52         2.52 o                         
  -8  -7   5          0.11          0.11         1.80 o                         
  -7  -7   5          2.29          1.69         1.80 o                         
  -6  -7   5         26.85         21.49         2.60 o                         
  -5  -7   5        163.94        181.23         7.19 o                         
  -4  -7   5         22.50         21.54         1.94 o                         
  -3  -7   5         37.33         28.11         1.88 o                         
  -2  -7   5         90.24         82.53         2.76 o                         
  -1  -7   5         46.01         47.22         2.04 o                         
   0  -7   5          3.99          2.15         1.42 o                         
   1  -7   5         71.86         78.11         2.90 o                         
   2  -7   5         15.94         10.51         1.59 o                         
   3  -7   5         21.08         14.85         1.68 o                         
   4  -7   5          2.13         -1.25         1.44 o                         
   5  -7   5          1.17         -1.86         1.86 o                         
   6  -7   5          3.55         -1.73         2.02 o                         
   7  -7   5          3.86          2.34         2.43 o                         
   8  -7   5          1.71         -0.85         2.48 o                         
  -9  -6   5         32.07         25.40         2.19 o                         
  -8  -6   5         29.84         32.91         1.92 o                         
  -7  -6   5          9.47          6.50         1.71 o                         
  -6  -6   5          3.32          3.16         1.97 o                         
  -5  -6   5         37.08         32.02         2.54 o                         
  -4  -6   5        136.56        136.98         5.70 o                         
  -3  -6   5        712.35        697.08        19.97 o                         
  -2  -6   5        252.33        282.07         6.62 o                         
  -1  -6   5        990.07       1027.07        20.51 o                         
   0  -6   5          0.02         -1.28         1.28 o                         
   1  -6   5       1276.03       1315.93        31.96 o                         
   2  -6   5          2.54         -1.38         1.38 o                         
   3  -6   5          0.01         -1.32         1.32 o                         
   4  -6   5          0.02         -1.31         1.31 o                         
   5  -6   5          1.92         -2.12         3.26 o                         
   6  -6   5          0.18         -2.18         2.18 o                         
   7  -6   5         30.78         28.96         2.68 o                         
   8  -6   5          9.42          3.91         2.25 o                         
  -9  -5   5          0.68          2.80         3.96 o                         
  -8  -5   5         47.68         46.91         2.93 o                         
  -7  -5   5          0.12         -1.26         1.26 o                         
  -6  -5   5          0.08         -1.39         1.39 o                         
  -5  -5   5         12.76          9.02         1.60 o                         
  -4  -5   5         26.03         28.70         1.93 o                         
  -3  -5   5         50.67         68.48         2.31 o                         
  -2  -5   5       1728.88       1822.28        39.95 o                         
  -1  -5   5        339.55        383.48         8.56 o                         
   0  -5   5          3.54          0.69         1.29 o                         
   1  -5   5         21.55         14.53         1.53 o                         
   2  -5   5         13.37          9.74         1.49 o                         
   3  -5   5         38.42         32.56         1.78 o                         
   4  -5   5          2.14          5.55         1.34 o                         
   5  -5   5          1.71         -1.76         1.76 o                         
   6  -5   5         71.50         51.30         3.61 o                         
   7  -5   5        105.95        124.75         6.24 o                         
   8  -5   5          3.32          7.60         2.08 o                         
  -9  -4   5          1.81          0.77         1.93 o                         
  -8  -4   5         32.41         30.26         2.87 o                         
  -7  -4   5          1.24         -1.33         1.33 o                         
  -6  -4   5        200.36        208.91         6.00 o                         
  -5  -4   5         73.57         64.41         2.44 o                         
  -4  -4   5          3.97          0.44         1.14 o                         
  -3  -4   5         39.53         39.04         1.88 o                         
  -2  -4   5         11.83         14.89         1.31 o                         
  -1  -4   5       4307.15       4229.35       138.19 o                         
   0  -4   5       2384.53       2335.43        51.21 o                         
   1  -4   5         57.13         46.34         1.93 o                         
   2  -4   5        348.35        369.37         7.61 o                         
   3  -4   5        130.85        106.24         3.21 o                         
   4  -4   5         20.82         27.09         1.70 o                         
   5  -4   5         18.82         20.97         1.98 o                         
   6  -4   5        686.22        726.12        16.10 o                         
   7  -4   5          4.17          8.53         2.00 o                         
   8  -4   5          1.13          8.85         2.08 o                         
  -9  -3   5          0.05          0.48         3.07 o                         
  -8  -3   5         21.11         29.93         2.55 o                         
  -7  -3   5          7.35          5.51         1.15 o                         
  -6  -3   5          4.07          1.13         0.78 o                         
  -5  -3   5        152.08        132.15         4.34 o                         
  -4  -3   5         22.25         20.48         1.40 o                         
  -3  -3   5       1020.32       1172.60        29.79 o                         
  -2  -3   5        587.03        646.75        17.99 o                         
  -1  -3   5          8.06          6.72         1.11 o                         
   0  -3   5       1384.21       1350.74        32.74 o                         
   1  -3   5         59.25         57.80         2.45 o                         
   2  -3   5         17.25         12.34         1.42 o                         
   3  -3   5        497.87        477.48         9.59 o                         
   4  -3   5        189.45        264.32         5.77 o                         
   5  -3   5        173.41        178.70         4.98 o                         
   6  -3   5         18.69         40.23         4.13 o                         
   7  -3   5        101.17        123.32         4.74 o                         
   8  -3   5         69.37         50.31         3.53 o                         
   9  -3   5          0.87          4.47         2.47 o                         
  -9  -2   5         42.88         41.04         2.81 o                         
  -8  -2   5          3.80          3.03         1.66 o                         
  -7  -2   5         54.89         50.91         3.97 o                         
  -6  -2   5         17.34         13.30         1.43 o                         
  -5  -2   5        358.87        375.47        11.86 o                         
  -4  -2   5       1055.97       1165.91        36.07 o                         
  -3  -2   5        135.16        169.90         7.27 o                         
  -2  -2   5        254.75        256.12         7.34 o                         
  -1  -2   5       1499.46       1605.22        37.59 o                         
   0  -2   5       1557.06       1635.04        38.33 o                         
   1  -2   5        876.76        833.23        16.68 o                         
   2  -2   5        297.61        307.36         6.43 o                         
   3  -2   5       1042.53       1080.45        20.53 o                         
   4  -2   5         21.33         35.74         5.88 o                         
   5  -2   5         58.07         56.58         2.47 o                         
   6  -2   5        746.83        770.34        19.18 o                         
   7  -2   5         21.44         29.27         2.38 o                         
   8  -2   5         16.77         14.01         2.17 o                         
   9  -2   5         14.97         11.89         1.99 o                         
  -9  -1   5          3.27          5.23         4.16 o                         
  -8  -1   5          4.57         11.40         4.49 o                         
  -7  -1   5        158.33        158.40        10.64 o                         
  -6  -1   5         66.98         62.48         6.39 o                         
  -5  -1   5          1.79         -0.93         1.23 o                         
  -4  -1   5          4.63          6.34         0.82 o                         
  -3  -1   5         16.41         13.76         1.21 o                         
  -2  -1   5        186.79        240.69         7.08 o                         
  -1  -1   5        114.93        120.22         3.53 o                         
   0  -1   5          0.72         -1.06         1.06 o                         
   1  -1   5         19.55         28.94         1.50 o                         
   2  -1   5        131.24        120.62         3.37 o                         
   3  -1   5       1233.49       1259.00        24.97 o                         
   4  -1   5        112.87        135.52         4.02 o                         
   5  -1   5          0.18          1.87         1.70 o                         
   6  -1   5          6.27          6.40         2.14 o                         
   7  -1   5         35.61         32.29         2.41 o                         
   8  -1   5          7.38          4.80         2.01 o                         
   9  -1   5          1.17         -0.52         2.85 o                         
  -9   0   5          1.67          5.98         4.68 o                         
  -8   0   5         51.83         59.86         6.76 o                         
  -7   0   5          5.76         -3.48         6.48 o                         
  -6   0   5          8.70          3.98         3.93 o                         
  -5   0   5        100.74        107.36         6.24 o                         
  -4   0   5         38.04         24.62         1.09 o                         
  -3   0   5         76.60         75.85         2.67 o                         
  -2   0   5         25.05         38.74         1.55 o                         
  -1   0   5         25.07         15.67         1.23 o                         
   1   0   5        236.97        218.23         4.95 o                         
   2   0   5        172.63        187.38         4.51 o                         
   3   0   5        187.48        197.59         4.77 o                         
   4   0   5         33.69         28.64         1.74 o                         
   5   0   5         20.37         19.66         1.92 o                         
   6   0   5         22.34         15.09         2.43 o                         
   7   0   5         16.18         14.61         2.11 o                         
   8   0   5          3.06          1.15         1.89 o                         
   9   0   5          5.19          3.36         2.65 o                         
  -9   1   5         57.69         59.74         6.95 o                         
  -8   1   5          7.33          6.52         4.85 o                         
  -7   1   5          6.72          6.13         4.73 o                         
  -6   1   5          2.42         -1.86         4.00 o                         
  -5   1   5         39.38         28.53         2.52 o                         
  -4   1   5          0.89         -0.69         0.69 o                         
  -3   1   5        894.21        947.38        24.15 o                         
  -2   1   5        133.93        127.13         3.22 o                         
  -1   1   5         97.34        109.26         3.36 o                         
   0   1   5       3137.71       2973.40        69.30 o                         
   1   1   5        175.37        182.95         4.81 o                         
   2   1   5         96.34         99.69         2.99 o                         
   3   1   5        584.72        561.36        10.97 o                         
   4   1   5         59.97         51.89         2.07 o                         
   5   1   5          0.00         -1.15         1.55 o                         
   6   1   5          8.08          7.44         2.07 o                         
   7   1   5         48.90         42.48         2.79 o                         
   8   1   5          9.22          6.49         2.13 o                         
   9   1   5          1.76         -1.21         3.24 o                         
  -9   2   5          0.06          6.60         7.35 o                         
  -8   2   5          0.41         -4.60         4.60 o                         
  -7   2   5        127.67        127.97        10.59 o                         
  -6   2   5         21.17         17.28         4.97 o                         
  -5   2   5        332.24        347.97         8.41 o                         
  -4   2   5       2348.54       2406.50        56.11 o                         
  -3   2   5        247.08        232.56         6.58 o                         
  -2   2   5       1984.40       2002.27        43.75 o                         
  -1   2   5       1676.40       1763.54        47.81 o                         
   0   2   5       2202.52       2199.76        58.04 o                         
   1   2   5        212.17        208.73         5.13 o                         
   2   2   5          5.94          0.47         1.20 o                         
   3   2   5       1227.73       1231.10        24.50 o                         
   4   2   5         37.83         32.27         1.67 o                         
   5   2   5         12.20          7.86         1.90 o                         
   6   2   5         39.20         31.13         2.55 o                         
   7   2   5         20.88         11.85         2.42 o                         
   8   2   5          0.10         -0.82         1.95 o                         
   9   2   5          0.60         -0.58         2.31 o                         
  -9   3   5          1.05          4.09         2.86 o                         
  -8   3   5         17.58         15.95         2.03 o                         
  -7   3   5         29.59         34.60         2.78 o                         
  -6   3   5         12.35          9.77         1.12 o                         
  -5   3   5          7.17          4.79         1.06 o                         
  -4   3   5         61.23         80.04         2.91 o                         
  -3   3   5       1047.17       1147.99        29.30 o                         
  -2   3   5        290.60        321.65         6.88 o                         
  -1   3   5       1606.62       1755.41        34.51 o                         
   0   3   5        868.53        903.50        19.93 o                         
   1   3   5        541.95        575.29        13.23 o                         
   2   3   5        170.67        156.01         4.04 o                         
   3   3   5         21.67         18.11         1.48 o                         
   4   3   5          4.97          7.57         1.39 o                         
   5   3   5          5.26          3.42         1.79 o                         
   6   3   5         82.65         85.06         3.99 o                         
   7   3   5          5.56         -0.22         2.58 o                         
   8   3   5          8.21          6.36         2.67 o                         
  -9   4   5         66.42         87.49         9.51 o                         
  -8   4   5         19.30         21.11         2.96 o                         
  -7   4   5         11.93         10.51         2.31 o                         
  -6   4   5         89.51        102.17         3.14 o                         
  -5   4   5         43.93         42.74         3.10 o                         
  -4   4   5        323.91        312.01         8.18 o                         
  -3   4   5         25.24         36.89         1.95 o                         
  -2   4   5        890.96       1015.33        22.60 o                         
  -1   4   5        334.75        332.16         9.13 o                         
   0   4   5         61.01         67.59         2.58 o                         
   1   4   5        660.23        661.43        13.49 o                         
   2   4   5        519.04        520.92        10.84 o                         
   3   4   5         88.08         85.80         3.72 o                         
   4   4   5        583.19        631.31        13.82 o                         
   5   4   5         44.75         36.87         2.20 o                         
   6   4   5          7.93          5.32         2.08 o                         
   7   4   5          5.60         -2.09         2.09 o                         
   8   4   5          0.45         -2.31         2.31 o                         
  -9   5   5         55.75         72.79         8.71 o                         
  -8   5   5          5.04          9.40         2.87 o                         
  -7   5   5          1.84         -1.28         1.50 o                         
  -6   5   5          1.49         -0.29         2.25 o                         
  -5   5   5          2.53          1.72         1.50 o                         
  -4   5   5         12.66         17.37         2.23 o                         
  -3   5   5         20.86         16.54         1.25 o                         
  -2   5   5        312.22        335.47         7.33 o                         
  -1   5   5        580.45        617.13        14.18 o                         
   0   5   5         41.23         42.43         1.96 o                         
   1   5   5         47.69         46.91         2.06 o                         
   2   5   5         47.10         43.69         2.00 o                         
   3   5   5          4.11         -1.19         1.19 o                         
   4   5   5         88.64         97.46         3.65 o                         
   5   5   5        243.51        229.92         5.96 o                         
   6   5   5         62.98         55.74         3.28 o                         
   7   5   5          8.09          5.04         2.30 o                         
   8   5   5          0.17          3.85         2.64 o                         
  -9   6   5          0.09          3.93         4.88 o                         
  -8   6   5          6.87          4.91         1.52 o                         
  -7   6   5          4.57          1.62         1.82 o                         
  -6   6   5          5.78          2.43         1.54 o                         
  -5   6   5         42.01         45.63         2.43 o                         
  -4   6   5         74.77         77.80         3.30 o                         
  -3   6   5         98.43        102.64         3.16 o                         
  -2   6   5         45.55         41.38         2.46 o                         
  -1   6   5         48.32         31.69         2.08 o                         
   0   6   5        290.99        281.21         6.49 o                         
   1   6   5          1.22         -1.30         1.30 o                         
   2   6   5        306.99        287.09         6.32 o                         
   3   6   5        104.70        111.37         3.58 o                         
   4   6   5          6.95         -2.20         2.20 o                         
   5   6   5          7.12         -1.48         1.60 o                         
   6   6   5          4.66         -0.67         2.34 o                         
   7   6   5          2.55          5.02         2.36 o                         
   8   6   5          1.66         -0.58         3.72 o                         
  -8   7   5          2.73          2.60         2.57 o                         
  -7   7   5         13.42         14.51         1.98 o                         
  -6   7   5          0.12         -1.63         1.63 o                         
  -5   7   5          4.47          3.31         1.96 o                         
  -4   7   5        106.18        116.67         4.65 o                         
  -3   7   5          7.15          3.62         1.40 o                         
  -2   7   5        291.60        298.76         6.88 o                         
  -1   7   5         31.40         20.63         1.75 o                         
   0   7   5          9.61         10.48         1.69 o                         
   1   7   5          0.58         -1.46         1.46 o                         
   2   7   5        171.63        190.57         5.87 o                         
   3   7   5         94.84         79.25         2.98 o                         
   4   7   5         28.55         22.50         2.09 o                         
   5   7   5          5.87          0.80         1.51 o                         
   6   7   5         11.58          8.29         2.48 o                         
   7   7   5          0.34         -1.14         2.96 o                         
  -8   8   5          0.33         -0.38         1.58 o                         
  -7   8   5         21.05         25.31         2.23 o                         
  -6   8   5         38.31         37.60         2.44 o                         
  -5   8   5          5.68          9.84         2.03 o                         
  -4   8   5         38.88         37.32         2.82 o                         
  -3   8   5          5.09          5.74         1.63 o                         
  -2   8   5         96.51         99.48         3.68 o                         
  -1   8   5         10.09          4.83         1.75 o                         
   0   8   5        471.17        419.33         9.83 o                         
   1   8   5        484.23        477.41        10.99 o                         
   2   8   5          1.57         -1.03         1.66 o                         
   3   8   5        123.26        111.66         4.11 o                         
   4   8   5          4.69          1.42         2.02 o                         
   5   8   5          0.09          0.94         1.59 o                         
   6   8   5          9.16          7.23         2.42 o                         
   7   8   5          0.09          7.59         2.45 o                         
  -7   9   5         33.77         32.26         3.01 o                         
  -6   9   5          0.54          7.67         2.35 o                         
  -5   9   5        358.40        436.22        10.59 o                         
  -4   9   5        504.73        535.54        12.22 o                         
  -3   9   5         42.60         46.76         3.18 o                         
  -2   9   5        202.97        181.94         5.35 o                         
  -1   9   5        370.04        345.50         8.18 o                         
   0   9   5        603.30        647.65        14.51 o                         
   1   9   5        384.90        384.22         9.35 o                         
   2   9   5          0.78         -1.81         1.81 o                         
   3   9   5        107.81         90.97         3.37 o                         
   4   9   5         80.64         72.43         3.31 o                         
   5   9   5          7.24          7.50         1.85 o                         
   6   9   5          9.76         13.15         2.86 o                         
   7   9   5          6.45          5.20         4.74 o                         
  -7  10   5          8.73          9.84         2.66 o                         
  -6  10   5         46.44         40.40         2.83 o                         
  -5  10   5          4.43          8.76         2.35 o                         
  -4  10   5         14.94         25.60         1.89 o                         
  -3  10   5         15.96         15.00         2.28 o                         
  -2  10   5          6.72          7.94         2.25 o                         
  -1  10   5         58.74         95.43         7.01 o                         
   0  10   5        176.81        211.25         6.00 o                         
   1  10   5          1.98         -1.89         1.89 o                         
   2  10   5          0.02         -2.00         2.00 o                         
   3  10   5        153.12        144.51         4.60 o                         
   4  10   5          5.92          1.06         2.10 o                         
   5  10   5         19.08         22.24         2.20 o                         
   6  10   5         13.93         15.45         2.80 o                         
  -6  11   5         11.72         11.49         2.45 o                         
  -5  11   5         30.58         36.35         2.96 o                         
  -4  11   5          2.56         -0.42         1.74 o                         
  -3  11   5        130.44        137.40         4.86 o                         
  -2  11   5          8.63          7.76         2.37 o                         
  -1  11   5          5.07          6.52         2.25 o                         
   0  11   5         17.77         11.97         2.53 o                         
   1  11   5        235.77        220.14         6.34 o                         
   2  11   5        131.19        113.53         4.64 o                         
   3  11   5        173.23        179.62         5.66 o                         
   4  11   5         47.08         46.96         3.07 o                         
   5  11   5         34.79         30.60         2.65 o                         
  -6  12   5          3.73          5.34         2.96 o                         
  -5  12   5          3.89          2.39         2.43 o                         
  -4  12   5          0.03         -2.18         2.18 o                         
  -3  12   5          3.19         -1.57         2.09 o                         
  -2  12   5          8.08          7.00         2.32 o                         
  -1  12   5         64.83         58.04         3.32 o                         
   0  12   5         41.49         42.33         3.02 o                         
   1  12   5          1.15         -2.29         2.29 o                         
   2  12   5          0.02         -2.26         2.26 o                         
   3  12   5          0.31         -0.69         2.10 o                         
   4  12   5         33.71         32.03         2.97 o                         
   5  12   5          5.51         11.42         2.69 o                         
  -5  13   5         18.70         17.74         3.00 o                         
  -4  13   5          4.84          0.88         2.45 o                         
  -3  13   5          1.58         -1.50         2.15 o                         
  -2  13   5          3.84          2.90         2.24 o                         
  -1  13   5          7.49          0.54         2.24 o                         
   0  13   5         11.99          6.36         2.37 o                         
   1  13   5          0.01         -2.30         2.30 o                         
   2  13   5          7.40          6.94         2.52 o                         
   3  13   5          6.01         11.55         2.33 o                         
   4  13   5          0.70          2.57         2.43 o                         
  -3  14   5          0.32         -2.24         2.24 o                         
  -2  14   5          7.13          6.17         2.64 o                         
  -1  14   5         33.27         35.26         2.87 o                         
   0  14   5         14.13         10.66         2.61 o                         
   1  14   5         16.53         20.78         2.83 o                         
   2  14   5         20.59         34.80         2.89 o                         
  -3 -15   6          0.63         -2.74         2.74 o                         
  -2 -15   6          2.77         -0.86         3.54 o                         
  -1 -15   6         14.91         12.17         2.53 o                         
   0 -15   6          5.76          3.13         2.52 o                         
   1 -15   6          0.27         -3.80         3.95 o                         
   2 -15   6         46.36         43.72         3.60 o                         
  -4 -14   6          3.60          5.92         2.88 o                         
  -3 -14   6          1.65         -0.36         2.04 o                         
  -2 -14   6          0.88         -0.89         2.12 o                         
  -1 -14   6          4.88          0.06         2.22 o                         
   0 -14   6         56.43         55.07         3.41 o                         
   1 -14   6          0.77         -2.45         2.45 o                         
   2 -14   6         97.59         91.93         4.34 o                         
   3 -14   6          2.44         -2.46         2.46 o                         
   4 -14   6         11.91         10.50         3.35 o                         
  -5 -13   6        100.14        141.54         4.97 o                         
  -4 -13   6          7.28          4.91         2.28 o                         
  -3 -13   6          3.67         -1.69         1.84 o                         
  -2 -13   6          8.79          8.33         2.19 o                         
  -1 -13   6         14.88         11.56         2.41 o                         
   0 -13   6         89.45         77.38         3.86 o                         
   1 -13   6         30.46         17.04         2.77 o                         
   2 -13   6          0.76          5.12         2.64 o                         
   3 -13   6         17.28         18.28         2.96 o                         
   4 -13   6          3.00          4.10         2.57 o                         
   5 -13   6         15.15         10.83         2.73 o                         
  -6 -12   6         16.46         21.84         3.50 o                         
  -5 -12   6          0.23          1.91         1.80 o                         
  -4 -12   6          3.10          4.91         2.12 o                         
  -3 -12   6         22.58         24.02         2.35 o                         
  -2 -12   6          6.26          9.95         2.12 o                         
  -1 -12   6         16.68         10.08         2.35 o                         
   0 -12   6         87.48         72.85         3.69 o                         
   1 -12   6         12.70         27.92         3.01 o                         
   2 -12   6         88.11        108.51         6.25 o                         
   3 -12   6         81.03         86.61         5.09 o                         
   4 -12   6         21.37         29.66         2.81 o                         
   5 -12   6          5.82          6.93         2.22 o                         
  -7 -11   6         21.34         18.52         2.76 o                         
  -6 -11   6         16.89         17.36         2.70 o                         
  -5 -11   6          1.32         -1.32         2.42 o                         
  -4 -11   6          5.75          3.54         1.97 o                         
  -3 -11   6         25.31         26.77         2.46 o                         
  -2 -11   6        249.42        258.49         7.42 o                         
  -1 -11   6         22.50         16.62         2.36 o                         
   0 -11   6        128.40        148.37         6.51 o                         
   1 -11   6        453.86        488.40        12.12 o                         
   2 -11   6         40.60         45.61         2.83 o                         
   3 -11   6         70.04         69.79         3.50 o                         
   4 -11   6          5.32          5.51         2.18 o                         
   5 -11   6          1.72          2.33         1.96 o                         
   6 -11   6          0.87          3.48         2.99 o                         
  -7 -10   6          0.47         -2.50         2.50 o                         
  -6 -10   6          6.26          0.11         2.31 o                         
  -5 -10   6         39.63         42.85         3.11 o                         
  -4 -10   6        109.66        118.13         4.31 o                         
  -3 -10   6          0.26         -0.03         1.71 o                         
  -2 -10   6        181.33        201.40         6.58 o                         
  -1 -10   6          6.29         -1.91         1.91 o                         
   0 -10   6         62.34         64.55         2.89 o                         
   1 -10   6         10.27          9.88         1.96 o                         
   2 -10   6          6.64          2.84         1.92 o                         
   3 -10   6         55.41         52.60         2.75 o                         
   4 -10   6        115.68        134.34         4.60 o                         
   5 -10   6         29.86         25.31         2.14 o                         
   6 -10   6          0.09          1.89         2.56 o                         
   7 -10   6          2.52          0.21         3.07 o                         
  -8  -9   6          4.49         -0.14         2.18 o                         
  -7  -9   6          8.30          4.31         2.38 o                         
  -6  -9   6         45.34         47.35         3.03 o                         
  -5  -9   6         12.83         12.61         2.37 o                         
  -4  -9   6         30.21         31.49         2.26 o                         
  -3  -9   6         13.05         38.34         2.82 o                         
  -2  -9   6        230.13        229.75         5.83 o                         
  -1  -9   6        284.74        278.25         7.87 o                         
   0  -9   6          5.95          3.86         1.62 o                         
   1  -9   6          0.05         -1.68         1.68 o                         
   2  -9   6          2.89          1.59         1.74 o                         
   3  -9   6         10.16          6.48         1.89 o                         
   4  -9   6         77.77         69.26         3.25 o                         
   5  -9   6         27.51         25.09         2.03 o                         
   6  -9   6          1.10         -2.25         2.25 o                         
   7  -9   6          6.07         -0.08         2.84 o                         
  -8  -8   6          2.63          4.75         2.70 o                         
  -7  -8   6          9.01          8.23         2.40 o                         
  -6  -8   6          4.69         -1.42         1.95 o                         
  -5  -8   6        231.25        220.32         6.79 o                         
  -4  -8   6        292.91        333.42         9.90 o                         
  -3  -8   6          8.96          9.17         1.70 o                         
  -2  -8   6          7.21          2.11         1.41 o                         
  -1  -8   6         15.24         12.90         1.65 o                         
   0  -8   6         64.79         56.30         2.39 o                         
   1  -8   6         57.94         40.39         2.38 o                         
   2  -8   6         36.39         31.20         2.23 o                         
   3  -8   6         95.56         94.20         3.53 o                         
   4  -8   6         19.61         13.61         1.95 o                         
   5  -8   6          7.85          5.22         1.54 o                         
   6  -8   6          2.06         -2.40         2.40 o                         
   7  -8   6          0.72          3.27         2.56 o                         
  -8  -7   6          1.62          2.41         1.67 o                         
  -7  -7   6          6.58          6.13         2.02 o                         
  -6  -7   6         62.88         51.88         3.30 o                         
  -5  -7   6        198.68        204.68         8.37 o                         
  -4  -7   6          4.24         -1.07         1.29 o                         
  -3  -7   6         41.60         35.98         1.90 o                         
  -2  -7   6          7.72          7.95         1.31 o                         
  -1  -7   6        100.56         82.92         2.84 o                         
   0  -7   6         31.74         31.43         1.84 o                         
   1  -7   6        269.00        286.13         6.38 o                         
   2  -7   6         42.33         41.65         2.19 o                         
   3  -7   6          3.85         -1.60         1.60 o                         
   4  -7   6         41.35         39.34         2.20 o                         
   5  -7   6         20.96         14.44         1.68 o                         
   6  -7   6          0.04         -2.01         2.01 o                         
   7  -7   6          0.87          0.55         2.23 o                         
   8  -7   6          0.47         -2.14         2.88 o                         
  -9  -6   6         16.19         16.64         3.15 o                         
  -8  -6   6         19.98         19.85         1.44 o                         
  -7  -6   6        174.86        174.10         5.68 o                         
  -6  -6   6         80.05         80.53         3.74 o                         
  -5  -6   6         74.78         59.62         5.09 o                         
  -4  -6   6         17.79          9.57         1.37 o                         
  -3  -6   6         17.74         20.72         1.44 o                         
  -2  -6   6         36.81         44.22         2.33 o                         
  -1  -6   6        303.51        318.52         7.58 o                         
   0  -6   6        582.83        561.19        11.72 o                         
   1  -6   6         72.02         79.88         3.06 o                         
   2  -6   6         34.21         32.84         1.97 o                         
   3  -6   6          9.62          4.50         1.54 o                         
   4  -6   6          6.16          4.23         1.58 o                         
   5  -6   6         57.17         55.27         3.40 o                         
   6  -6   6          0.53         -1.46         2.05 o                         
   7  -6   6          0.00          0.52         2.12 o                         
   8  -6   6          9.09         15.89         3.24 o                         
  -9  -5   6          2.44          9.58         3.51 o                         
  -8  -5   6          1.52         -0.83         2.11 o                         
  -7  -5   6         62.87         64.09         2.91 o                         
  -6  -5   6          4.01          0.47         1.53 o                         
  -5  -5   6          9.85          6.02         1.33 o                         
  -4  -5   6         98.87        111.47         3.90 o                         
  -3  -5   6         39.82         42.55         2.53 o                         
  -2  -5   6        127.95        129.07         4.18 o                         
  -1  -5   6        604.06        682.35        14.65 o                         
   0  -5   6        155.86        175.56         4.52 o                         
   1  -5   6        599.62        587.50        11.67 o                         
   2  -5   6        255.32        249.55         5.63 o                         
   3  -5   6         61.62         69.68         2.69 o                         
   4  -5   6        459.47        492.23        10.10 o                         
   5  -5   6          1.99          1.11         1.94 o                         
   6  -5   6        126.37        163.48         5.69 o                         
   7  -5   6          0.53          3.93         2.21 o                         
   8  -5   6          8.92         14.26         3.37 o                         
  -9  -4   6          4.94          2.11         2.91 o                         
  -8  -4   6         24.32         16.45         2.33 o                         
  -7  -4   6          6.89          2.56         2.33 o                         
  -6  -4   6          5.67          3.22         1.23 o                         
  -5  -4   6         15.34         13.44         1.40 o                         
  -4  -4   6         46.62         50.39         2.56 o                         
  -3  -4   6         80.43         83.60         3.28 o                         
  -2  -4   6        144.71        171.95         4.38 o                         
  -1  -4   6        559.39        590.29        13.51 o                         
   0  -4   6       2849.34       2962.66        57.88 o                         
   1  -4   6       3522.64       3311.81        72.46 o                         
   2  -4   6         45.80         41.64         1.97 o                         
   3  -4   6         37.13         36.47         1.99 o                         
   4  -4   6         39.46         37.44         1.84 o                         
   5  -4   6        548.84        550.02        12.47 o                         
   6  -4   6        721.58        856.98        18.74 o                         
   7  -4   6          5.52         12.52         2.24 o                         
   8  -4   6         56.48         59.43         4.39 o                         
  -9  -3   6         20.70         14.95         2.11 o                         
  -8  -3   6          6.24          3.64         3.40 o                         
  -7  -3   6         82.91         86.53         4.01 o                         
  -6  -3   6         72.80         76.33         2.62 o                         
  -5  -3   6         30.35         28.41         1.61 o                         
  -4  -3   6        465.96        516.48        18.46 o                         
  -3  -3   6        431.68        456.81        13.23 o                         
  -2  -3   6         79.16        103.54         3.47 o                         
  -1  -3   6         61.02         57.70         3.02 o                         
   0  -3   6       1089.91       1096.92        26.10 o                         
   1  -3   6       2991.67       3027.58        62.85 o                         
   2  -3   6          9.12          7.87         1.36 o                         
   3  -3   6         86.67         98.06         3.23 o                         
   4  -3   6         22.57         25.68         1.74 o                         
   5  -3   6        207.85        234.83         6.20 o                         
   6  -3   6        853.39        901.99        19.57 o                         
   7  -3   6         28.06         27.47         2.81 o                         
   8  -3   6         31.42         40.17         3.70 o                         
  -9  -2   6         20.17         14.33         2.56 o                         
  -8  -2   6          1.29          4.11         6.66 o                         
  -7  -2   6          0.85          2.26         1.83 o                         
  -6  -2   6          4.97          2.68         1.52 o                         
  -5  -2   6         34.21         40.19         2.04 o                         
  -4  -2   6         71.35         59.46         2.56 o                         
  -3  -2   6       1572.05       1589.97        56.96 o                         
  -2  -2   6       2122.79       2388.21        65.85 o                         
  -1  -2   6        346.92        328.30         7.79 o                         
   0  -2   6        149.72        147.26         3.94 o                         
   1  -2   6          6.39          2.87         1.46 o                         
   2  -2   6        410.78        432.74         9.19 o                         
   3  -2   6         23.38         26.10         1.73 o                         
   4  -2   6        257.02        265.01         6.14 o                         
   5  -2   6         72.28         66.03         3.32 o                         
   6  -2   6         81.51         99.95         5.47 o                         
   7  -2   6          7.20         13.13         2.52 o                         
   8  -2   6         16.76         16.18         2.34 o                         
  -9  -1   6          1.01         13.79         7.08 o                         
  -8  -1   6         54.62         62.40        10.02 o                         
  -7  -1   6          2.23          9.80         4.43 o                         
  -6  -1   6          2.67          0.10         0.92 o                         
  -5  -1   6        213.93        204.59         6.02 o                         
  -4  -1   6        484.91        494.47        13.40 o                         
  -3  -1   6        833.44        884.43        33.05 o                         
  -2  -1   6          2.37         -1.13         1.13 o                         
  -1  -1   6          1.62         -1.08         1.08 o                         
   0  -1   6        282.41        293.29         6.73 o                         
   1  -1   6        153.13        167.10         4.24 o                         
   2  -1   6         10.19         11.20         1.53 o                         
   3  -1   6         38.99         37.09         1.90 o                         
   4  -1   6          1.84          1.49         1.09 o                         
   5  -1   6          8.29          3.50         1.90 o                         
   6  -1   6          5.97          2.19         2.22 o                         
   7  -1   6         21.14         19.12         2.56 o                         
   8  -1   6          3.69          1.25         2.23 o                         
  -9   0   6        145.59        181.62        12.47 o                         
  -8   0   6          5.53         11.37         4.96 o                         
  -7   0   6         11.69          4.74         4.55 o                         
  -6   0   6        186.06        189.77        16.89 o                         
  -5   0   6        318.02        282.90         7.42 o                         
  -4   0   6        519.12        512.97        14.60 o                         
  -3   0   6          9.25          5.48         1.43 o                         
  -2   0   6          5.89          0.82         1.03 o                         
  -1   0   6        108.32        118.05         3.52 o                         
   0   0   6       2895.44       3046.50        71.08 o                         
   1   0   6        228.91        222.48         6.73 o                         
   2   0   6         23.97         17.37         1.61 o                         
   3   0   6         50.37         47.78         1.88 o                         
   4   0   6          0.47         -1.26         1.26 o                         
   5   0   6         25.25         22.19         2.17 o                         
   6   0   6         29.40         23.06         2.62 o                         
   7   0   6          0.97         -2.27         2.27 o                         
   8   0   6          0.01         -2.03         2.03 o                         
  -9   1   6          1.26         14.90         5.21 o                         
  -8   1   6         74.85         76.15         8.72 o                         
  -7   1   6          2.37         -2.65         4.43 o                         
  -6   1   6          4.16          3.26         0.68 o                         
  -5   1   6          9.39          6.35         0.83 o                         
  -4   1   6         33.58         29.22         1.49 o                         
  -3   1   6          1.18          0.04         1.27 o                         
  -2   1   6          2.45          7.59         1.12 o                         
  -1   1   6        464.44        495.70        11.38 o                         
   0   1   6        473.51        426.42        10.06 o                         
   1   1   6        177.24        163.58         4.42 o                         
   2   1   6          5.83          5.24         1.31 o                         
   3   1   6         31.15         37.73         1.83 o                         
   4   1   6          1.68         -1.54         1.54 o                         
   5   1   6          2.37          0.16         1.99 o                         
   6   1   6          3.45         -0.37         2.14 o                         
   7   1   6          2.94         -1.91         2.46 o                         
   8   1   6          3.43          2.07         2.28 o                         
  -9   2   6          8.44         14.33         5.61 o                         
  -8   2   6         72.66        101.95        16.02 o                         
  -7   2   6         52.44         59.44         3.39 o                         
  -6   2   6          7.68          6.70         1.45 o                         
  -5   2   6         38.44         33.22         1.57 o                         
  -4   2   6         44.90         40.48         1.94 o                         
  -3   2   6       1058.40       1123.16        26.67 o                         
  -2   2   6         71.45         84.84         2.77 o                         
  -1   2   6        129.22        127.32         4.40 o                         
   0   2   6       1432.76       1507.52        33.21 o                         
   1   2   6         15.43         22.91         1.90 o                         
   2   2   6        876.63        876.03        18.60 o                         
   3   2   6        146.86        134.93         3.83 o                         
   4   2   6          9.52          3.34         1.42 o                         
   5   2   6         29.80         19.56         2.19 o                         
   6   2   6         80.98         69.80         3.27 o                         
   7   2   6         13.35          7.30         2.17 o                         
   8   2   6         22.26         13.06         2.42 o                         
  -9   3   6          5.52         -0.43         1.71 o                         
  -8   3   6        140.16        176.07         7.97 o                         
  -7   3   6        344.52        376.91        13.18 o                         
  -6   3   6         20.78         16.37         1.80 o                         
  -5   3   6          0.01         -1.08         1.08 o                         
  -4   3   6        152.82        139.47         4.24 o                         
  -3   3   6          2.54         -1.30         1.30 o                         
  -2   3   6          8.96          8.16         1.27 o                         
  -1   3   6        600.19        644.93        20.14 o                         
   0   3   6       1712.18       1773.92        41.69 o                         
   1   3   6        198.45        205.70         5.40 o                         
   2   3   6         53.85         46.81         2.02 o                         
   3   3   6          4.80         -1.14         1.14 o                         
   4   3   6         35.99         35.45         2.05 o                         
   5   3   6         80.62         75.24         2.82 o                         
   6   3   6         85.48         63.83         4.26 o                         
   7   3   6         65.12         51.46         3.34 o                         
   8   3   6         12.81          9.30         2.24 o                         
  -9   4   6          5.69         13.47         6.25 o                         
  -8   4   6         33.62         38.98         3.93 o                         
  -7   4   6         33.64         33.98         2.01 o                         
  -6   4   6         27.05         22.13         1.58 o                         
  -5   4   6        128.19        122.62         4.02 o                         
  -4   4   6        120.67        121.09         4.38 o                         
  -3   4   6         18.05         15.86         1.49 o                         
  -2   4   6         98.90        118.34         3.39 o                         
  -1   4   6       1238.26       1278.14        26.82 o                         
   0   4   6         11.55          5.38         1.45 o                         
   1   4   6        338.73        359.66         7.53 o                         
   2   4   6        891.44        924.58        22.40 o                         
   3   4   6         63.38         58.31         2.39 o                         
   4   4   6        179.34        187.90         5.56 o                         
   5   4   6          1.88         -1.46         1.46 o                         
   6   4   6         61.50         47.51         3.10 o                         
   7   4   6          8.50          0.77         2.67 o                         
   8   4   6          0.93         -1.91         2.62 o                         
  -9   5   6          1.41          9.06         4.83 o                         
  -8   5   6          2.11          1.98         2.72 o                         
  -7   5   6         60.27         62.34         3.38 o                         
  -6   5   6          3.55          0.56         1.52 o                         
  -5   5   6         31.08         25.97         2.83 o                         
  -4   5   6        364.35        336.91         8.41 o                         
  -3   5   6         15.75         17.32         1.31 o                         
  -2   5   6         76.23         73.70         2.77 o                         
  -1   5   6         81.43         76.72         3.17 o                         
   0   5   6         67.70         58.34         2.42 o                         
   1   5   6          8.14          4.40         1.44 o                         
   2   5   6         27.75         24.46         1.64 o                         
   3   5   6         28.14         22.90         1.86 o                         
   4   5   6         26.59         30.72         2.23 o                         
   5   5   6          5.47          4.43         1.69 o                         
   6   5   6          2.97         -1.41         3.20 o                         
   7   5   6          0.01         -2.25         2.25 o                         
   8   5   6         26.78         19.79         3.10 o                         
  -8   6   6          0.13          2.17         1.50 o                         
  -7   6   6         43.54         46.27         2.29 o                         
  -6   6   6          5.89          6.25         1.68 o                         
  -5   6   6          3.06          0.04         2.15 o                         
  -4   6   6        140.68        153.28         4.85 o                         
  -3   6   6         60.17         57.92         2.29 o                         
  -2   6   6         88.81         79.35         3.01 o                         
  -1   6   6         40.08         17.16         1.64 o                         
   0   6   6        151.60        151.82         4.50 o                         
   1   6   6         11.53          9.86         1.60 o                         
   2   6   6         46.14         29.82         1.97 o                         
   3   6   6        277.80        283.75         7.05 o                         
   4   6   6          2.43         -1.88         1.88 o                         
   5   6   6          7.24          4.15         1.86 o                         
   6   6   6          1.42         -0.81         2.36 o                         
   7   6   6          0.05         -1.01         2.38 o                         
  -8   7   6          0.45          0.01         1.98 o                         
  -7   7   6          9.83          8.64         2.00 o                         
  -6   7   6          0.23         -0.01         1.74 o                         
  -5   7   6        169.78        179.94         6.03 o                         
  -4   7   6         25.14         26.77         2.30 o                         
  -3   7   6          9.58          8.17         1.50 o                         
  -2   7   6          0.00         -1.42         1.42 o                         
  -1   7   6        224.50        202.83         5.27 o                         
   0   7   6         26.12         28.91         1.95 o                         
   1   7   6          7.27          4.09         1.60 o                         
   2   7   6        333.87        352.26         7.70 o                         
   3   7   6        244.92        229.14         6.71 o                         
   4   7   6          0.66         -1.66         1.66 o                         
   5   7   6         12.00          6.71         1.97 o                         
   6   7   6         30.74         34.44         3.08 o                         
   7   7   6          0.73          4.53         2.43 o                         
  -8   8   6          0.01         -0.05         1.52 o                         
  -7   8   6         19.91         20.62         2.45 o                         
  -6   8   6          0.73         -0.23         1.92 o                         
  -5   8   6         28.62         32.09         2.56 o                         
  -4   8   6        547.70        624.52        16.02 o                         
  -3   8   6        172.86        210.51         5.53 o                         
  -2   8   6        583.07        575.73        12.31 o                         
  -1   8   6         18.14         20.00         1.98 o                         
   0   8   6         84.35         96.26         3.60 o                         
   1   8   6        107.34        145.71         4.66 o                         
   2   8   6          7.57         12.64         1.97 o                         
   3   8   6         50.46         47.20         3.22 o                         
   4   8   6          6.81         -0.35         1.70 o                         
   5   8   6         60.39         72.23         3.29 o                         
   6   8   6          5.20          6.67         1.87 o                         
   7   8   6          8.10         15.59         2.86 o                         
  -7   9   6         23.39         20.14         2.37 o                         
  -6   9   6        110.54        109.39         4.85 o                         
  -5   9   6        189.17        228.44         7.03 o                         
  -4   9   6         88.20        102.22         4.57 o                         
  -3   9   6        892.01       1016.84        22.00 o                         
  -2   9   6       1058.22       1092.60        22.39 o                         
  -1   9   6         24.98         17.03         2.32 o                         
   0   9   6       1273.37       1251.87        25.46 o                         
   1   9   6        481.98        481.85        10.83 o                         
   2   9   6         53.42         40.44         2.71 o                         
   3   9   6        120.81         97.05         3.64 o                         
   4   9   6         28.58         24.36         2.47 o                         
   5   9   6          3.36          1.46         2.11 o                         
   6   9   6          0.68          5.27         2.34 o                         
  -7  10   6          4.21          3.16         2.19 o                         
  -6  10   6          0.33         -0.86         2.15 o                         
  -5  10   6          0.95          1.49         2.25 o                         
  -4  10   6         58.12         46.66         2.46 o                         
  -3  10   6        131.83        132.69         4.90 o                         
  -2  10   6          6.37          5.63         2.22 o                         
  -1  10   6        176.37        172.15         5.28 o                         
   0  10   6        412.64        421.96         9.81 o                         
   1  10   6          0.34         -2.01         2.01 o                         
   2  10   6        182.26        175.04         5.56 o                         
   3  10   6         51.19         48.42         2.72 o                         
   4  10   6          6.95          6.71         2.21 o                         
   5  10   6         27.52         27.83         2.33 o                         
   6  10   6          8.10          6.18         2.54 o                         
  -6  11   6          0.27          0.52         2.31 o                         
  -5  11   6         97.58        100.98         4.40 o                         
  -4  11   6          1.74         -1.73         1.73 o                         
  -3  11   6         18.04         10.14         2.37 o                         
  -2  11   6         34.30         35.88         2.77 o                         
  -1  11   6          0.85         -2.02         2.02 o                         
   0  11   6          2.85         -1.33         2.07 o                         
   1  11   6         23.90         23.30         2.54 o                         
   2  11   6         73.82         72.62         3.43 o                         
   3  11   6          0.06         -0.04         2.06 o                         
   4  11   6         56.21         49.02         3.26 o                         
   5  11   6          4.10          3.38         2.13 o                         
  -5  12   6         10.51          8.27         2.65 o                         
  -4  12   6          1.92         -1.70         1.83 o                         
  -3  12   6         50.70         43.06         2.86 o                         
  -2  12   6          0.26         -1.03         2.30 o                         
  -1  12   6        141.45        136.48         5.31 o                         
   0  12   6          1.69         -2.17         2.27 o                         
   1  12   6          8.58          1.19         2.19 o                         
   2  12   6          6.34          4.01         2.20 o                         
   3  12   6         28.26         27.62         2.73 o                         
   4  12   6          0.38          0.44         2.39 o                         
  -4  13   6         12.20         15.12         2.15 o                         
  -3  13   6          0.10         -1.88         2.29 o                         
  -2  13   6          0.08          2.18         2.36 o                         
  -1  13   6         48.22         55.83         3.46 o                         
   0  13   6          0.18         -2.34         2.34 o                         
   1  13   6          0.42         -2.44         2.44 o                         
   2  13   6          8.75          8.34         2.75 o                         
   3  13   6          7.43          9.89         2.35 o                         
  -3  14   6          3.45         -0.38         2.60 o                         
  -2  14   6          6.86          3.79         2.94 o                         
  -1  14   6          3.98          1.19         2.44 o                         
   0  14   6          4.72          0.12         2.47 o                         
   1  14   6          0.53          2.29         2.52 o                         
  -2 -15   7          0.02         -2.40         2.40 o                         
  -1 -15   7         14.71         12.48         2.58 o                         
   0 -15   7          0.26          2.51         2.50 o                         
   1 -15   7          2.78          1.59         2.69 o                         
   2 -15   7          4.35          1.77         2.62 o                         
  -4 -14   7          5.67         17.18         2.59 o                         
  -3 -14   7          3.02          4.38         2.28 o                         
  -2 -14   7          0.70         -2.07         2.07 o                         
  -1 -14   7          0.26         -0.23         2.33 o                         
   0 -14   7         11.86          9.10         3.31 o                         
   1 -14   7          1.23         -1.63         2.67 o                         
   2 -14   7          1.63          1.29         2.69 o                         
   3 -14   7          0.03          1.81         2.60 o                         
  -5 -13   7         12.84         18.28         2.05 o                         
  -4 -13   7         32.56         38.25         2.81 o                         
  -3 -13   7         30.17         26.68         2.39 o                         
  -2 -13   7         23.86         22.63         2.56 o                         
  -1 -13   7         20.12         13.89         2.48 o                         
   0 -13   7          0.15         -2.45         2.45 o                         
   1 -13   7          4.68          1.78         2.56 o                         
   2 -13   7        104.96        135.38         6.48 o                         
   3 -13   7         67.81         64.74         3.67 o                         
   4 -13   7          3.48          8.58         2.55 o                         
  -6 -12   7          4.74          6.51         3.20 o                         
  -5 -12   7          1.03          0.28         1.51 o                         
  -4 -12   7          5.99          4.99         2.06 o                         
  -3 -12   7         73.08         63.70         2.95 o                         
  -2 -12   7          1.11         -1.71         2.05 o                         
  -1 -12   7        196.03        211.02         6.21 o                         
   0 -12   7          0.07         -2.17         2.17 o                         
   1 -12   7        474.58        519.21        11.85 o                         
   2 -12   7        145.51        187.40         5.96 o                         
   3 -12   7         11.49         21.81         2.63 o                         
   4 -12   7        103.20        117.68         7.80 o                         
   5 -12   7         16.58         23.96         2.81 o                         
  -6 -11   7         17.86         17.99         2.80 o                         
  -5 -11   7         19.49         24.73         2.94 o                         
  -4 -11   7         98.91         87.09         3.64 o                         
  -3 -11   7         82.54         80.74         3.41 o                         
  -2 -11   7          0.19         -1.98         1.98 o                         
  -1 -11   7        297.48        325.07         8.03 o                         
   0 -11   7          0.01          0.99         2.14 o                         
   1 -11   7          5.11         12.06         2.32 o                         
   2 -11   7        126.31        137.03         4.77 o                         
   3 -11   7         17.07         21.89         2.45 o                         
   4 -11   7          0.80          3.79         2.20 o                         
   5 -11   7         16.56         13.77         2.22 o                         
   6 -11   7          5.20          6.72         3.17 o                         
  -7 -10   7          7.33          5.97         2.30 o                         
  -6 -10   7         13.15         17.85         2.68 o                         
  -5 -10   7          0.70          0.18         2.30 o                         
  -4 -10   7        226.88        234.42         7.21 o                         
  -3 -10   7         73.65         53.09         2.66 o                         
  -2 -10   7       1140.23       1220.32        27.68 o                         
  -1 -10   7        687.28        775.35        17.72 o                         
   0 -10   7         23.20         20.70         2.28 o                         
   1 -10   7          0.54         -1.94         1.94 o                         
   2 -10   7         10.31          7.52         2.10 o                         
   3 -10   7         15.82         14.84         2.27 o                         
   4 -10   7          2.27          3.42         2.20 o                         
   5 -10   7          6.77          6.78         1.99 o                         
   6 -10   7          0.33         -0.65         2.53 o                         
  -7  -9   7         43.83         52.99         3.43 o                         
  -6  -9   7         60.97         60.94         3.51 o                         
  -5  -9   7         23.90         18.84         2.74 o                         
  -4  -9   7          6.23          2.57         1.77 o                         
  -3  -9   7        432.81        463.40        12.27 o                         
  -2  -9   7       1124.75       1144.94        24.99 o                         
  -1  -9   7          1.38         -1.22         1.63 o                         
   0  -9   7         23.88         17.48         1.96 o                         
   1  -9   7         19.37         23.10         2.10 o                         
   2  -9   7          3.78          0.50         1.80 o                         
   3  -9   7         10.61          4.50         1.98 o                         
   4  -9   7         37.17         32.48         2.59 o                         
   5  -9   7         20.67         21.88         2.12 o                         
   6  -9   7          0.10         -2.42         2.42 o                         
   7  -9   7          1.00          4.23         2.89 o                         
  -8  -8   7         12.61         14.69         2.61 o                         
  -7  -8   7         70.95         67.69         4.68 o                         
  -6  -8   7          4.97          0.26         2.07 o                         
  -5  -8   7          3.57          3.59         2.37 o                         
  -4  -8   7          4.81         -1.55         1.55 o                         
  -3  -8   7         89.09         67.80         3.27 o                         
  -2  -8   7        150.65        143.72         4.26 o                         
  -1  -8   7        124.39        112.61         3.56 o                         
   0  -8   7         12.07         11.96         1.76 o                         
   1  -8   7          3.58          3.30         1.69 o                         
   2  -8   7          1.33         -0.47         1.79 o                         
   3  -8   7         13.50          9.71         1.97 o                         
   4  -8   7         24.36         25.00         2.20 o                         
   5  -8   7          0.48         -1.64         1.64 o                         
   6  -8   7          0.67         -2.33         2.33 o                         
   7  -8   7          4.08          3.61         2.47 o                         
  -8  -7   7          4.92          0.57         1.68 o                         
  -7  -7   7         78.07         72.88         3.99 o                         
  -6  -7   7         55.66         50.08         3.25 o                         
  -5  -7   7          0.05         -2.06         2.06 o                         
  -4  -7   7          0.02         -2.16         2.16 o                         
  -3  -7   7          4.26          0.43         1.43 o                         
  -2  -7   7          3.14          3.15         1.41 o                         
  -1  -7   7        241.23        281.12         7.29 o                         
   0  -7   7        134.57        147.01         4.05 o                         
   1  -7   7        441.48        472.40        11.46 o                         
   2  -7   7         94.94         95.45         3.42 o                         
   3  -7   7        168.58        177.74         4.91 o                         
   4  -7   7          0.09         -1.70         1.70 o                         
   5  -7   7          4.61          3.30         1.59 o                         
   6  -7   7          2.13          1.06         2.21 o                         
   7  -7   7          1.11         -1.88         2.30 o                         
  -8  -6   7          4.30          3.82         1.51 o                         
  -7  -6   7         10.49          9.52         1.75 o                         
  -6  -6   7        233.07        210.58         6.68 o                         
  -5  -6   7          3.46         -1.38         1.38 o                         
  -4  -6   7          0.78         -1.54         1.54 o                         
  -3  -6   7        110.67        102.55         3.33 o                         
  -2  -6   7         33.03         40.13         1.90 o                         
  -1  -6   7          3.32          6.56         1.46 o                         
   0  -6   7       1012.42       1113.58        22.47 o                         
   1  -6   7         74.32         80.92         2.96 o                         
   2  -6   7        245.22        263.71         6.08 o                         
   3  -6   7         34.95         30.72         2.03 o                         
   4  -6   7         42.74         36.94         2.19 o                         
   5  -6   7          5.12          6.61         1.52 o                         
   6  -6   7          0.17          1.46         2.15 o                         
   7  -6   7          7.14          5.57         2.29 o                         
   8  -6   7         36.19         34.55         3.65 o                         
  -9  -5   7          1.05         -0.94         6.40 o                         
  -8  -5   7          5.66          3.67         1.70 o                         
  -7  -5   7          5.55          6.91         1.17 o                         
  -6  -5   7         35.37         27.96         1.78 o                         
  -5  -5   7        141.77        144.59         4.91 o                         
  -4  -5   7        500.06        507.19        12.62 o                         
  -3  -5   7         70.38         49.26         2.20 o                         
  -2  -5   7          2.06          1.60         1.26 o                         
  -1  -5   7         41.22         37.47         2.01 o                         
   0  -5   7          0.77          3.32         1.54 o                         
   1  -5   7        175.45        181.79         4.56 o                         
   2  -5   7        980.22        971.75        18.82 o                         
   3  -5   7        156.77        185.04         4.76 o                         
   4  -5   7         10.91         12.65         1.71 o                         
   5  -5   7         80.75         74.25         4.29 o                         
   6  -5   7          8.44         21.08         2.37 o                         
   7  -5   7          4.32          8.71         2.19 o                         
   8  -5   7         90.81        120.59         5.96 o                         
  -9  -4   7          1.52          0.06         2.45 o                         
  -8  -4   7          0.03         -0.72         1.43 o                         
  -7  -4   7         24.03         25.22         1.46 o                         
  -6  -4   7          5.53          2.11         1.44 o                         
  -5  -4   7        106.69        100.16         3.53 o                         
  -4  -4   7         15.39         11.83         1.50 o                         
  -3  -4   7        656.68        632.54        15.89 o                         
  -2  -4   7        216.44        235.25         6.85 o                         
  -1  -4   7        493.50        589.15        12.77 o                         
   0  -4   7        261.20        267.36         6.79 o                         
   1  -4   7          0.00          1.49         1.55 o                         
   2  -4   7         76.18         69.52         3.69 o                         
   3  -4   7          1.07          3.32         1.41 o                         
   4  -4   7         24.73         21.55         1.79 o                         
   5  -4   7          8.22         16.68         1.57 o                         
   6  -4   7         22.78         40.70         4.36 o                         
   7  -4   7         30.51         31.43         2.51 o                         
   8  -4   7          7.94         25.18         2.88 o                         
  -9  -3   7          0.21          5.25         2.58 o                         
  -8  -3   7          0.85         -1.38         3.17 o                         
  -7  -3   7         66.62         60.27         3.25 o                         
  -6  -3   7         60.61         57.22         3.08 o                         
  -5  -3   7        249.72        266.90         7.49 o                         
  -4  -3   7          0.43          1.44         1.36 o                         
  -3  -3   7        317.87        339.31         7.95 o                         
  -2  -3   7        565.83        519.28        13.80 o                         
  -1  -3   7        223.94        241.51         5.54 o                         
   0  -3   7        469.19        455.84        11.55 o                         
   1  -3   7         31.09         34.18         2.15 o                         
   2  -3   7         13.40          4.96         1.46 o                         
   3  -3   7          1.27         -1.34         1.34 o                         
   4  -3   7        150.82        155.64         4.20 o                         
   5  -3   7        418.42        432.66        10.19 o                         
   6  -3   7          1.90         13.50         2.14 o                         
   7  -3   7         19.93         22.10         2.61 o                         
   8  -3   7        122.86        147.39         6.49 o                         
  -9  -2   7         19.12         14.33         3.93 o                         
  -8  -2   7          0.65          0.74         5.41 o                         
  -7  -2   7          0.04          2.34         2.28 o                         
  -6  -2   7         27.77         23.31         1.53 o                         
  -5  -2   7         78.48         86.88         3.57 o                         
  -4  -2   7        247.69        247.15         7.80 o                         
  -3  -2   7          0.80         -1.28         1.28 o                         
  -2  -2   7         60.19         52.64         2.13 o                         
  -1  -2   7          1.60         -0.93         1.36 o                         
   0  -2   7        642.84        637.81        14.61 o                         
   1  -2   7        219.10        195.19         4.89 o                         
   2  -2   7         37.10         32.56         1.96 o                         
   3  -2   7         13.98         11.87         1.63 o                         
   4  -2   7          0.92          3.08         1.40 o                         
   5  -2   7        134.55        144.55         4.63 o                         
   6  -2   7          3.16         -2.47         2.47 o                         
   7  -2   7          1.75          3.10         2.28 o                         
   8  -2   7          0.52         -0.60         2.35 o                         
  -9  -1   7         33.53         32.02         6.22 o                         
  -8  -1   7         94.63        105.89        14.82 o                         
  -7  -1   7         16.23         17.33         2.96 o                         
  -6  -1   7        260.24        273.87         8.34 o                         
  -5  -1   7         41.36         33.67         1.91 o                         
  -4  -1   7        157.99        156.20         5.60 o                         
  -3  -1   7         17.26         30.44         2.36 o                         
  -2  -1   7          4.19         -1.14         1.14 o                         
  -1  -1   7          3.12         -1.25         1.25 o                         
   0  -1   7        117.97        100.43         3.54 o                         
   1  -1   7         43.85         30.14         2.14 o                         
   2  -1   7       1328.45       1333.58        26.59 o                         
   3  -1   7          0.12         -1.50         1.50 o                         
   4  -1   7          1.48         -1.21         1.21 o                         
   5  -1   7         66.10         57.62         2.94 o                         
   6  -1   7          0.00         -2.38         2.38 o                         
   7  -1   7          2.47          0.51         2.21 o                         
   8  -1   7          0.40         -2.82         2.82 o                         
  -9   0   7          1.11          5.07         3.40 o                         
  -8   0   7        172.19        169.64        10.10 o                         
  -7   0   7        204.43        200.87         7.59 o                         
  -6   0   7        126.49        124.14         4.30 o                         
  -5   0   7         92.97         71.59         2.58 o                         
  -4   0   7          6.93          8.98         1.28 o                         
  -3   0   7        117.12         65.38         2.96 o                         
  -2   0   7        426.77        458.29        11.28 o                         
  -1   0   7       2365.88       2240.83        46.30 o                         
   0   0   7        393.30        398.31         9.54 o                         
   1   0   7          5.74          0.11         1.93 o                         
   2   0   7        725.23        768.53        16.53 o                         
   3   0   7        260.18        264.32         6.20 o                         
   4   0   7         41.47         37.14         1.80 o                         
   5   0   7         59.95         41.31         2.42 o                         
   6   0   7          0.89         -2.15         2.15 o                         
   7   0   7          5.41          0.87         2.25 o                         
   8   0   7          0.42         -2.31         2.31 o                         
  -9   1   7          0.02          4.49         5.08 o                         
  -8   1   7        100.00         90.17         4.47 o                         
  -7   1   7          3.89         -1.44         1.44 o                         
  -6   1   7          0.26          1.77         1.19 o                         
  -5   1   7        395.97        385.64         9.57 o                         
  -4   1   7          2.43          0.09         1.18 o                         
  -3   1   7        810.15        949.38        26.82 o                         
  -2   1   7       2308.31       2333.15        64.56 o                         
  -1   1   7        118.39        129.96         4.00 o                         
   0   1   7        586.93        614.76        14.17 o                         
   1   1   7       2471.65       2435.04        57.75 o                         
   2   1   7        578.73        571.66        11.33 o                         
   3   1   7          6.05          2.48         1.50 o                         
   4   1   7         12.00          8.24         1.71 o                         
   5   1   7         38.99         23.69         1.71 o                         
   6   1   7          7.96          2.55         2.31 o                         
   7   1   7          0.24         -2.29         2.29 o                         
   8   1   7          4.17          2.63         2.58 o                         
  -9   2   7         52.07         47.20         4.69 o                         
  -8   2   7          0.08         -0.42         4.29 o                         
  -7   2   7         47.38         50.21         3.72 o                         
  -6   2   7        160.94        172.14         6.10 o                         
  -5   2   7         61.78         57.25         2.55 o                         
  -4   2   7        143.34        122.66         4.66 o                         
  -3   2   7          1.75         -1.28         1.28 o                         
  -2   2   7        730.21        801.74        18.04 o                         
  -1   2   7       1887.20       2194.10        45.41 o                         
   0   2   7       1207.28       1186.72        24.96 o                         
   1   2   7        724.82        716.82        15.46 o                         
   2   2   7         38.08         37.19         1.98 o                         
   3   2   7         68.59         70.99         2.76 o                         
   4   2   7          5.07          2.73         1.56 o                         
   5   2   7          6.32         -0.90         1.43 o                         
   6   2   7          0.65          1.12         2.14 o                         
   7   2   7          3.89         -0.33         2.35 o                         
   8   2   7          7.79          9.02         2.72 o                         
  -9   3   7          2.17          1.05         3.11 o                         
  -8   3   7        103.15        116.66         8.54 o                         
  -7   3   7        219.60        265.43         7.71 o                         
  -6   3   7          1.96          1.37         1.10 o                         
  -5   3   7         81.13         77.23         3.12 o                         
  -4   3   7         72.99         78.68         3.48 o                         
  -3   3   7        289.13        290.34         7.13 o                         
  -2   3   7        145.54        143.76         3.96 o                         
  -1   3   7         23.83         15.68         1.53 o                         
   0   3   7        203.01        244.27         6.02 o                         
   1   3   7         68.76         59.07         2.57 o                         
   2   3   7         17.14         14.06         1.58 o                         
   3   3   7        286.62        307.31         7.47 o                         
   4   3   7         35.73         30.20         2.14 o                         
   5   3   7          1.58         -1.54         1.54 o                         
   6   3   7         85.63         68.05         3.44 o                         
   7   3   7          1.18          0.41         2.27 o                         
   8   3   7          1.91          3.30         2.49 o                         
  -9   4   7         22.00         31.25         3.96 o                         
  -8   4   7         81.57         87.70         5.63 o                         
  -7   4   7         57.23         56.64         2.94 o                         
  -6   4   7         35.55         37.66         3.04 o                         
  -5   4   7          9.49          9.82         1.61 o                         
  -4   4   7         52.07         44.67         2.32 o                         
  -3   4   7         57.73         62.03         2.79 o                         
  -2   4   7        149.94        169.56         4.54 o                         
  -1   4   7         48.26         45.14         2.07 o                         
   0   4   7        215.21        231.56         6.64 o                         
   1   4   7         15.81         15.81         1.66 o                         
   2   4   7         46.54         40.56         2.06 o                         
   3   4   7          4.20          1.07         1.44 o                         
   4   4   7         69.76         75.96         3.29 o                         
   5   4   7          0.79         -1.72         1.72 o                         
   6   4   7         18.84          7.14         2.50 o                         
   7   4   7         23.68         19.88         2.83 o                         
   8   4   7          4.67          2.28         3.67 o                         
  -8   5   7         12.39         16.18         2.88 o                         
  -7   5   7         12.18         11.11         1.15 o                         
  -6   5   7          2.23          3.20         1.71 o                         
  -5   5   7          0.05          0.06         1.79 o                         
  -4   5   7        199.49        194.23         5.90 o                         
  -3   5   7        243.36        243.23         7.24 o                         
  -2   5   7         30.19         33.04         1.83 o                         
  -1   5   7        615.50        686.03        14.17 o                         
   0   5   7         66.07         52.67         2.28 o                         
   1   5   7         13.18         10.41         1.64 o                         
   2   5   7         47.67         42.18         2.29 o                         
   3   5   7        100.34        105.90         4.16 o                         
   4   5   7         82.53         73.78         3.41 o                         
   5   5   7        161.26        168.23         5.17 o                         
   6   5   7         11.69          9.51         2.60 o                         
   7   5   7          0.07         -2.52         2.52 o                         
  -8   6   7          7.18          9.19         1.82 o                         
  -7   6   7         41.46         36.29         2.34 o                         
  -6   6   7          6.68          0.09         2.43 o                         
  -5   6   7        181.28        196.12         7.92 o                         
  -4   6   7          3.25          3.89         1.85 o                         
  -3   6   7        296.97        291.61         7.14 o                         
  -2   6   7          0.01         -1.45         1.45 o                         
  -1   6   7        262.78        235.21         5.77 o                         
   0   6   7        104.06        103.66         3.84 o                         
   1   6   7         68.48         58.08         2.65 o                         
   2   6   7          5.34         -1.20         1.52 o                         
   3   6   7          6.50          5.62         1.79 o                         
   4   6   7          0.60         -1.59         1.59 o                         
   5   6   7         12.59          9.40         2.02 o                         
   6   6   7          1.44          0.21         2.50 o                         
   7   6   7          5.67          5.17         2.63 o                         
  -8   7   7          2.32          1.90         2.46 o                         
  -7   7   7         13.83          8.03         1.76 o                         
  -6   7   7          0.00         -2.02         2.02 o                         
  -5   7   7          4.66          6.23         2.30 o                         
  -4   7   7         85.96         88.24         4.21 o                         
  -3   7   7          1.23          4.75         1.58 o                         
  -2   7   7          1.20          0.73         1.66 o                         
  -1   7   7        124.21        133.72         4.23 o                         
   0   7   7         96.36        107.19         4.68 o                         
   1   7   7          8.70          4.51         1.76 o                         
   2   7   7        351.55        362.76         7.98 o                         
   3   7   7        324.92        338.78         8.04 o                         
   4   7   7         25.04         20.68         2.21 o                         
   5   7   7          0.26         -2.05         2.05 o                         
   6   7   7         12.28          9.40         1.89 o                         
   7   7   7          1.71          6.91         4.09 o                         
  -7   8   7          0.21         -2.22         2.22 o                         
  -6   8   7         13.53         10.07         2.30 o                         
  -5   8   7         29.14         19.17         2.60 o                         
  -4   8   7          3.92          2.41         2.21 o                         
  -3   8   7        263.20        296.91         7.61 o                         
  -2   8   7       1083.93       1122.53        22.89 o                         
  -1   8   7        239.81        294.89         8.20 o                         
   0   8   7        196.81        185.21         5.45 o                         
   1   8   7        349.18        357.90         9.79 o                         
   2   8   7        703.88        751.34        15.14 o                         
   3   8   7        184.51        198.74         5.73 o                         
   4   8   7         11.13          7.47         1.88 o                         
   5   8   7          2.31          3.92         2.13 o                         
   6   8   7         10.55          9.91         2.75 o                         
  -7   9   7         32.83         31.13         2.63 o                         
  -6   9   7         72.81         71.50         3.68 o                         
  -5   9   7          7.34          5.64         2.54 o                         
  -4   9   7          9.81          4.69         1.72 o                         
  -3   9   7         37.53         43.85         2.63 o                         
  -2   9   7         36.62         32.56         2.46 o                         
  -1   9   7         99.85         81.60         4.35 o                         
   0   9   7        130.41        121.28         5.64 o                         
   1   9   7         29.07         34.46         2.61 o                         
   2   9   7         11.40          6.43         2.26 o                         
   3   9   7         62.71         58.40         3.53 o                         
   4   9   7          0.06          1.07         1.84 o                         
   5   9   7         98.32         99.51         5.10 o                         
   6   9   7          9.15          8.98         1.89 o                         
  -6  10   7          0.41         -2.16         2.83 o                         
  -5  10   7          4.15          3.57         2.43 o                         
  -4  10   7         30.42         32.19         2.17 o                         
  -3  10   7         16.07         13.32         2.22 o                         
  -2  10   7         13.63         11.66         2.29 o                         
  -1  10   7        186.24        209.16         6.16 o                         
   0  10   7         53.87         52.47         2.95 o                         
   1  10   7          6.58         -0.44         2.23 o                         
   2  10   7        107.11         96.01         4.88 o                         
   3  10   7         56.92         43.95         2.69 o                         
   4  10   7         81.95         78.48         4.01 o                         
   5  10   7         45.69         49.06         3.09 o                         
  -6  11   7          0.03          0.97         2.40 o                         
  -5  11   7          5.21          5.62         2.55 o                         
  -4  11   7         47.76         41.69         2.55 o                         
  -3  11   7         35.18         26.71         3.38 o                         
  -2  11   7          0.98         -0.72         2.11 o                         
  -1  11   7          2.90          1.01         2.36 o                         
   0  11   7          1.39         -2.13         2.13 o                         
   1  11   7        109.53        102.09         4.09 o                         
   2  11   7          8.79         10.30         2.32 o                         
   3  11   7          2.03          2.65         2.05 o                         
   4  11   7          0.30          0.94         2.35 o                         
  -5  12   7          8.02         13.52         3.43 o                         
  -4  12   7         12.72         11.20         2.05 o                         
  -3  12   7         49.95         47.47         3.15 o                         
  -2  12   7          4.27         -0.06         2.31 o                         
  -1  12   7          2.01          1.35         2.15 o                         
   0  12   7         16.87         14.02         2.49 o                         
   1  12   7          0.37         -0.20         2.25 o                         
   2  12   7          2.09          1.41         2.30 o                         
   3  12   7          0.30         -1.06         2.61 o                         
   4  12   7          2.73          7.72         2.79 o                         
  -4  13   7          7.93          8.57         2.06 o                         
  -3  13   7          1.21         -2.30         2.30 o                         
  -2  13   7         10.04          9.15         2.66 o                         
  -1  13   7          1.23         -2.54         2.71 o                         
   0  13   7          5.81          3.92         2.48 o                         
   1  13   7         24.93         26.67         3.01 o                         
   2  13   7          4.51          4.13         2.93 o                         
  -1  14   7          2.95          3.63         2.79 o                         
   0  14   7          2.63          0.63         2.63 o                         
  -1 -15   8         18.38         17.40         2.81 o                         
   0 -15   8          0.12          1.53         3.21 o                         
   1 -15   8          2.52         -2.43         3.24 o                         
  -3 -14   8        132.10        184.44         5.81 o                         
  -2 -14   8          3.81          4.80         2.29 o                         
  -1 -14   8          6.61          4.19         2.78 o                         
   0 -14   8          9.61         12.05         2.78 o                         
   1 -14   8          0.05         -2.62         2.62 o                         
   2 -14   8         12.83         12.13         2.83 o                         
   3 -14   8         14.75         13.80         3.95 o                         
  -5 -13   8          6.16          7.17         1.80 o                         
  -4 -13   8          0.02          0.15         2.23 o                         
  -3 -13   8          6.22          5.63         2.03 o                         
  -2 -13   8         10.19         14.13         2.45 o                         
  -1 -13   8         21.65         22.89         3.63 o                         
   0 -13   8          0.06         -1.22         2.41 o                         
   1 -13   8          0.38          0.21         2.46 o                         
   2 -13   8         35.56         40.35         3.06 o                         
   3 -13   8          1.21         15.66         2.61 o                         
   4 -13   8         52.91         66.81         4.92 o                         
  -5 -12   8         38.45         40.84         3.52 o                         
  -4 -12   8          6.77          5.00         2.26 o                         
  -3 -12   8         15.18         12.80         2.14 o                         
  -2 -12   8          4.11          2.81         2.21 o                         
  -1 -12   8          0.26         -0.49         2.14 o                         
   0 -12   8        156.32        175.84         5.71 o                         
   1 -12   8          9.76          9.99         2.45 o                         
   2 -12   8         16.15         26.62         2.94 o                         
   3 -12   8         86.46         86.12         4.61 o                         
   4 -12   8         27.07         39.75         2.90 o                         
   5 -12   8         17.87         21.74         2.76 o                         
  -6 -11   8          8.15          7.61         2.59 o                         
  -5 -11   8          2.65          3.92         2.60 o                         
  -4 -11   8          0.17         -1.96         1.96 o                         
  -3 -11   8         12.88         11.75         2.04 o                         
  -2 -11   8         54.99         57.09         3.25 o                         
  -1 -11   8          3.93          8.32         2.21 o                         
   0 -11   8        170.07        208.18         7.85 o                         
   1 -11   8          3.79          5.94         2.23 o                         
   2 -11   8         26.01         32.52         2.70 o                         
   3 -11   8          1.06          0.85         2.16 o                         
   4 -11   8          0.21          2.12         2.26 o                         
   5 -11   8          2.83          5.81         2.16 o                         
  -7 -10   8          0.70         -2.26         2.29 o                         
  -6 -10   8          5.20          9.28         2.42 o                         
  -5 -10   8          0.50          1.98         2.40 o                         
  -4 -10   8         17.59         16.16         2.15 o                         
  -3 -10   8         51.42         50.62         4.30 o                         
  -2 -10   8         21.60         27.86         2.19 o                         
  -1 -10   8          3.17         20.24         2.41 o                         
   0 -10   8         30.45         25.84         2.39 o                         
   1 -10   8         76.99         71.04         3.14 o                         
   2 -10   8          0.31         -1.93         1.93 o                         
   3 -10   8          2.66         -1.44         2.13 o                         
   4 -10   8          2.29          4.15         2.17 o                         
   5 -10   8          6.83          3.56         2.08 o                         
   6 -10   8         11.04          8.17         2.76 o                         
  -7  -9   8          3.69          4.13         2.42 o                         
  -6  -9   8          0.12         -0.72         2.12 o                         
  -5  -9   8         31.44         28.03         2.93 o                         
  -4  -9   8          5.53         -1.17         1.67 o                         
  -3  -9   8        230.96        208.54         6.02 o                         
  -2  -9   8        151.94        152.46         5.24 o                         
  -1  -9   8         33.30         32.82         2.27 o                         
   0  -9   8         15.45         11.31         1.90 o                         
   1  -9   8         13.72         13.26         2.09 o                         
   2  -9   8          0.06         -1.92         1.92 o                         
   3  -9   8         17.76         13.21         2.21 o                         
   4  -9   8          3.54         -1.71         1.98 o                         
   5  -9   8          9.96         11.60         2.11 o                         
   6  -9   8          4.39         -0.29         2.48 o                         
  -8  -8   8         17.07         23.06         2.22 o                         
  -7  -8   8          3.59         -0.50         1.95 o                         
  -6  -8   8         24.38         25.38         2.58 o                         
  -5  -8   8        135.31        121.01         5.38 o                         
  -4  -8   8         94.52         63.82         4.24 o                         
  -3  -8   8        279.16        258.27         6.61 o                         
  -2  -8   8         13.60          5.31         1.68 o                         
  -1  -8   8          6.28          4.93         1.63 o                         
   0  -8   8          5.21          7.80         1.64 o                         
   1  -8   8        142.89        144.52         4.57 o                         
   2  -8   8          8.87          4.37         1.84 o                         
   3  -8   8          3.92         -0.33         1.86 o                         
   4  -8   8          0.73         -1.38         1.92 o                         
   5  -8   8          0.55          0.66         1.83 o                         
   6  -8   8          0.78         -0.17         3.33 o                         
   7  -8   8          5.47          4.40         2.60 o                         
  -8  -7   8          0.34          0.82         1.81 o                         
  -7  -7   8         25.44         20.06         2.19 o                         
  -6  -7   8         12.49         11.65         2.68 o                         
  -5  -7   8        280.98        264.34         9.08 o                         
  -4  -7   8          3.01         -1.74         1.74 o                         
  -3  -7   8         54.42         43.59         2.52 o                         
  -2  -7   8          4.33          0.20         1.49 o                         
  -1  -7   8         57.97         59.28         2.45 o                         
   0  -7   8          5.92          6.38         1.64 o                         
   1  -7   8          7.90          8.30         1.77 o                         
   2  -7   8          2.78          1.13         1.72 o                         
   3  -7   8         82.25         74.25         3.58 o                         
   4  -7   8         23.50         23.34         2.18 o                         
   5  -7   8          0.06         -1.18         1.71 o                         
   6  -7   8         17.45         15.88         2.57 o                         
   7  -7   8          8.81          7.38         2.87 o                         
  -8  -6   8         36.14         34.18         1.94 o                         
  -7  -6   8          0.04         -1.22         1.63 o                         
  -6  -6   8          0.57         -2.12         2.12 o                         
  -5  -6   8         42.17         39.37         2.70 o                         
  -4  -6   8          4.97         -1.61         1.61 o                         
  -3  -6   8          7.04          3.10         1.43 o                         
  -2  -6   8        119.40        131.81         3.97 o                         
  -1  -6   8        110.69        124.30         3.73 o                         
   0  -6   8        232.54        240.29         5.90 o                         
   1  -6   8        546.53        588.87        11.92 o                         
   2  -6   8         28.84         24.62         2.00 o                         
   3  -6   8          0.04          5.90         1.86 o                         
   4  -6   8         32.13         28.35         2.20 o                         
   5  -6   8         26.83         20.45         1.93 o                         
   6  -6   8         42.23         43.64         2.93 o                         
   7  -6   8          6.52         12.73         2.90 o                         
  -9  -5   8          0.20         -4.36         4.36 o                         
  -8  -5   8          3.44          3.27         1.29 o                         
  -7  -5   8         16.36          9.42         1.78 o                         
  -6  -5   8        144.16        142.22         5.18 o                         
  -5  -5   8         12.00          6.62         1.85 o                         
  -4  -5   8          0.12         -1.54         1.54 o                         
  -3  -5   8         90.19         85.45         4.73 o                         
  -2  -5   8        292.91        338.31         8.84 o                         
  -1  -5   8         54.90         47.36         2.77 o                         
   0  -5   8        135.67        150.71         4.23 o                         
   1  -5   8         11.13          9.29         1.62 o                         
   2  -5   8        266.88        288.31         6.52 o                         
   3  -5   8        604.27        616.68        12.48 o                         
   4  -5   8         22.88         20.16         1.98 o                         
   5  -5   8          6.15          7.78         1.85 o                         
   6  -5   8          0.32          6.15         2.22 o                         
   7  -5   8        184.84        222.24         6.61 o                         
   8  -5   8         85.81        155.10         7.88 o                         
  -9  -4   8          8.82          8.37         3.79 o                         
  -8  -4   8         40.16         39.74         2.48 o                         
  -7  -4   8         96.75         85.95         2.93 o                         
  -6  -4   8          0.52         -1.56         1.56 o                         
  -5  -4   8         84.79         65.32         3.21 o                         
  -4  -4   8         58.28         57.30         4.31 o                         
  -3  -4   8          1.91         -0.58         1.08 o                         
  -2  -4   8        325.42        343.00         8.37 o                         
  -1  -4   8        998.91       1051.45        22.27 o                         
   0  -4   8        218.58        243.56         5.84 o                         
   1  -4   8         76.69         74.13         3.12 o                         
   2  -4   8         78.01         66.87         2.61 o                         
   3  -4   8        223.01        226.34         5.53 o                         
   4  -4   8          3.13          1.30         1.62 o                         
   5  -4   8         13.79         13.34         1.73 o                         
   6  -4   8         23.53         26.44         2.43 o                         
   7  -4   8         43.13         52.48         2.98 o                         
   8  -4   8         50.98         49.00         3.91 o                         
  -9  -3   8          2.06         -1.75         3.52 o                         
  -8  -3   8         22.58         20.82         4.59 o                         
  -7  -3   8         28.02         20.02         3.33 o                         
  -6  -3   8        114.23        106.13         3.96 o                         
  -5  -3   8         77.81         70.99         3.22 o                         
  -4  -3   8         65.95         57.67         2.61 o                         
  -3  -3   8        203.61        179.81         4.71 o                         
  -2  -3   8         81.80         95.52         3.10 o                         
  -1  -3   8       1094.18       1126.57        23.73 o                         
   0  -3   8         84.43         82.80         3.07 o                         
   1  -3   8        101.29         79.95         3.01 o                         
   2  -3   8        203.50        190.74         5.63 o                         
   3  -3   8          3.12         -1.49         1.53 o                         
   4  -3   8         43.29         46.75         2.23 o                         
   5  -3   8          3.57          7.72         1.63 o                         
   6  -3   8          8.80          8.08         1.97 o                         
   7  -3   8          0.70          2.24         2.47 o                         
   8  -3   8          6.37         10.20         3.13 o                         
  -9  -2   8         38.75         39.08         3.66 o                         
  -8  -2   8          8.24          6.11         3.37 o                         
  -7  -2   8         13.86         10.21         2.63 o                         
  -6  -2   8         17.13         12.61         2.05 o                         
  -5  -2   8         14.57         12.38         1.65 o                         
  -4  -2   8          0.28          3.02         1.72 o                         
  -3  -2   8        562.71        546.71        14.66 o                         
  -2  -2   8        261.66        279.33         6.54 o                         
  -1  -2   8        241.06        258.76         6.61 o                         
   0  -2   8         33.10         27.81         1.85 o                         
   1  -2   8        189.36        208.84         5.15 o                         
   2  -2   8        160.14        172.11         4.64 o                         
   3  -2   8         50.42         45.41         2.11 o                         
   4  -2   8         30.09         26.63         1.86 o                         
   5  -2   8          8.40          3.23         1.79 o                         
   6  -2   8          0.76         -2.25         2.25 o                         
   7  -2   8          0.45         -1.20         2.37 o                         
   8  -2   8          2.42         -1.62         2.79 o                         
  -9  -1   8          4.16         20.80         5.15 o                         
  -8  -1   8        136.43        164.80         8.43 o                         
  -7  -1   8        583.90        624.84        20.73 o                         
  -6  -1   8          0.09         -0.97         1.61 o                         
  -5  -1   8          0.09          0.83         1.45 o                         
  -4  -1   8        312.63        312.47        12.33 o                         
  -3  -1   8        212.34        225.25         9.39 o                         
  -2  -1   8        767.27        689.70        15.69 o                         
  -1  -1   8          3.31         -1.36         1.36 o                         
   0  -1   8         86.98         95.58         3.58 o                         
   1  -1   8        136.37        165.60         4.42 o                         
   2  -1   8        353.98        352.96         7.88 o                         
   3  -1   8        155.78        156.13         4.44 o                         
   4  -1   8         12.20          9.59         1.52 o                         
   5  -1   8          0.04         -1.53         1.53 o                         
   6  -1   8          1.85         -2.25         2.25 o                         
   7  -1   8         18.96         11.47         2.55 o                         
   8  -1   8          0.24         -2.60         2.60 o                         
  -9   0   8         19.54         18.43         2.18 o                         
  -8   0   8         72.33         81.62         4.53 o                         
  -7   0   8         25.11         18.51         2.49 o                         
  -6   0   8        140.25        149.14         4.30 o                         
  -5   0   8         10.70          5.98         1.34 o                         
  -4   0   8          2.81          2.52         1.51 o                         
  -3   0   8        345.30        370.40        11.12 o                         
  -2   0   8          0.11         -1.35         1.35 o                         
  -1   0   8         23.89         34.71         1.90 o                         
   0   0   8        127.12        145.95         4.48 o                         
   1   0   8        405.45        418.21         9.50 o                         
   2   0   8        149.07        136.71         6.10 o                         
   3   0   8         13.99         14.31         1.75 o                         
   4   0   8          0.40         -1.32         1.32 o                         
   5   0   8         26.45         23.51         2.10 o                         
   6   0   8          0.00         -2.21         2.21 o                         
   7   0   8          2.71         -2.53         2.53 o                         
   8   0   8          0.95         -1.62         3.43 o                         
  -9   1   8         16.56         19.25         3.98 o                         
  -8   1   8          0.26          0.73         2.27 o                         
  -7   1   8          9.16          5.57         1.17 o                         
  -6   1   8        386.70        402.83        10.04 o                         
  -5   1   8        237.64        259.42         6.94 o                         
  -4   1   8         19.43         20.30         1.79 o                         
  -3   1   8          1.24         -1.34         1.34 o                         
  -2   1   8         13.27          8.21         1.35 o                         
  -1   1   8        787.49        876.87        19.81 o                         
   0   1   8        162.84        182.99         4.96 o                         
   1   1   8        135.84        151.91         4.49 o                         
   2   1   8        956.12       1021.43        20.62 o                         
   3   1   8         12.96          8.73         1.53 o                         
   4   1   8         23.04         16.62         1.25 o                         
   5   1   8         12.75          7.90         1.79 o                         
   6   1   8          0.68         -2.31         2.31 o                         
   7   1   8          6.87         -0.41         2.58 o                         
   8   1   8         27.29         19.44         2.80 o                         
  -9   2   8         12.25         20.22         6.14 o                         
  -8   2   8          5.41          3.52         2.67 o                         
  -7   2   8         75.01         68.93         4.03 o                         
  -6   2   8        457.35        479.81        11.86 o                         
  -5   2   8        757.80        766.39        18.56 o                         
  -4   2   8         14.13         12.60         1.75 o                         
  -3   2   8        353.28        379.39         8.48 o                         
  -2   2   8        781.39        800.23        19.29 o                         
  -1   2   8         77.74         73.22         3.33 o                         
   0   2   8          0.99         -0.78         1.57 o                         
   1   2   8        697.46        750.87        18.63 o                         
   2   2   8        177.96        188.93         4.95 o                         
   3   2   8         34.96         20.44         1.84 o                         
   4   2   8         68.40         71.37         3.05 o                         
   5   2   8         18.42         10.47         1.80 o                         
   6   2   8         24.03         17.37         2.55 o                         
   7   2   8         18.28         16.99         2.57 o                         
   8   2   8         12.47          6.17         3.02 o                         
  -9   3   8          4.41          1.79         2.64 o                         
  -8   3   8         20.74         20.54         2.74 o                         
  -7   3   8         19.47         31.32         2.91 o                         
  -6   3   8          4.08          8.13         1.45 o                         
  -5   3   8          1.03         -1.44         1.44 o                         
  -4   3   8          4.08          0.70         1.57 o                         
  -3   3   8         10.72         11.94         1.16 o                         
  -2   3   8        443.37        400.06         9.54 o                         
  -1   3   8          2.56          3.26         1.40 o                         
   0   3   8        363.12        411.87         8.94 o                         
   1   3   8        668.46        629.93        13.13 o                         
   2   3   8          0.05         -1.46         1.46 o                         
   3   3   8         23.46         18.90         1.72 o                         
   4   3   8         52.15         43.98         2.54 o                         
   5   3   8         17.64         14.75         1.99 o                         
   6   3   8         15.23         11.42         2.66 o                         
   7   3   8          0.00         -0.64         2.51 o                         
   8   3   8          8.20          3.20         2.70 o                         
  -9   4   8         22.65         19.97         3.60 o                         
  -8   4   8         16.51         18.49         2.85 o                         
  -7   4   8          2.50          2.84         2.19 o                         
  -6   4   8         24.49         23.93         1.86 o                         
  -5   4   8        195.83        192.56         6.68 o                         
  -4   4   8         33.79         39.28         2.41 o                         
  -3   4   8        104.15        111.39         3.46 o                         
  -2   4   8        221.73        202.77         5.28 o                         
  -1   4   8         35.52         25.82         1.85 o                         
   0   4   8          1.30         -1.44         1.44 o                         
   1   4   8          7.21          7.32         1.76 o                         
   2   4   8          0.00         -1.43         1.43 o                         
   3   4   8         11.24          7.20         1.71 o                         
   4   4   8         23.05         19.51         1.72 o                         
   5   4   8         15.48         10.14         2.03 o                         
   6   4   8          0.00          0.31         2.38 o                         
   7   4   8          8.09         10.45         2.69 o                         
  -8   5   8         13.83         13.56         1.62 o                         
  -7   5   8         66.16         84.13         3.19 o                         
  -6   5   8          0.04         -1.49         1.60 o                         
  -5   5   8         68.58         65.56         3.36 o                         
  -4   5   8         48.35         35.69         2.42 o                         
  -3   5   8        165.43        146.22         4.46 o                         
  -2   5   8        152.69        169.55         5.96 o                         
  -1   5   8          2.16         -1.45         1.45 o                         
   0   5   8        136.42        126.36         4.60 o                         
   1   5   8         87.34         75.84         3.02 o                         
   2   5   8        111.39        115.50         4.11 o                         
   3   5   8         28.51         27.32         2.58 o                         
   4   5   8         33.80         27.16         2.03 o                         
   5   5   8         53.60         44.50         2.65 o                         
   6   5   8          1.22         -2.45         2.45 o                         
   7   5   8          0.44          2.18         2.54 o                         
  -8   6   8          0.71          4.42         1.89 o                         
  -7   6   8         10.38          9.83         1.73 o                         
  -6   6   8         10.78         10.58         2.17 o                         
  -5   6   8          2.05         -0.08         2.08 o                         
  -4   6   8         17.02         18.71         2.33 o                         
  -3   6   8         43.97         38.71         2.34 o                         
  -2   6   8        138.78        134.82         4.30 o                         
  -1   6   8          6.59          4.13         1.63 o                         
   0   6   8          0.11          0.78         1.67 o                         
   1   6   8        478.67        492.58        13.36 o                         
   2   6   8          0.00         -0.01         1.90 o                         
   3   6   8         42.51         42.46         2.62 o                         
   4   6   8         44.91         43.55         2.56 o                         
   5   6   8         60.88         56.10         2.95 o                         
   6   6   8          1.87          0.34         1.89 o                         
   7   6   8          6.89          9.62         2.84 o                         
  -8   7   8          1.46          5.43         2.64 o                         
  -7   7   8         21.26         17.69         2.04 o                         
  -6   7   8          0.81         -2.14         2.14 o                         
  -5   7   8         66.07         60.92         3.27 o                         
  -4   7   8         11.35         15.52         2.50 o                         
  -3   7   8        125.86        139.80         4.44 o                         
  -2   7   8        784.02        841.39        17.51 o                         
  -1   7   8         82.54        100.04         4.30 o                         
   0   7   8       1078.57       1057.94        22.79 o                         
   1   7   8         51.40         46.52         2.67 o                         
   2   7   8        245.62        291.59         7.62 o                         
   3   7   8         24.62         41.29         2.61 o                         
   4   7   8         30.92         37.32         2.46 o                         
   5   7   8         29.86         30.89         2.60 o                         
   6   7   8          4.57          4.34         1.76 o                         
  -7   8   8          5.86          3.06         2.03 o                         
  -6   8   8         13.26         10.71         2.86 o                         
  -5   8   8        138.65        133.59         7.62 o                         
  -4   8   8        262.80        263.60         7.63 o                         
  -3   8   8        269.66        268.50         6.80 o                         
  -2   8   8        324.28        351.25         8.41 o                         
  -1   8   8       1349.23       1407.53        37.18 o                         
   0   8   8        727.35        790.04        16.68 o                         
   1   8   8        148.44        159.13         5.17 o                         
   2   8   8        509.86        532.23        11.84 o                         
   3   8   8         42.85         36.64         2.85 o                         
   4   8   8         10.37          9.46         2.21 o                         
   5   8   8         52.94         48.40         3.04 o                         
   6   8   8          7.92         10.41         2.24 o                         
  -7   9   8          6.52          8.04         2.22 o                         
  -6   9   8          5.29          2.50         2.37 o                         
  -5   9   8          2.80          3.45         2.68 o                         
  -4   9   8         10.88          3.39         1.85 o                         
  -3   9   8         32.26         31.26         2.40 o                         
  -2   9   8         22.06         17.84         2.27 o                         
  -1   9   8         18.50         12.51         2.25 o                         
   0   9   8          0.14         -0.23         2.04 o                         
   1   9   8        117.65        111.55         4.95 o                         
   2   9   8        166.19        178.70         5.33 o                         
   3   9   8          2.56         -1.09         2.10 o                         
   4   9   8         10.94          5.20         2.18 o                         
   5   9   8          8.46         10.80         2.44 o                         
  -6  10   8          0.04         -1.78         2.31 o                         
  -5  10   8         16.43          9.77         2.80 o                         
  -4  10   8          3.20         -1.86         1.86 o                         
  -3  10   8        157.17        143.10         4.93 o                         
  -2  10   8          0.03         -2.04         2.04 o                         
  -1  10   8         79.99         71.97         3.53 o                         
   0  10   8         47.01         50.31         2.97 o                         
   1  10   8         22.95         14.35         2.42 o                         
   2  10   8          3.93          1.71         2.09 o                         
   3  10   8          8.76          3.84         2.31 o                         
   4  10   8         17.25         18.49         2.39 o                         
   5  10   8          0.13         -1.65         2.34 o                         
  -5  11   8          0.99         -2.78         2.78 o                         
  -4  11   8          0.06         -2.10         2.10 o                         
  -3  11   8          0.00         -0.58         2.24 o                         
  -2  11   8          4.41          1.12         2.22 o                         
  -1  11   8         14.93         14.87         2.46 o                         
   0  11   8          1.51         -2.23         2.23 o                         
   1  11   8        102.53         96.07         4.14 o                         
   2  11   8          1.79         -1.51         2.07 o                         
   3  11   8          1.97         -2.15         2.19 o                         
   4  11   8          2.39          1.31         2.01 o                         
  -4  12   8          0.05          1.79         2.27 o                         
  -3  12   8          0.46         -1.60         2.37 o                         
  -2  12   8         27.93         24.51         2.85 o                         
  -1  12   8          0.06         -2.08         2.08 o                         
   0  12   8          0.23         -2.31         2.31 o                         
   1  12   8          6.69         12.87         2.77 o                         
   2  12   8          0.64          2.82         2.28 o                         
   3  12   8          2.12          3.19         2.10 o                         
  -3  13   8         84.96        125.57         7.10 o                         
  -2  13   8          6.60          6.75         2.66 o                         
  -1  13   8          5.92          1.48         2.58 o                         
   0  13   8         18.57         20.97         3.48 o                         
   1  13   8         21.08         22.43         2.91 o                         
  -3 -14   9          2.77          7.41         2.30 o                         
  -2 -14   9         59.66         73.86         6.25 o                         
  -1 -14   9         58.47         55.95         3.52 o                         
   0 -14   9          2.63         -1.78         2.77 o                         
   1 -14   9         19.16         17.64         2.84 o                         
   2 -14   9          2.39          3.76         3.53 o                         
  -4 -13   9          1.11          4.31         2.33 o                         
  -3 -13   9          0.31         -0.73         2.12 o                         
  -2 -13   9         15.99         15.34         2.59 o                         
  -1 -13   9         86.42         76.12         3.76 o                         
   0 -13   9          0.41         -2.39         2.39 o                         
   1 -13   9         89.57         83.82         5.30 o                         
   2 -13   9         14.03         15.55         2.67 o                         
   3 -13   9        107.40        156.05         6.26 o                         
  -5 -12   9         51.66         46.84         3.93 o                         
  -4 -12   9         56.00         59.81         3.31 o                         
  -3 -12   9          2.06          3.31         1.97 o                         
  -2 -12   9         97.45         93.30         3.92 o                         
  -1 -12   9          0.78          0.37         2.11 o                         
   0 -12   9         26.69         28.72         2.65 o                         
   1 -12   9         92.99        115.64         6.01 o                         
   2 -12   9          6.31          6.86         2.34 o                         
   3 -12   9          1.80          9.25         2.83 o                         
   4 -12   9         23.03         28.73         2.80 o                         
  -6 -11   9          1.19         -2.18         2.54 o                         
  -5 -11   9          8.24          6.82         2.83 o                         
  -4 -11   9          8.55         12.30         2.21 o                         
  -3 -11   9          3.10          0.90         2.14 o                         
  -2 -11   9         68.50         71.03         3.09 o                         
  -1 -11   9        234.13        246.45         6.46 o                         
   0 -11   9        657.38        754.98        15.48 o                         
   1 -11   9        132.17        147.35         5.14 o                         
   2 -11   9          8.48          7.24         2.38 o                         
   3 -11   9          3.68          4.84         2.41 o                         
   4 -11   9          1.09         -1.36         2.34 o                         
   5 -11   9          2.25          6.40         2.31 o                         
  -7 -10   9          6.53         12.48         5.38 o                         
  -6 -10   9         10.96          6.20         2.37 o                         
  -5 -10   9         43.27         44.40         3.45 o                         
  -4 -10   9         17.60         15.41         2.05 o                         
  -3 -10   9         28.75         21.85         2.21 o                         
  -2 -10   9          3.12          7.59         2.00 o                         
  -1 -10   9        215.66        246.22         6.70 o                         
   0 -10   9        251.48        285.16         7.06 o                         
   1 -10   9         20.81         15.10         2.36 o                         
   2 -10   9          3.83         -2.18         2.18 o                         
   3 -10   9          8.25          5.23         2.35 o                         
   4 -10   9          0.16         -2.15         2.15 o                         
   5 -10   9         15.15         12.31         2.32 o                         
   6 -10   9          5.63          3.44         2.85 o                         
  -7  -9   9         30.38         30.92         3.64 o                         
  -6  -9   9         16.30         12.06         2.79 o                         
  -5  -9   9         76.39         60.67         3.63 o                         
  -4  -9   9          1.69         -1.69         1.69 o                         
  -3  -9   9         25.16         12.63         2.01 o                         
  -2  -9   9          0.04         -1.79         1.79 o                         
  -1  -9   9         52.12         45.12         2.58 o                         
   0  -9   9        120.43        122.63         4.18 o                         
   1  -9   9         90.51         85.49         3.45 o                         
   2  -9   9          2.64         -1.99         1.99 o                         
   3  -9   9         13.11          6.19         2.44 o                         
   4  -9   9          0.47         -2.00         2.00 o                         
   5  -9   9          0.95         -2.01         2.01 o                         
   6  -9   9          3.18          1.33         2.78 o                         
  -7  -8   9          6.97          5.95         2.19 o                         
  -6  -8   9          0.00          1.43         2.39 o                         
  -5  -8   9        242.36        233.14         7.74 o                         
  -4  -8   9         94.93         91.36         4.94 o                         
  -3  -8   9         20.08          6.95         1.95 o                         
  -2  -8   9          2.23         -1.73         1.73 o                         
  -1  -8   9          0.12         -1.73         1.73 o                         
   0  -8   9          1.56         -1.77         1.77 o                         
   1  -8   9          3.91         -0.35         1.84 o                         
   2  -8   9         59.13         58.29         2.75 o                         
   3  -8   9         13.25          8.59         2.11 o                         
   4  -8   9          0.08          0.18         1.99 o                         
   5  -8   9         14.28         13.26         2.17 o                         
   6  -8   9          0.01         -0.21         2.54 o                         
  -8  -7   9          0.70         -1.56         1.56 o                         
  -7  -7   9          0.90          1.35         1.94 o                         
  -6  -7   9         29.29         26.53         3.60 o                         
  -5  -7   9          0.71         -1.72         1.72 o                         
  -4  -7   9        104.70         68.27         2.94 o                         
  -3  -7   9         54.69         37.31         2.43 o                         
  -2  -7   9        146.64        137.20         4.21 o                         
  -1  -7   9         46.45         36.59         2.61 o                         
   0  -7   9         11.75          9.91         1.74 o                         
   1  -7   9          0.31         -1.68         1.68 o                         
   2  -7   9         78.67         78.04         3.17 o                         
   3  -7   9         19.08         18.75         2.22 o                         
   4  -7   9         51.39         47.95         2.67 o                         
   5  -7   9         51.49         55.31         2.78 o                         
   6  -7   9         18.97         17.84         2.65 o                         
   7  -7   9          2.65         10.93         2.60 o                         
  -8  -6   9          3.53          0.77         1.32 o                         
  -7  -6   9          4.43          4.56         1.87 o                         
  -6  -6   9          0.44         -1.52         1.52 o                         
  -5  -6   9          1.26         -1.67         1.67 o                         
  -4  -6   9        115.16         91.67         4.61 o                         
  -3  -6   9         32.30         26.30         2.85 o                         
  -2  -6   9        223.30        227.73         5.93 o                         
  -1  -6   9         74.33         64.49         2.66 o                         
   0  -6   9         55.44         68.73         2.98 o                         
   1  -6   9          8.65          9.33         1.79 o                         
   2  -6   9        139.12        164.83         4.95 o                         
   3  -6   9         75.31         64.69         3.46 o                         
   4  -6   9        107.03        114.70         4.06 o                         
   5  -6   9         10.99         18.64         2.03 o                         
   6  -6   9          0.14          3.84         2.38 o                         
   7  -6   9         12.99         11.87         4.02 o                         
  -8  -5   9          0.29          1.07         1.33 o                         
  -7  -5   9          2.89          3.50         1.42 o                         
  -6  -5   9         70.78         85.50         3.60 o                         
  -5  -5   9          2.05         -2.00         2.00 o                         
  -4  -5   9          0.20         -1.78         1.78 o                         
  -3  -5   9        200.25        204.63         7.01 o                         
  -2  -5   9          0.01         -1.51         1.51 o                         
  -1  -5   9        341.29        347.40         7.78 o                         
   0  -5   9        279.17        301.37         7.02 o                         
   1  -5   9        609.44        644.38        13.58 o                         
   2  -5   9        145.52        139.96         4.16 o                         
   3  -5   9          6.92          8.47         1.85 o                         
   4  -5   9         12.57         11.58         1.98 o                         
   5  -5   9          5.74          5.77         1.98 o                         
   6  -5   9         20.12         19.81         2.52 o                         
   7  -5   9          1.68         12.69         2.36 o                         
  -8  -4   9          1.94          2.79         1.38 o                         
  -7  -4   9          0.58          2.34         1.35 o                         
  -6  -4   9         14.64         13.13         1.95 o                         
  -5  -4   9        191.27        188.28         6.17 o                         
  -4  -4   9         80.87         75.35         3.93 o                         
  -3  -4   9        236.55        265.24         6.35 o                         
  -2  -4   9          6.69          4.64         1.57 o                         
  -1  -4   9        226.84        277.56         6.38 o                         
   0  -4   9        255.01        265.66         6.66 o                         
   1  -4   9         16.26         12.67         1.86 o                         
   2  -4   9          8.24          5.00         1.58 o                         
   3  -4   9          0.97         -1.64         1.64 o                         
   4  -4   9          0.11         -1.70         1.70 o                         
   5  -4   9         15.02          8.51         1.82 o                         
   6  -4   9         25.13         20.24         2.42 o                         
   7  -4   9         95.88        105.62         6.76 o                         
  -9  -3   9          0.05          0.29         2.17 o                         
  -8  -3   9         23.72         21.66         2.29 o                         
  -7  -3   9         66.09         60.44         4.11 o                         
  -6  -3   9         53.64         46.84         2.78 o                         
  -5  -3   9         24.43         24.60         2.62 o                         
  -4  -3   9          1.80         -1.74         1.74 o                         
  -3  -3   9          0.17         -1.11         1.11 o                         
  -2  -3   9         83.88        102.21         4.21 o                         
  -1  -3   9         51.78         49.40         2.77 o                         
   0  -3   9          3.94          3.67         1.52 o                         
   1  -3   9         30.67         27.22         1.99 o                         
   2  -3   9         34.86         31.26         2.06 o                         
   3  -3   9         17.13          8.36         1.75 o                         
   4  -3   9         11.71          6.86         1.79 o                         
   5  -3   9          0.00         -1.38         1.76 o                         
   6  -3   9          1.22         -1.18         1.86 o                         
   7  -3   9         27.06         27.18         3.06 o                         
   8  -3   9          0.43          0.05         4.63 o                         
  -9  -2   9          2.88          5.58         2.65 o                         
  -8  -2   9         14.42          7.52         2.33 o                         
  -7  -2   9        128.33        134.58         5.24 o                         
  -6  -2   9        198.50        221.07         6.57 o                         
  -5  -2   9         14.77         13.88         2.17 o                         
  -4  -2   9        814.52        866.35        20.87 o                         
  -3  -2   9         19.75         22.01         1.38 o                         
  -2  -2   9         65.33         62.93         2.53 o                         
  -1  -2   9          3.98          0.09         1.47 o                         
   0  -2   9          7.87          7.74         1.86 o                         
   1  -2   9        280.09        270.36         6.47 o                         
   2  -2   9        116.30        102.53         3.65 o                         
   3  -2   9          1.48         -1.54         1.54 o                         
   4  -2   9        124.90        133.30         4.13 o                         
   5  -2   9         48.99         37.84         2.07 o                         
   6  -2   9          0.09         -2.43         2.43 o                         
   7  -2   9          2.03         -2.45         2.45 o                         
   8  -2   9          1.40         -3.42         3.42 o                         
  -9  -1   9          1.41          7.03         4.94 o                         
  -8  -1   9         29.65         27.19         3.60 o                         
  -7  -1   9         22.71         26.99         3.31 o                         
  -6  -1   9        648.47        695.43        21.56 o                         
  -5  -1   9        756.34        773.50        22.04 o                         
  -4  -1   9        268.40        279.62         8.12 o                         
  -3  -1   9        510.65        497.13        13.24 o                         
  -2  -1   9         34.28         42.07         2.02 o                         
  -1  -1   9        549.08        500.50        11.13 o                         
   0  -1   9        345.85        332.43         8.37 o                         
   1  -1   9        729.90        719.19        15.68 o                         
   2  -1   9          5.20          3.58         1.74 o                         
   3  -1   9         23.28         23.00         2.05 o                         
   4  -1   9         81.32         84.41         3.91 o                         
   5  -1   9         11.33         11.86         1.62 o                         
   6  -1   9          2.50         -2.31         2.31 o                         
   7  -1   9          4.29         -0.49         2.46 o                         
   8  -1   9          0.00         -3.74         3.74 o                         
  -9   0   9          3.24          2.12         2.86 o                         
  -8   0   9          1.58          4.15         2.54 o                         
  -7   0   9         15.91         10.84         1.64 o                         
  -6   0   9        105.91         90.89         4.00 o                         
  -5   0   9         54.06         46.12         2.34 o                         
  -4   0   9         12.57         10.51         1.74 o                         
  -3   0   9        476.61        473.95        13.83 o                         
  -2   0   9         54.00         40.82         2.20 o                         
  -1   0   9        166.17        189.12         4.96 o                         
   0   0   9        709.59        756.80        17.36 o                         
   1   0   9         22.96         30.28         2.10 o                         
   2   0   9         31.35         36.28         2.30 o                         
   3   0   9        812.36        846.11        18.40 o                         
   4   0   9         77.18         69.07         2.62 o                         
   5   0   9          1.40         -0.76         1.83 o                         
   6   0   9          0.02         -2.53         2.53 o                         
   7   0   9          1.53          1.48         2.80 o                         
   8   0   9          1.64         -4.00         4.00 o                         
  -9   1   9          3.73          0.86         2.36 o                         
  -8   1   9          8.43         14.14         4.13 o                         
  -7   1   9        214.10        238.80         8.28 o                         
  -6   1   9         18.85         15.54         1.91 o                         
  -5   1   9        131.90        155.28         5.90 o                         
  -4   1   9        368.87        401.60        10.39 o                         
  -3   1   9         16.61          7.55         1.36 o                         
  -2   1   9         11.38          7.96         1.42 o                         
  -1   1   9        150.32        171.44         5.20 o                         
   0   1   9        761.27        802.82        17.30 o                         
   1   1   9        304.43        325.40         8.99 o                         
   2   1   9        298.38        309.93         7.18 o                         
   3   1   9         63.76         52.55         2.45 o                         
   4   1   9          3.47         -1.15         1.15 o                         
   5   1   9          2.46         -2.10         2.10 o                         
   6   1   9          0.11         -2.25         2.25 o                         
   7   1   9          1.36         -1.94         2.40 o                         
  -9   2   9          0.40          1.87         2.50 o                         
  -8   2   9          2.38          1.80         3.22 o                         
  -7   2   9          1.18         -1.62         1.62 o                         
  -6   2   9        264.29        263.93         7.18 o                         
  -5   2   9        397.52        394.52        11.06 o                         
  -4   2   9         28.76         23.31         2.04 o                         
  -3   2   9        122.13        127.92         4.01 o                         
  -2   2   9          5.57          5.30         1.40 o                         
  -1   2   9          4.99          4.99         1.58 o                         
   0   2   9         95.71         84.86         3.12 o                         
   1   2   9         11.21          9.40         1.69 o                         
   2   2   9         82.39         87.29         3.50 o                         
   3   2   9         74.09         65.11         3.72 o                         
   4   2   9          7.93         -1.99         1.99 o                         
   5   2   9         16.61         12.04         2.24 o                         
   6   2   9         18.90         23.70         2.77 o                         
   7   2   9          6.00          5.36         2.64 o                         
  -8   3   9          0.08          2.49         2.53 o                         
  -7   3   9        151.29        166.55         7.15 o                         
  -6   3   9        172.21        194.29         5.78 o                         
  -5   3   9          0.18         -1.68         1.68 o                         
  -4   3   9         64.88         66.76         3.15 o                         
  -3   3   9        140.42        145.27         4.58 o                         
  -2   3   9         32.61         28.34         1.83 o                         
  -1   3   9         67.50         66.04         2.87 o                         
   0   3   9          0.34         -1.55         1.55 o                         
   1   3   9         40.20         33.85         2.05 o                         
   2   3   9          0.97         -1.48         1.48 o                         
   3   3   9          0.12         -1.95         1.95 o                         
   4   3   9         24.31         23.61         1.82 o                         
   5   3   9          3.14          3.42         2.65 o                         
   6   3   9          2.25          0.71         2.79 o                         
   7   3   9          9.68         11.97         2.85 o                         
  -8   4   9          0.00          1.57         1.18 o                         
  -7   4   9         25.23         21.87         1.70 o                         
  -6   4   9         10.63          7.85         1.75 o                         
  -5   4   9         79.66         68.99         4.45 o                         
  -4   4   9          6.99          3.22         1.83 o                         
  -3   4   9         34.51         27.30         1.78 o                         
  -2   4   9        142.99        145.31         4.36 o                         
  -1   4   9         14.71         14.55         1.84 o                         
   0   4   9         29.53         30.44         2.36 o                         
   1   4   9        131.28        131.74         4.40 o                         
   2   4   9         50.00         48.05         2.90 o                         
   3   4   9         48.80         36.72         2.50 o                         
   4   4   9          2.85          1.72         1.59 o                         
   5   4   9          0.65         -2.03         2.03 o                         
   6   4   9          7.68          3.56         1.88 o                         
   7   4   9         23.49         18.56         3.77 o                         
  -8   5   9          7.37         12.88         1.90 o                         
  -7   5   9         59.87         67.16         3.23 o                         
  -6   5   9         18.09         14.62         1.98 o                         
  -5   5   9         34.50         15.77         2.42 o                         
  -4   5   9         25.82         21.37         2.37 o                         
  -3   5   9        162.61        158.30         4.64 o                         
  -2   5   9         35.16         34.42         2.18 o                         
  -1   5   9        166.34        154.40         4.75 o                         
   0   5   9         14.29         12.57         1.91 o                         
   1   5   9        129.65        122.17         4.88 o                         
   2   5   9          6.97          5.79         1.92 o                         
   3   5   9        126.51        141.57         4.56 o                         
   4   5   9         19.61         16.41         1.95 o                         
   5   5   9         23.17         24.80         2.42 o                         
   6   5   9          2.68          5.86         1.76 o                         
   7   5   9          0.17          3.55         2.72 o                         
  -8   6   9         11.90         15.87         2.25 o                         
  -7   6   9          1.43          2.68         1.86 o                         
  -6   6   9         18.46         22.54         2.31 o                         
  -5   6   9         10.73         -1.72         2.04 o                         
  -4   6   9         28.26         16.99         2.51 o                         
  -3   6   9          0.36         -1.65         1.65 o                         
  -2   6   9         56.44         33.43         2.45 o                         
  -1   6   9          1.09         -1.26         1.85 o                         
   0   6   9         50.26         41.02         2.61 o                         
   1   6   9        262.03        288.10         7.57 o                         
   2   6   9         99.58        120.89         5.18 o                         
   3   6   9        202.93        218.95         6.11 o                         
   4   6   9        420.89        485.77        11.47 o                         
   5   6   9         73.97         77.04         5.50 o                         
   6   6   9          0.00          0.32         2.41 o                         
  -7   7   9         13.18         10.06         2.04 o                         
  -6   7   9         36.14         30.84         2.84 o                         
  -5   7   9         10.75          5.03         2.39 o                         
  -4   7   9        222.33        224.80         7.38 o                         
  -3   7   9          0.09         -2.11         2.11 o                         
  -2   7   9         50.24         45.75         2.71 o                         
  -1   7   9         48.03         51.43         3.26 o                         
   0   7   9       1276.95       1276.86        29.01 o                         
   1   7   9        279.01        319.05         8.24 o                         
   2   7   9        335.39        368.26         9.36 o                         
   3   7   9         70.15         81.71         3.83 o                         
   4   7   9        122.66        145.85         6.58 o                         
   5   7   9          9.83          9.70         2.41 o                         
   6   7   9          2.80         -0.18         1.89 o                         
  -7   8   9          1.69         -1.23         3.26 o                         
  -6   8   9          0.44         -2.41         2.75 o                         
  -5   8   9         63.49         49.72         3.33 o                         
  -4   8   9         41.72         37.63         3.13 o                         
  -3   8   9          4.58          0.43         1.89 o                         
  -2   8   9          0.15         -2.12         2.12 o                         
  -1   8   9         50.94         59.65         3.45 o                         
   0   8   9         10.94         14.00         2.28 o                         
   1   8   9        270.44        275.94         7.29 o                         
   2   8   9         80.03         91.01         5.76 o                         
   3   8   9          0.23          3.15         2.15 o                         
   4   8   9          2.59         -2.18         2.18 o                         
   5   8   9         10.98         10.51         2.50 o                         
  -6   9   9         15.03         16.39         2.85 o                         
  -5   9   9         25.29         17.32         2.95 o                         
  -4   9   9          0.47         -2.47         2.47 o                         
  -3   9   9         22.15         22.03         2.32 o                         
  -2   9   9          0.19         -1.86         1.98 o                         
  -1   9   9          3.31          0.38         2.07 o                         
   0   9   9         45.21         39.91         2.74 o                         
   1   9   9        141.49        145.22         5.19 o                         
   2   9   9         60.71         66.95         3.15 o                         
   3   9   9         50.49         51.15         3.25 o                         
   4   9   9         47.34         43.41         3.16 o                         
   5   9   9          8.16          2.70         2.61 o                         
  -6  10   9          2.93          4.92         2.70 o                         
  -5  10   9          0.50         -0.39         2.82 o                         
  -4  10   9         25.57         26.80         2.46 o                         
  -3  10   9          0.01         -1.98         1.98 o                         
  -2  10   9         78.03         71.20         3.33 o                         
  -1  10   9         94.59         93.46         3.88 o                         
   0  10   9          0.00         -2.14         2.14 o                         
   1  10   9          1.22         -1.60         2.11 o                         
   2  10   9          0.26         -1.19         2.44 o                         
   3  10   9         35.98         39.62         3.31 o                         
   4  10   9          0.94          0.34         2.17 o                         
  -5  11   9          0.91          3.50         4.26 o                         
  -4  11   9         18.93         22.17         2.46 o                         
  -3  11   9         20.25         26.02         2.54 o                         
  -2  11   9          1.24          0.22         2.45 o                         
  -1  11   9         38.96         36.43         2.86 o                         
   0  11   9          2.16         -1.19         2.15 o                         
   1  11   9          2.27         -0.92         2.28 o                         
   2  11   9         30.31         30.74         2.83 o                         
   3  11   9         18.59         18.71         2.55 o                         
  -4  12   9         16.48         14.05         2.78 o                         
  -3  12   9          0.18         -0.52         2.44 o                         
  -2  12   9          5.16          9.39         2.46 o                         
  -1  12   9          0.11          0.17         2.32 o                         
   0  12   9         15.83         15.85         2.78 o                         
   1  12   9          0.27         -2.15         2.15 o                         
   2  12   9          3.35          6.41         2.82 o                         
  -1  13   9          9.27         16.75         2.76 o                         
   0  13   9          0.44          4.10         2.77 o                         
  -2 -14  10          0.04          0.83         2.50 o                         
  -1 -14  10          8.07          8.65         2.47 o                         
   0 -14  10          0.84          2.46         2.54 o                         
   1 -14  10          2.96          1.24         2.62 o                         
  -4 -13  10          0.45         -3.25         3.25 o                         
  -3 -13  10         13.74         15.25         2.80 o                         
  -2 -13  10         11.12         14.70         2.49 o                         
  -1 -13  10          0.66          2.44         2.39 o                         
   0 -13  10          0.07          0.56         2.65 o                         
   1 -13  10          4.65          6.45         2.61 o                         
   2 -13  10         74.06         71.25         4.01 o                         
   3 -13  10          1.03         11.84         2.76 o                         
  -5 -12  10          0.11         -2.94         2.94 o                         
  -4 -12  10          0.34         -2.13         2.13 o                         
  -3 -12  10         32.25         37.25         2.88 o                         
  -2 -12  10         11.35         10.38         2.19 o                         
  -1 -12  10         18.74         14.33         2.35 o                         
   0 -12  10         24.21         27.75         2.67 o                         
   1 -12  10         12.28         22.04         2.72 o                         
   2 -12  10         82.51         91.33         5.40 o                         
   3 -12  10          0.37          3.90         2.51 o                         
   4 -12  10          1.71          4.08         3.25 o                         
  -6 -11  10         83.27         91.32         8.40 o                         
  -5 -11  10          0.01         -1.94         3.05 o                         
  -4 -11  10          1.32          1.94         2.09 o                         
  -3 -11  10          1.65         -1.91         1.91 o                         
  -2 -11  10         20.64         27.08         2.44 o                         
  -1 -11  10         74.75         65.51         3.10 o                         
   0 -11  10          0.14         10.76         2.31 o                         
   1 -11  10          0.35          3.74         2.38 o                         
   2 -11  10          0.26         -2.10         2.30 o                         
   3 -11  10         36.20         32.14         2.84 o                         
   4 -11  10          6.66          0.01         3.12 o                         
   5 -11  10          1.38          4.23         2.49 o                         
  -6 -10  10          1.73         -1.51         2.64 o                         
  -5 -10  10         14.74         17.81         2.80 o                         
  -4 -10  10         13.11          8.79         1.75 o                         
  -3 -10  10         17.71         11.51         2.09 o                         
  -2 -10  10         15.04         15.23         2.19 o                         
  -1 -10  10        233.75        243.34         6.36 o                         
   0 -10  10         47.02         39.16         2.84 o                         
   1 -10  10         23.10         25.18         2.59 o                         
   2 -10  10         15.84         10.01         2.33 o                         
   3 -10  10         12.04          8.86         2.38 o                         
   4 -10  10          0.04         -2.21         2.21 o                         
   5 -10  10          0.15         -1.75         2.62 o                         
  -7  -9  10          4.87         -0.58         2.68 o                         
  -6  -9  10         34.45         42.95         3.44 o                         
  -5  -9  10         11.55          3.71         2.37 o                         
  -4  -9  10         11.09          8.88         1.96 o                         
  -3  -9  10        127.78        116.13         4.41 o                         
  -2  -9  10        120.98         91.48         4.32 o                         
  -1  -9  10         59.12         45.99         2.70 o                         
   0  -9  10         11.37          3.43         2.08 o                         
   1  -9  10          0.23         -1.99         1.99 o                         
   2  -9  10         13.75         10.95         2.26 o                         
   3  -9  10          5.45         -0.27         2.25 o                         
   4  -9  10          0.02         -1.91         2.15 o                         
   5  -9  10          0.51          2.11         2.19 o                         
   6  -9  10          0.06          0.36         2.79 o                         
  -7  -8  10          1.42         -0.70         2.48 o                         
  -6  -8  10         33.31         35.03         2.90 o                         
  -5  -8  10          0.09         -1.77         1.77 o                         
  -4  -8  10         13.67          6.46         2.14 o                         
  -3  -8  10        344.67        330.15         9.24 o                         
  -2  -8  10         11.03         -1.79         1.89 o                         
  -1  -8  10         31.71         21.40         2.34 o                         
   0  -8  10          2.01         -1.91         1.91 o                         
   1  -8  10         52.23         47.22         3.23 o                         
   2  -8  10          7.19          5.09         2.05 o                         
   3  -8  10          1.14         -1.84         2.12 o                         
   4  -8  10          0.05         -0.52         2.10 o                         
   5  -8  10         13.59         10.38         2.22 o                         
   6  -8  10          4.74          6.42         2.76 o                         
  -8  -7  10          0.00          3.78         1.83 o                         
  -7  -7  10          0.15         -0.97         2.74 o                         
  -6  -7  10         74.29         87.42         4.75 o                         
  -5  -7  10         13.89          8.92         2.05 o                         
  -4  -7  10         46.42         28.55         2.77 o                         
  -3  -7  10          4.04         -2.01         2.01 o                         
  -2  -7  10          0.71         -2.04         2.04 o                         
  -1  -7  10         18.35         13.05         2.01 o                         
   0  -7  10          1.26         -1.75         1.75 o                         
   1  -7  10        114.88        125.29         4.18 o                         
   2  -7  10          2.84          1.03         1.91 o                         
   3  -7  10        138.19        147.75         4.80 o                         
   4  -7  10          0.17          4.85         2.06 o                         
   5  -7  10          0.00          2.34         2.01 o                         
   6  -7  10          3.50          7.09         2.59 o                         
  -8  -6  10          0.06         -1.68         1.68 o                         
  -7  -6  10          3.36          7.25         1.47 o                         
  -6  -6  10         29.05         26.50         2.40 o                         
  -5  -6  10         71.21         55.74         2.96 o                         
  -4  -6  10         40.72         37.03         2.81 o                         
  -3  -6  10         10.48          5.46         1.97 o                         
  -2  -6  10          1.64         -2.06         2.06 o                         
  -1  -6  10         28.76         29.64         2.13 o                         
   0  -6  10         91.05        101.16         3.82 o                         
   1  -6  10         70.24         61.11         2.74 o                         
   2  -6  10          0.13          1.90         1.86 o                         
   3  -6  10         54.27         45.41         2.56 o                         
   4  -6  10         14.74         17.03         2.14 o                         
   5  -6  10         82.86         76.29         3.79 o                         
   6  -6  10          4.85          2.27         2.45 o                         
   7  -6  10          0.07          4.35         2.55 o                         
  -8  -5  10         13.47         16.71         1.15 o                         
  -7  -5  10         17.77         18.96         2.00 o                         
  -6  -5  10         62.72         60.61         3.21 o                         
  -5  -5  10         48.64         27.69         3.14 o                         
  -4  -5  10         55.09         49.96         3.69 o                         
  -3  -5  10         92.65         71.76         2.95 o                         
  -2  -5  10         26.47         24.82         2.16 o                         
  -1  -5  10          1.37         -1.65         1.65 o                         
   0  -5  10         74.23         72.61         3.75 o                         
   1  -5  10        118.10        126.25         4.25 o                         
   2  -5  10          7.08          5.24         1.85 o                         
   3  -5  10          1.14         -1.91         1.91 o                         
   4  -5  10         49.03         42.66         2.58 o                         
   5  -5  10          5.41          0.37         1.89 o                         
   6  -5  10          0.51          2.40         2.37 o                         
   7  -5  10          0.71          2.38         2.39 o                         
  -8  -4  10         26.98         31.95         2.20 o                         
  -7  -4  10         32.91         33.99         2.02 o                         
  -6  -4  10         21.74         16.14         1.95 o                         
  -5  -4  10        109.48         98.03         6.36 o                         
  -4  -4  10         53.89         42.03         2.88 o                         
  -3  -4  10        314.09        308.40         7.93 o                         
  -2  -4  10        116.95        113.09         4.13 o                         
  -1  -4  10        431.01        434.82         9.97 o                         
   0  -4  10        140.29        135.52         4.15 o                         
   1  -4  10        511.83        542.04        11.66 o                         
   2  -4  10         36.12         28.80         2.29 o                         
   3  -4  10          2.87         -1.70         1.70 o                         
   4  -4  10         26.32         24.45         2.22 o                         
   5  -4  10          0.18         -1.57         1.78 o                         
   6  -4  10         13.47         11.47         2.41 o                         
   7  -4  10          0.31          5.78         2.46 o                         
  -8  -3  10          9.46          7.99         1.53 o                         
  -7  -3  10         18.75         16.49         1.59 o                         
  -6  -3  10          9.21          3.37         2.20 o                         
  -5  -3  10         74.05         74.26         5.39 o                         
  -4  -3  10          2.88          0.77         1.86 o                         
  -3  -3  10        264.21        286.20         6.87 o                         
  -2  -3  10          0.01         -1.44         1.44 o                         
  -1  -3  10         65.95         65.72         2.85 o                         
   0  -3  10        340.62        346.79         7.88 o                         
   1  -3  10         19.49         17.82         2.35 o                         
   2  -3  10          1.42         -1.78         1.78 o                         
   3  -3  10          5.04          0.73         1.69 o                         
   4  -3  10         32.06         26.41         2.18 o                         
   5  -3  10          4.77          1.69         1.92 o                         
   6  -3  10          2.82          0.71         1.96 o                         
   7  -3  10          0.01         -0.58         2.68 o                         
  -8  -2  10          4.61          4.12         1.17 o                         
  -7  -2  10          0.95         -1.06         1.06 o                         
  -6  -2  10        347.46        381.31        11.64 o                         
  -5  -2  10        758.84        862.69        27.60 o                         
  -4  -2  10          8.58         15.55         2.00 o                         
  -3  -2  10          8.84         15.15         1.44 o                         
  -2  -2  10        130.32        130.38         4.21 o                         
  -1  -2  10         29.27         24.91         1.92 o                         
   0  -2  10         88.01         80.56         3.69 o                         
   1  -2  10         87.83         81.43         3.40 o                         
   2  -2  10         10.65          5.04         1.86 o                         
   3  -2  10         13.51         10.84         1.90 o                         
   4  -2  10         14.67         13.89         1.93 o                         
   5  -2  10         35.50         27.70         2.02 o                         
   6  -2  10          0.06         -0.77         2.47 o                         
   7  -2  10          1.78         -2.56         2.56 o                         
  -8  -1  10          0.04          2.68         2.34 o                         
  -7  -1  10          1.22         -0.15         1.29 o                         
  -6  -1  10        104.58        105.10         4.04 o                         
  -5  -1  10         73.37         66.93         5.86 o                         
  -4  -1  10        280.80        321.01         9.31 o                         
  -3  -1  10          0.58         -1.22         1.22 o                         
  -2  -1  10         82.74        100.19         3.47 o                         
  -1  -1  10        140.40        159.46         4.54 o                         
   0  -1  10         10.76          8.83         1.74 o                         
   1  -1  10         19.27         18.86         1.95 o                         
   2  -1  10         21.32         16.76         2.17 o                         
   3  -1  10        191.61        200.28         5.53 o                         
   4  -1  10         40.71         40.43         2.29 o                         
   5  -1  10          3.80          5.53         1.46 o                         
   6  -1  10          7.85          2.17         2.53 o                         
   7  -1  10          1.88         -0.52         2.73 o                         
  -8   0  10          1.37          1.26         3.13 o                         
  -7   0  10         20.79         20.71         2.40 o                         
  -6   0  10          0.98          3.95         1.69 o                         
  -5   0  10         18.44         15.38         2.18 o                         
  -4   0  10        935.21        912.30        26.15 o                         
  -3   0  10        564.13        538.44        14.40 o                         
  -2   0  10         74.78         77.18         2.99 o                         
  -1   0  10        120.81        140.66         4.60 o                         
   0   0  10        212.46        234.43         6.34 o                         
   1   0  10        552.03        573.48        12.86 o                         
   2   0  10         97.29        105.32         3.93 o                         
   3   0  10          0.59          5.76         2.17 o                         
   4   0  10        222.33        238.11         5.82 o                         
   5   0  10         16.76         14.85         2.26 o                         
   6   0  10          2.49         -1.41         2.70 o                         
   7   0  10          0.32         -2.82         2.82 o                         
  -8   1  10         22.62         32.74         3.26 o                         
  -7   1  10         61.70         55.49         4.00 o                         
  -6   1  10         29.19         26.47         1.97 o                         
  -5   1  10        236.08        258.79        10.34 o                         
  -4   1  10        575.21        566.33        16.95 o                         
  -3   1  10        611.41        603.73        14.06 o                         
  -2   1  10         42.17         46.85         2.35 o                         
  -1   1  10        198.87        218.17         5.77 o                         
   0   1  10        428.26        424.54         9.82 o                         
   1   1  10         15.37         16.99         1.89 o                         
   2   1  10         37.26         31.52         2.20 o                         
   3   1  10        234.82        241.29         6.28 o                         
   4   1  10          0.08         -1.53         1.53 o                         
   5   1  10          6.10         -0.35         1.93 o                         
   6   1  10          5.13          5.55         1.72 o                         
   7   1  10          0.23         -0.86         3.01 o                         
  -8   2  10         23.88         26.80         3.16 o                         
  -7   2  10          5.93          5.84         1.04 o                         
  -6   2  10         47.85         54.34         3.41 o                         
  -5   2  10         88.70        114.70         4.85 o                         
  -4   2  10         29.22         31.99         2.38 o                         
  -3   2  10        178.83        153.55         4.40 o                         
  -2   2  10         10.90         13.02         1.68 o                         
  -1   2  10          0.77         -1.58         1.58 o                         
   0   2  10         35.81         24.33         1.97 o                         
   1   2  10          0.20         -1.65         1.65 o                         
   2   2  10         48.98         50.84         2.77 o                         
   3   2  10         94.74         88.16         3.43 o                         
   4   2  10          0.01         -2.34         2.34 o                         
   5   2  10          0.18         -1.96         1.96 o                         
   6   2  10          7.93          5.98         2.00 o                         
   7   2  10          5.48          8.46         2.81 o                         
  -8   3  10          0.86          2.83         2.07 o                         
  -7   3  10         61.90         64.60         3.03 o                         
  -6   3  10          6.89          8.53         1.74 o                         
  -5   3  10         54.92         59.86         3.20 o                         
  -4   3  10         59.01         56.27         2.94 o                         
  -3   3  10         46.38         52.11         2.45 o                         
  -2   3  10        168.94        192.22         5.29 o                         
  -1   3  10        112.12        119.65         4.69 o                         
   0   3  10        274.09        275.07         7.06 o                         
   1   3  10         20.38         16.96         2.00 o                         
   2   3  10          1.29         -1.77         1.77 o                         
   3   3  10          7.33          2.22         1.92 o                         
   4   3  10         78.72         78.64         3.10 o                         
   5   3  10         11.49         11.10         2.22 o                         
   6   3  10          0.03          0.66         1.59 o                         
   7   3  10          5.76          7.45         2.93 o                         
  -8   4  10          3.04          5.36         2.10 o                         
  -7   4  10          0.70          1.69         1.43 o                         
  -6   4  10         21.88         19.31         2.09 o                         
  -5   4  10        129.79        130.95         7.33 o                         
  -4   4  10         30.48         32.61         3.43 o                         
  -3   4  10         66.36         63.08         2.75 o                         
  -2   4  10         27.33         27.07         2.11 o                         
  -1   4  10        150.40        141.84         5.17 o                         
   0   4  10          0.08         -1.79         1.79 o                         
   1   4  10          0.14         -1.95         1.95 o                         
   2   4  10        107.60        101.71         3.83 o                         
   3   4  10          6.45         -2.08         2.08 o                         
   4   4  10          0.08         -1.64         1.64 o                         
   5   4  10          4.32          4.01         2.41 o                         
   6   4  10         19.89         20.71         2.12 o                         
   7   4  10         25.66         23.38         3.40 o                         
  -8   5  10          6.13         12.72         2.09 o                         
  -7   5  10          2.77         -1.74         1.74 o                         
  -6   5  10          3.58          1.76         1.90 o                         
  -5   5  10        165.38        155.81         5.61 o                         
  -4   5  10          8.38         -1.58         2.16 o                         
  -3   5  10          3.57         -1.64         1.64 o                         
  -2   5  10          0.01         -2.73         2.73 o                         
  -1   5  10         20.61          5.23         2.09 o                         
   0   5  10        129.64        113.83         4.87 o                         
   1   5  10         28.19         19.75         2.46 o                         
   2   5  10          0.32          1.81         2.40 o                         
   3   5  10         97.66        128.52         5.74 o                         
   4   5  10          3.17          6.73         1.90 o                         
   5   5  10          3.14          7.02         2.94 o                         
   6   5  10         33.26         34.37         3.44 o                         
  -7   6  10         14.55          7.12         2.22 o                         
  -6   6  10          0.18         -2.25         2.25 o                         
  -5   6  10         30.39         20.25         2.56 o                         
  -4   6  10          3.23         -2.69         2.69 o                         
  -3   6  10        433.36        417.60        11.27 o                         
  -2   6  10          5.44         -2.20         2.20 o                         
  -1   6  10        254.91        246.23         6.89 o                         
   0   6  10        276.34        275.76         9.88 o                         
   1   6  10          0.11         15.43         2.39 o                         
   2   6  10        646.93        778.39        17.50 o                         
   3   6  10         78.78        102.85         6.94 o                         
   4   6  10         39.70         58.91         3.42 o                         
   5   6  10          6.35         15.95         2.54 o                         
   6   6  10          2.55          7.91         2.12 o                         
  -7   7  10          1.53         -1.67         2.13 o                         
  -6   7  10          4.21         -3.08         3.08 o                         
  -5   7  10         74.55         76.62         3.83 o                         
  -4   7  10         31.14         22.71         2.77 o                         
  -3   7  10        163.19        143.90         4.84 o                         
  -2   7  10        146.03        134.00         6.31 o                         
  -1   7  10        181.33        197.66         6.76 o                         
   0   7  10        237.75        277.79         7.56 o                         
   1   7  10        515.12        573.91        14.23 o                         
   2   7  10        278.50        322.88         8.61 o                         
   3   7  10        209.55        247.46         7.51 o                         
   4   7  10        248.69        288.85         7.55 o                         
   5   7  10          1.16          0.04         2.51 o                         
  -6   8  10          1.57         -2.69         2.69 o                         
  -5   8  10          0.88         -2.33         2.33 o                         
  -4   8  10         26.56         20.79         2.90 o                         
  -3   8  10         20.42         17.76         2.27 o                         
  -2   8  10         36.79         25.41         2.53 o                         
  -1   8  10         44.97         33.27         2.70 o                         
   0   8  10          0.54         -0.84         2.09 o                         
   1   8  10          6.61          2.95         2.29 o                         
   2   8  10         38.61         38.28         3.44 o                         
   3   8  10         70.45         63.97         3.35 o                         
   4   8  10         23.62         22.20         2.87 o                         
   5   8  10         11.05          6.81         2.57 o                         
  -6   9  10          1.73          1.09         3.35 o                         
  -5   9  10         53.26         44.49         3.73 o                         
  -4   9  10          6.99          5.52         3.88 o                         
  -3   9  10         16.80         10.48         2.25 o                         
  -2   9  10          3.59         -2.04         2.04 o                         
  -1   9  10         70.36         57.33         3.40 o                         
   0   9  10          4.79          0.82         2.27 o                         
   1   9  10         33.31         34.08         2.81 o                         
   2   9  10          3.97         -1.31         2.35 o                         
   3   9  10          3.63          0.82         2.70 o                         
   4   9  10          4.67          6.97         2.35 o                         
  -5  10  10         11.99          9.27         3.09 o                         
  -4  10  10         34.99         29.79         2.87 o                         
  -3  10  10          6.83          9.18         2.33 o                         
  -2  10  10          0.44         -2.11         2.11 o                         
  -1  10  10          0.41         -2.13         2.13 o                         
   0  10  10         13.64         11.20         2.47 o                         
   1  10  10          0.17         -2.22         2.22 o                         
   2  10  10          6.99         11.83         2.47 o                         
   3  10  10         19.46         14.67         2.50 o                         
   4  10  10          0.06          2.32         5.18 o                         
  -4  11  10         20.63         14.75         2.50 o                         
  -3  11  10          2.41          6.43         2.49 o                         
  -2  11  10          9.53         17.57         3.18 o                         
  -1  11  10         23.94         27.34         2.72 o                         
   0  11  10         30.69         30.29         2.98 o                         
   1  11  10          0.05         -1.61         2.52 o                         
   2  11  10          0.81         -2.83         2.83 o                         
  -3  12  10          5.38          4.93         5.10 o                         
  -2  12  10         69.94         90.78         4.80 o                         
  -1  12  10        136.67        237.02         7.65 o                         
   0  12  10          0.73          5.53         2.57 o                         
   1  12  10          0.65          1.90         2.36 o                         
  -3 -13  11         16.85         12.47         2.76 o                         
  -2 -13  11         15.51         15.34         2.63 o                         
  -1 -13  11          1.18          5.44         2.39 o                         
   0 -13  11         37.58         35.57         2.96 o                         
   1 -13  11         10.25          9.53         2.57 o                         
   2 -13  11         38.08         48.95         4.30 o                         
  -4 -12  11          0.62         -2.21         2.21 o                         
  -3 -12  11          8.81          9.96         2.19 o                         
  -2 -12  11          2.72          5.72         2.49 o                         
  -1 -12  11          0.98          0.43         2.25 o                         
   0 -12  11         12.36         12.06         2.51 o                         
   1 -12  11        181.28        223.83         6.99 o                         
   2 -12  11        170.30        227.10        10.36 o                         
   3 -12  11          6.17         10.41         2.77 o                         
  -5 -11  11         31.77         34.25         3.27 o                         
  -4 -11  11         24.45         23.17         2.68 o                         
  -3 -11  11         52.72         64.99         4.22 o                         
  -2 -11  11         28.67         32.71         2.53 o                         
  -1 -11  11          9.89          9.00         2.23 o                         
   0 -11  11          7.09          7.29         2.33 o                         
   1 -11  11         46.07         48.61         3.12 o                         
   2 -11  11         19.82         23.78         2.69 o                         
   3 -11  11          6.24          5.18         2.50 o                         
   4 -11  11          0.04         -2.48         2.48 o                         
  -6 -10  11          7.50          9.97         2.95 o                         
  -5 -10  11          6.02          4.35         2.51 o                         
  -4 -10  11         57.34         57.52         3.74 o                         
  -3 -10  11         59.84         53.30         3.21 o                         
  -2 -10  11          1.56         -1.34         1.95 o                         
  -1 -10  11         18.10         10.62         2.30 o                         
   0 -10  11          0.02         -2.06         2.06 o                         
   1 -10  11         12.64          0.46         2.33 o                         
   2 -10  11         18.63         14.36         2.55 o                         
   3 -10  11         19.78         15.09         2.68 o                         
   4 -10  11          0.12         -2.17         2.17 o                         
   5 -10  11          0.39         -2.17         2.53 o                         
  -6  -9  11          8.44          7.16         3.12 o                         
  -5  -9  11          3.19          4.54         2.04 o                         
  -4  -9  11          4.55          2.10         1.91 o                         
  -3  -9  11         99.07         85.91         3.76 o                         
  -2  -9  11         50.59         51.36         2.71 o                         
  -1  -9  11         18.56          7.68         2.22 o                         
   0  -9  11          7.36         -3.35         3.35 o                         
   1  -9  11          0.16         -2.07         2.07 o                         
   2  -9  11          2.91         -2.05         2.05 o                         
   3  -9  11          6.02          3.32         2.29 o                         
   4  -9  11          5.13          3.99         2.34 o                         
   5  -9  11          0.19          1.10         2.31 o                         
  -7  -8  11         17.70         15.11         2.60 o                         
  -6  -8  11          3.59          3.58         1.55 o                         
  -5  -8  11         11.44         11.86         2.20 o                         
  -4  -8  11         47.78         47.86         2.75 o                         
  -3  -8  11          2.31          0.75         2.25 o                         
  -2  -8  11         81.55         54.30         2.98 o                         
  -1  -8  11         58.89         45.32         2.70 o                         
   0  -8  11         80.27         64.05         3.03 o                         
   1  -8  11          1.67         -1.99         1.99 o                         
   2  -8  11         28.45         22.42         2.43 o                         
   3  -8  11          8.17          4.48         2.19 o                         
   4  -8  11         40.62         43.83         2.85 o                         
   5  -8  11         12.90         13.10         2.37 o                         
   6  -8  11          7.82         10.56         2.46 o                         
  -7  -7  11          2.35          2.90         2.19 o                         
  -6  -7  11          0.37          0.41         1.84 o                         
  -5  -7  11          7.86          5.87         2.46 o                         
  -4  -7  11         54.47         53.03         3.16 o                         
  -3  -7  11          1.34         -2.39         2.39 o                         
  -2  -7  11         40.59         31.85         2.44 o                         
  -1  -7  11          6.32         -1.96         1.96 o                         
   0  -7  11         33.65         27.37         2.47 o                         
   1  -7  11         61.55         58.49         2.91 o                         
   2  -7  11          4.17          0.74         2.06 o                         
   3  -7  11         16.75         11.42         2.23 o                         
   4  -7  11         34.19         36.45         2.66 o                         
   5  -7  11         11.11          8.20         2.56 o                         
   6  -7  11          9.90         10.50         2.33 o                         
  -8  -6  11          0.13         -2.34         2.34 o                         
  -7  -6  11         64.33         48.93         2.66 o                         
  -6  -6  11          0.11          0.76         2.04 o                         
  -5  -6  11          2.34          6.26         2.04 o                         
  -4  -6  11         67.48         70.87         3.77 o                         
  -3  -6  11         14.84          4.40         2.03 o                         
  -2  -6  11          6.04         -2.02         2.02 o                         
  -1  -6  11         68.85         64.48         2.95 o                         
   0  -6  11         24.61         19.96         2.53 o                         
   1  -6  11        129.75        139.09         4.54 o                         
   2  -6  11         42.78         34.66         2.56 o                         
   3  -6  11         54.23         44.49         2.65 o                         
   4  -6  11         12.82          7.12         2.19 o                         
   5  -6  11          0.13          1.16         2.04 o                         
   6  -6  11          0.67          0.67         3.03 o                         
  -8  -5  11          1.00         -1.46         1.46 o                         
  -7  -5  11         16.35         17.94         1.97 o                         
  -6  -5  11         26.17         23.28         2.31 o                         
  -5  -5  11         80.28         65.94         3.85 o                         
  -4  -5  11          0.06         -2.02         2.02 o                         
  -3  -5  11         80.23         61.16         2.96 o                         
  -2  -5  11         94.86         86.98         4.06 o                         
  -1  -5  11         14.53         11.80         1.96 o                         
   0  -5  11          2.32          1.91         1.95 o                         
   1  -5  11          8.57          5.51         2.09 o                         
   2  -5  11         44.19         39.77         2.49 o                         
   3  -5  11          2.82         -1.93         1.93 o                         
   4  -5  11          3.38          0.75         2.02 o                         
   5  -5  11          0.04         -1.96         1.96 o                         
   6  -5  11          0.16          0.53         2.35 o                         
  -8  -4  11          0.75         -0.27         2.12 o                         
  -7  -4  11          0.99         -1.53         1.53 o                         
  -6  -4  11         28.17         16.64         2.04 o                         
  -5  -4  11         17.43         13.29         2.16 o                         
  -4  -4  11        164.37        161.50         5.62 o                         
  -3  -4  11         77.52         75.40         3.05 o                         
  -2  -4  11         58.56         62.23         2.85 o                         
  -1  -4  11         33.09         25.02         2.27 o                         
   0  -4  11         43.47         39.67         2.39 o                         
   1  -4  11          4.03          6.68         1.95 o                         
   2  -4  11         19.40         11.72         2.18 o                         
   3  -4  11          1.86         -1.81         1.81 o                         
   4  -4  11          3.91         -1.93         1.93 o                         
   5  -4  11          2.96          0.43         1.95 o                         
   6  -4  11          0.03         -0.69         2.07 o                         
   7  -4  11          1.69          2.29         4.11 o                         
  -8  -3  11          3.13          1.96         2.65 o                         
  -7  -3  11          4.60          4.64         1.52 o                         
  -6  -3  11          2.06          4.20         1.81 o                         
  -5  -3  11        322.32        346.90         9.40 o                         
  -4  -3  11        178.03        208.86         6.51 o                         
  -3  -3  11         65.66         70.59         3.28 o                         
  -2  -3  11       1014.51       1098.13        26.45 o                         
  -1  -3  11         22.61         21.33         2.08 o                         
   0  -3  11         99.75        113.56         4.35 o                         
   1  -3  11         49.58         47.06         2.54 o                         
   2  -3  11         17.23         14.27         2.22 o                         
   3  -3  11         82.29         74.65         3.10 o                         
   4  -3  11         26.85         14.49         2.10 o                         
   5  -3  11          3.92          4.46         1.89 o                         
   6  -3  11         23.70         20.54         3.10 o                         
   7  -3  11          9.88          6.80         3.29 o                         
  -8  -2  11         14.50         10.67         3.21 o                         
  -7  -2  11          3.00         -0.46         1.85 o                         
  -6  -2  11         65.53         67.41         3.60 o                         
  -5  -2  11         29.46         28.34         2.61 o                         
  -4  -2  11       1124.77       1200.14        31.14 o                         
  -3  -2  11       1270.81       1313.91        35.65 o                         
  -2  -2  11         68.99         69.65         3.52 o                         
  -1  -2  11        480.27        444.94        10.31 o                         
   0  -2  11          0.98         -1.24         1.77 o                         
   1  -2  11         30.94         15.01         2.00 o                         
   2  -2  11         85.38         91.61         3.73 o                         
   3  -2  11        124.63        135.50         4.71 o                         
   4  -2  11          4.06          3.18         1.87 o                         
   5  -2  11         28.40         30.68         2.20 o                         
   6  -2  11          2.57          1.77         1.89 o                         
   7  -2  11          0.90          1.62         2.81 o                         
  -8  -1  11          5.43          8.06         1.89 o                         
  -7  -1  11         14.26          9.75         1.43 o                         
  -6  -1  11          1.43         -0.78         1.64 o                         
  -5  -1  11        218.41        217.99         7.73 o                         
  -4  -1  11         28.95         26.63         3.17 o                         
  -3  -1  11         70.90         88.83         4.60 o                         
  -2  -1  11          9.98         13.08         1.79 o                         
  -1  -1  11        493.76        504.11        12.16 o                         
   0  -1  11         15.58          9.21         1.87 o                         
   1  -1  11          3.39          1.23         1.73 o                         
   2  -1  11          9.35          7.47         2.12 o                         
   3  -1  11         25.04         27.24         2.69 o                         
   4  -1  11          0.30         -0.30         1.87 o                         
   5  -1  11        120.72        127.78         4.38 o                         
   6  -1  11          4.56          2.63         3.29 o                         
   7  -1  11          0.71         -1.34         3.60 o                         
  -8   0  11          3.62          3.93         1.48 o                         
  -7   0  11         17.21         13.98         2.05 o                         
  -6   0  11          0.51         -1.75         1.75 o                         
  -5   0  11        432.21        439.36        14.85 o                         
  -4   0  11        124.86        139.61         6.01 o                         
  -3   0  11        113.34        141.54         4.27 o                         
  -2   0  11        105.19        117.04         4.22 o                         
  -1   0  11         27.72         30.60         2.08 o                         
   0   0  11         19.31         17.75         2.01 o                         
   1   0  11          7.84          5.02         1.91 o                         
   2   0  11        116.83        121.08         4.77 o                         
   3   0  11         60.40         42.37         2.69 o                         
   4   0  11         41.06         35.29         2.16 o                         
   5   0  11          1.40          0.58         2.19 o                         
   6   0  11          6.94          5.09         1.67 o                         
   7   0  11          0.81         -3.17         3.17 o                         
  -8   1  11         15.41         15.69         4.44 o                         
  -7   1  11          0.16         -0.21         1.28 o                         
  -6   1  11          1.85          2.08         1.71 o                         
  -5   1  11         88.48        100.17         4.65 o                         
  -4   1  11        329.66        351.23        10.39 o                         
  -3   1  11        233.54        250.98         8.90 o                         
  -2   1  11          5.39          3.16         1.57 o                         
  -1   1  11        257.33        282.22         7.54 o                         
   0   1  11          1.89         -1.70         1.70 o                         
   1   1  11          0.86         -1.67         1.75 o                         
   2   1  11          0.19         -1.85         1.85 o                         
   3   1  11          0.10         -1.82         1.82 o                         
   4   1  11         12.84          7.18         1.93 o                         
   5   1  11          5.23         -2.01         2.01 o                         
   6   1  11          0.00         -0.37         1.72 o                         
   7   1  11          1.54          1.66         3.02 o                         
  -8   2  11          5.52          5.15         2.06 o                         
  -7   2  11          1.29          2.06         1.42 o                         
  -6   2  11          0.72          0.19         1.77 o                         
  -5   2  11        380.41        369.38        10.84 o                         
  -4   2  11        242.01        243.76         9.00 o                         
  -3   2  11         60.51         40.79         2.21 o                         
  -2   2  11         52.71         51.29         2.69 o                         
  -1   2  11         16.85          9.23         1.91 o                         
   0   2  11         39.50         38.78         2.45 o                         
   1   2  11         47.54         38.13         2.40 o                         
   2   2  11          5.17         -1.92         1.92 o                         
   3   2  11         70.83         67.01         3.57 o                         
   4   2  11          0.52         -2.20         2.20 o                         
   5   2  11          8.71          1.92         2.23 o                         
   6   2  11          0.85          2.18         1.80 o                         
  -8   3  11          3.75          5.44         2.41 o                         
  -7   3  11         45.27         43.85         2.41 o                         
  -6   3  11          1.21         -1.67         1.82 o                         
  -5   3  11         29.57         27.19         2.46 o                         
  -4   3  11          1.29         -2.16         2.16 o                         
  -3   3  11        206.65        202.74         5.79 o                         
  -2   3  11         33.76         19.29         2.09 o                         
  -1   3  11        162.09        136.10         4.89 o                         
   0   3  11        182.00        175.21         6.42 o                         
   1   3  11          3.12         -1.96         1.96 o                         
   2   3  11          0.02         -2.11         2.11 o                         
   3   3  11          2.93         -1.84         1.84 o                         
   4   3  11          1.16         -1.70         1.70 o                         
   5   3  11         47.79         42.37         2.91 o                         
   6   3  11          4.50          3.08         2.95 o                         
  -8   4  11          0.03         -0.86         3.64 o                         
  -7   4  11         45.40         41.46         2.39 o                         
  -6   4  11         11.39         11.85         2.06 o                         
  -5   4  11         54.04         44.36         2.87 o                         
  -4   4  11         53.36         35.00         2.78 o                         
  -3   4  11          3.82         -1.68         1.68 o                         
  -2   4  11          2.16         -2.76         2.76 o                         
  -1   4  11         58.23         46.39         2.77 o                         
   0   4  11          2.50         -3.17         3.17 o                         
   1   4  11         67.41         43.80         2.96 o                         
   2   4  11          0.66         -2.10         2.10 o                         
   3   4  11         32.49         22.40         2.36 o                         
   4   4  11          5.40          9.64         2.00 o                         
   5   4  11          0.40          8.10         2.41 o                         
   6   4  11         17.74         30.97         4.28 o                         
  -7   5  11          0.02         -1.69         1.69 o                         
  -6   5  11         18.36         10.73         2.24 o                         
  -5   5  11          0.53         -2.06         2.06 o                         
  -4   5  11        154.09        151.27         5.84 o                         
  -3   5  11          0.79         -1.75         1.75 o                         
  -2   5  11        123.99         98.87         4.02 o                         
  -1   5  11        123.15         94.63         4.02 o                         
   0   5  11         69.48         49.89         3.06 o                         
   1   5  11         63.73         59.15         2.93 o                         
   2   5  11         41.82         36.06         2.65 o                         
   3   5  11        329.43        402.29         9.94 o                         
   4   5  11         45.50         60.36         3.26 o                         
   5   5  11         58.73         58.58         4.43 o                         
   6   5  11        133.48        193.84         7.01 o                         
  -7   6  11         15.92         11.34         2.37 o                         
  -6   6  11          0.80         -2.29         2.29 o                         
  -5   6  11          7.63         -0.62         2.70 o                         
  -4   6  11         21.64         13.33         2.62 o                         
  -3   6  11          0.53         -1.74         1.74 o                         
  -2   6  11        290.68        296.10         8.22 o                         
  -1   6  11          4.77         -0.30         2.11 o                         
   0   6  11        114.98        118.07         5.07 o                         
   1   6  11         10.57         13.16         2.55 o                         
   2   6  11        627.54        720.97        16.13 o                         
   3   6  11         15.10         37.16         2.81 o                         
   4   6  11        133.78        186.74         5.80 o                         
   5   6  11          5.83         20.98         2.74 o                         
  -7   7  11          0.90          0.15         3.47 o                         
  -6   7  11          6.19         -3.01         3.25 o                         
  -5   7  11          7.75          6.24         2.49 o                         
  -4   7  11          4.47          4.63         2.52 o                         
  -3   7  11        100.91         70.80         3.89 o                         
  -2   7  11         10.97          3.86         2.19 o                         
  -1   7  11          5.68         -2.02         2.02 o                         
   0   7  11         10.62          2.58         2.24 o                         
   1   7  11         22.10         23.81         2.74 o                         
   2   7  11          6.89         14.43         2.45 o                         
   3   7  11        153.60        178.08         5.80 o                         
   4   7  11         77.99         81.37         4.60 o                         
   5   7  11          0.22         -1.54         2.82 o                         
  -6   8  11          0.34         -2.53         4.27 o                         
  -5   8  11          3.45         -2.66         2.66 o                         
  -4   8  11          8.43          4.83         2.68 o                         
  -3   8  11         47.55         37.82         2.67 o                         
  -2   8  11          0.30         -2.03         2.03 o                         
  -1   8  11         26.41         22.00         2.55 o                         
   0   8  11         22.22         21.74         2.68 o                         
   1   8  11         51.31         53.95         3.19 o                         
   2   8  11         10.13          2.15         2.40 o                         
   3   8  11         19.10         13.93         2.47 o                         
   4   8  11         10.34         13.31         2.32 o                         
  -5   9  11          1.72         -2.48         2.48 o                         
  -4   9  11          0.80         -1.69         1.69 o                         
  -3   9  11          4.30          8.68         2.18 o                         
  -2   9  11         45.54         55.35         3.19 o
[truncated: 97,039 more chars]
